# Supplementary material for: A Pan-Cancer Catalogue of Cancer Driver Protein Interaction Interfaces
Source: PLoS Comput Biol. 2015 Oct 20;11(10):e1004518. doi: 10.1371/journal.pcbi.1004518 (PMC4616621; doi:10.1371/journal.pcbi.1004518)
Supplement: S1 Table — (XLSX) [file pcbi.1004518.s002.xlsx]

## Sheet: Table A
TCGA ID	Cancer type	Number of samples	Number of point missense mutations
acc	Adrenocortical carcinoma	92	11131
blca	Bladder urothelial carcinoma	130	24833
brca	Breast adenocarcinoma	975	50274
cesc	Cervical squamous cell carcinoma and endocervicaladenocarcinoma	193	25531
coad	Colorectal adenocarcinoma	253	62940
gbm	Glioblastoma multiforme	282	13497
hnsc	Head and neck squamous carcinoma	306	35996
kich	Kidney chromophobe	66	4266
kirc	Kidney renal cell carcinoma	417	14523
kirp	Kidney renal papillary cell carcinoma	162	7259
lgg	Brain lower grade glioma	288	7831
lihc	Liver hepatocellular carcinoma	202	52406
luad	Lung adenocarcinoma	519	116428
lusc	Lung squamous carcinoma	176	42312
paad	Pancreatic adenocarcinoma	57	14344
pcpg	Pheochromocytoma and paraganglioma	179	3195
prad	Prostate adenocarcinoma	261	8996
read	Rectum adenocrcinoma	100	15888
skcm	Skin cuteanous melanoma	339	145671
stad	Stomach adenocarcinoma	287	86809
thca	Thyroid carcinoma	401	4420
ucec	Uterine corpus endometrial carcinoma	248	116724
ucs	Uterine carcinosarcoma	56	3234
Total		5989	868508

## Sheet: Table B
Gene Symbol	Tissue	ENSP	Interface	Mutations in interface	Total mutations in structure	Length interface	Length structure	p	q
TLR4	PANCAN	ENSP00000363089	346-627-2Z66-D-B	10	65	10	282	9.42253e-05	0.0329623
TLR4	PANCAN	ENSP00000363089	346-627-2Z66-A-C	10	65	10	282	9.42253e-05	0.0329623
A2M	PANCAN	ENSP00000323929	29-636-3T4A-A-D	6	62	6	608	3.53697e-05	0.0171525
HLA-C	PANCAN	ENSP00000372819	26-299-3MRR-A-P	18	48	28	274	5.16668e-07	0.000371281
PPP2R1A	PANCAN	ENSP00000324804	7-589-3FGA-A-B	37	96	31	583	1.60574e-22	4.04229e-19
PPP2R1A	PANCAN	ENSP00000324804	8-589-2NYM-A-B	34	96	16	582	1.70868e-28	4.96563e-25
PPP2R1A	PANCAN	ENSP00000324804	9-589-4I5N-A-B	17	96	28	581	3.28652e-06	0.0021121
PPP2R1A	PANCAN	ENSP00000324804	8-589-2NYM-D-E	34	96	17	582	1.20698e-27	3.38324e-24
PPP2R1A	PANCAN	ENSP00000324804	8-589-2NYL-D-E	34	96	18	582	7.57669e-27	2.05107e-23
PPP2R1A	PANCAN	ENSP00000324804	8-589-2NPP-D-E	34	96	16	582	1.70868e-28	4.96563e-25
PPP2R1A	PANCAN	ENSP00000324804	13-589-2PF4-C-G	32	96	16	577	7.7627e-26	2.05911e-22
PPP2R1A	PANCAN	ENSP00000324804	13-589-2PF4-D-H	32	96	17	577	4.83705e-25	1.26607e-21
PPP2R1A	PANCAN	ENSP00000324804	9-589-4I5L-D-E	17	96	30	581	8.14377e-06	0.0047826
PPP2R1A	PANCAN	ENSP00000324804	8-589-2NPP-A-B	34	96	17	582	1.20698e-27	3.38324e-24
PPP2R1A	PANCAN	ENSP00000324804	9-589-3DW8-D-E	34	96	37	581	4.45451e-17	8.75906e-14
PPP2R1A	PANCAN	ENSP00000324804	10-588-2PKG-B-D	28	96	9	579	1.08459e-27	3.10626e-24
PPP2R1A	PANCAN	ENSP00000324804	13-587-2PF4-A-E	32	96	17	575	5.37028e-25	1.39639e-21
PPP2R1A	PANCAN	ENSP00000324804	15-589-2PF4-B-F	32	96	14	575	1.49929e-27	4.17301e-24
PPP2R1A	PANCAN	ENSP00000324804	8-589-2NYL-A-B	34	96	17	582	1.20698e-27	3.38324e-24
PPP2R1A	PANCAN	ENSP00000324804	7-589-2IAE-D-E	33	96	16	583	3.09902e-27	8.44714e-24
PPP2R1A	PANCAN	ENSP00000324804	7-589-2IAE-A-B	33	96	17	583	2.0574e-26	5.49428e-23
PPP2R1A	PANCAN	ENSP00000324804	9-589-4I5N-D-E	17	96	30	581	8.14377e-06	0.0047826
PPP2R1A	PANCAN	ENSP00000324804	9-589-4I5L-A-B	17	96	28	581	3.28652e-06	0.0021121
PPP2R1A	PANCAN	ENSP00000324804	9-589-3DW8-A-B	36	96	38	581	1.43538e-18	3.01761e-15
PPP2R1A	PANCAN	ENSP00000324804	10-588-2PKG-A-C	28	96	9	579	1.08459e-27	3.10626e-24
CRB1	PANCAN	ENSP00000356370	445-1105-3R05-B-A	18	153	27	661	5.94715e-05	0.0228414
GJB3	PANCAN	ENSP00000362464	2-210-2ZW3-E-F	11	20	33	209	6.30146e-05	0.0236071
GJB3	PANCAN	ENSP00000362464	2-210-2ZW3-D-E	11	20	33	209	6.30146e-05	0.0236071
GJB3	PANCAN	ENSP00000362464	2-210-2ZW3-B-C	11	20	33	209	6.30146e-05	0.0236071
GJB3	PANCAN	ENSP00000362464	2-210-2ZW3-A-B	11	20	32	209	4.70107e-05	0.0198982
GJB3	PANCAN	ENSP00000362464	2-210-2ZW3-F-A	11	20	33	209	6.30146e-05	0.0236071
GJB3	PANCAN	ENSP00000362464	2-210-2ZW3-C-D	11	20	33	209	6.30146e-05	0.0236071
EEF1A2	PANCAN	ENSP00000298049	245-436-3E20-E-J	9	33	7	192	1.97738e-06	0.00130909
EEF1A2	PANCAN	ENSP00000298049	245-436-3E20-J-E	9	33	7	192	1.97738e-06	0.00130909
LRRC4C	PANCAN	ENSP00000437132	45-443-3ZYI-A-B	18	112	23	399	7.49283e-05	0.0275994
LRRC4C	PANCAN	ENSP00000437132	45-444-3ZYJ-C-D	20	112	28	400	9.67114e-05	0.0337366
RAC1	PANCAN	ENSP00000348461	1-196-3B13-D-C	21	40	33	196	2.69194e-07	0.000200744
RAC1	PANCAN	ENSP00000348461	4-209-2F7S-B-A	25	40	49	206	2.12539e-07	0.000159397
RAC1	PANCAN	ENSP00000348461	4-188-1Z0A-D-C	17	40	14	185	1.41825e-09	1.32202e-06
RAC1	PANCAN	ENSP00000348461	4-209-2IEZ-A-B	25	40	45	206	3.60865e-08	2.99006e-05
RAC1	PANCAN	ENSP00000348461	1-196-1EES-A-B	32	40	50	196	8.21665e-13	1.09343e-09
RAC1	PANCAN	ENSP00000348461	4-209-2IEZ-B-A	22	40	46	206	7.28102e-06	0.00430793
RAC1	PANCAN	ENSP00000348461	2-197-1E96-A-B	18	40	13	196	1.68329e-11	1.98595e-08
RAC1	PANCAN	ENSP00000348461	1-196-2YIN-D-B	21	40	34	196	4.51633e-07	0.00032873
RAC1	PANCAN	ENSP00000348461	5-196-3KZ1-F-B	17	40	8	192	1.21355e-13	1.70083e-10
RAC1	PANCAN	ENSP00000348461	4-209-2IF0-B-A	25	40	50	206	3.21818e-07	0.000239085
RAC1	PANCAN	ENSP00000348461	1-196-3SUA-C-D	18	40	9	196	3.51511e-14	5.28246e-11
RAC1	PANCAN	ENSP00000348461	1-196-2OV2-A-E	18	40	9	196	3.51511e-14	5.28246e-11
RAC1	PANCAN	ENSP00000348461	1-196-3SUA-A-E	18	40	13	196	1.68329e-11	1.98595e-08
RAC1	PANCAN	ENSP00000348461	4-209-2IF0-A-B	25	40	51	206	4.82184e-07	0.000347764
RAC1	PANCAN	ENSP00000348461	1-196-3SUA-B-F	18	40	11	196	1.04209e-12	1.36833e-09
RAC1	PANCAN	ENSP00000348461	1-196-2OV2-C-G	18	40	9	196	3.51511e-14	5.28246e-11
RAC1	PANCAN	ENSP00000348461	1-196-3B13-B-A	21	40	35	196	7.43632e-07	0.000520191
RAC1	PANCAN	ENSP00000348461	1-196-2YIN-C-A	21	40	35	196	7.43632e-07	0.000520191
RAC1	PANCAN	ENSP00000348461	4-189-2IEY-B-A	26	40	50	186	5.21643e-07	0.000374175
RAC1	PANCAN	ENSP00000348461	4-209-2F7S-A-B	23	40	49	206	5.05358e-06	0.00310146
RAC1	PANCAN	ENSP00000348461	4-209-2IEZ-I-H	23	40	46	206	1.59667e-06	0.00107141
RAC1	PANCAN	ENSP00000348461	5-208-2IEZ-H-I	25	40	47	204	1.09844e-07	8.52924e-05
RAC1	PANCAN	ENSP00000348461	4-189-2IEY-A-B	24	40	48	186	5.14988e-06	0.00315566
PTPN11	PANCAN	ENSP00000340944	236-518-2HY3-B-A	5	24	6	283	0.000129976	0.0432778
IDH1	PANCAN	ENSP00000260985	1-414-1T09-A-B	267	293	55	414	2.3512e-199	4.04031e-195
PIK3CA	PANCAN	ENSP00000263967	8-1050-2RD0-A-B	58	964	31	1043	6.05678e-07	0.000432882
PIK3CA	PANCAN	ENSP00000263967	20-1061-2Y3A-A-B	257	961	52	1042	4.49628e-110	3.06393e-106
PIK3CA	PANCAN	ENSP00000263967	5-1062-3HIZ-A-B	426	966	49	1058	6.00192e-294	2.37216e-289
PIK3CA	PANCAN	ENSP00000263967	5-1061-4A55-A-B	71	966	39	1057	5.99264e-08	4.86342e-05
PIK3CA	PANCAN	ENSP00000263967	5-1062-3HHM-A-B	426	966	53	1058	2.32901e-280	6.57502e-276
CDK4	PANCAN	ENSP00000257904	4-296-1BI7-A-B	9	22	25	293	4.24372e-05	0.019301
CDK4	PANCAN	ENSP00000257904	2-303-1BLX-A-B	8	23	18	302	3.46608e-05	0.0168708
CDK4	PANCAN	ENSP00000257904	2-296-1G3N-E-F	8	23	19	295	6.02648e-05	0.0228414
CDK4	PANCAN	ENSP00000257904	2-296-1G3N-A-B	8	23	18	295	4.09978e-05	0.018776
CDK4	PANCAN	ENSP00000257904	2-296-1H25-A-D	6	23	6	295	5.30416e-06	0.00324517
CTNNB1	PANCAN	ENSP00000385604	134-664-1G3J-A-B	24	74	62	531	1.96415e-06	0.00130909
CTNNB1	PANCAN	ENSP00000385604	151-663-1JPP-A-C	11	70	14	513	3.06082e-06	0.0019897
CTNNB1	PANCAN	ENSP00000385604	151-662-1JPW-B-E	21	70	39	512	3.19459e-08	2.66936e-05
CTNNB1	PANCAN	ENSP00000385604	151-662-1JPW-A-D	22	70	39	512	5.78752e-09	5.24637e-06
CTNNB1	PANCAN	ENSP00000385604	151-665-3OUX-A-B	23	70	47	515	3.02104e-08	2.54046e-05
CTNNB1	PANCAN	ENSP00000385604	142-665-1QZ7-A-B	10	71	16	524	5.92042e-05	0.0228414
CTNNB1	PANCAN	ENSP00000385604	135-683-3IFQ-B-D	28	75	76	549	3.46284e-07	0.000256666
CTNNB1	PANCAN	ENSP00000385604	143-663-1I7W-C-D	27	71	66	521	5.79601e-08	4.72324e-05
CTNNB1	PANCAN	ENSP00000385604	135-663-1JDH-A-B	20	74	47	529	4.82409e-06	0.00297448
CTNNB1	PANCAN	ENSP00000385604	150-665-1V18-A-B	23	70	51	516	1.30415e-07	0.000100086
CTNNB1	PANCAN	ENSP00000385604	223-664-1G3J-C-D	19	60	49	442	1.56317e-05	0.00859272
CTNNB1	PANCAN	ENSP00000385604	146-664-1TH1-B-D	23	70	64	519	6.26119e-06	0.00375429
CTNNB1	PANCAN	ENSP00000385604	149-662-1I7W-A-B	26	70	61	514	4.71403e-08	3.87348e-05
CTNNB1	PANCAN	ENSP00000385604	145-664-1TH1-A-C	24	70	61	520	6.84637e-07	0.000481479
CTNNB1	PANCAN	ENSP00000385604	150-663-1JPP-B-D	11	70	15	514	5.76843e-06	0.0035075
CTNNB1	PANCAN	ENSP00000385604	147-662-2GL7-D-E	23	70	48	516	4.30201e-08	3.54228e-05
CTNNB1	PANCAN	ENSP00000385604	143-663-2GL7-A-B	20	71	46	521	2.17741e-06	0.00143431
CTNNB1	PANCAN	ENSP00000385604	157-664-3OUW-A-B	18	69	38	508	2.23323e-06	0.00146806
CTNNB1	PANCAN	ENSP00000385604	135-683-3IFQ-A-C	29	75	76	549	8.85735e-08	6.96468e-05
CTNNB1	PANCAN	ENSP00000385604	151-662-1JPW-C-F	22	70	39	512	5.78752e-09	5.24637e-06
GLUL	PANCAN	ENSP00000356537	10-365-2QC8-B-A	11	30	37	356	0.000126402	0.0423015
GLUL	PANCAN	ENSP00000356537	10-365-2QC8-A-E	11	30	37	356	0.000126402	0.0423015
GLUL	PANCAN	ENSP00000356537	10-365-2QC8-I-H	11	30	37	356	0.000126402	0.0423015
ABCB5	PANCAN	ENSP00000384881	1021-1240-1R0W-B-A	9	38	11	220	8.45785e-05	0.0302244
ABCB5	PANCAN	ENSP00000384881	1021-1240-1R0Y-B-A	9	38	11	220	8.45785e-05	0.0302244
ABCB5	PANCAN	ENSP00000384881	1012-1240-1R0X-B-A	9	39	11	229	7.73631e-05	0.0282331
ABCB5	PANCAN	ENSP00000384881	1012-1240-1XF9-B-A	9	39	11	229	7.73631e-05	0.0282331
ABCB5	PANCAN	ENSP00000384881	1013-1240-1Q3H-B-A	10	39	12	228	2.52463e-05	0.0128585
EPHA6	PANCAN	ENSP00000374323	131-302-1KGY-C-D	10	56	6	172	2.17903e-05	0.0113319
EPHA6	PANCAN	ENSP00000374323	131-302-1KGY-D-C	10	56	7	172	7.94461e-05	0.0286329
MAP2K1	PANCAN	ENSP00000302486	66-364-3DAK-A-B	9	41	10	299	6.93277e-06	0.00412039
MAP2K1	PANCAN	ENSP00000302486	63-363-2GCD-B-A	13	41	11	301	1.39318e-09	1.30173e-06
MAP2K1	PANCAN	ENSP00000302486	63-363-1U5R-B-A	13	41	11	301	1.39318e-09	1.30173e-06
MAP2K1	PANCAN	ENSP00000302486	73-362-2F57-B-A	17	40	16	290	1.05653e-11	1.26923e-08
MAP2K1	PANCAN	ENSP00000302486	66-364-3DAK-B-A	9	41	11	299	1.48161e-05	0.00822446
MAP2K1	PANCAN	ENSP00000302486	68-361-4AOT-A-B	9	40	15	294	0.000150929	0.0487754
MAP2K1	PANCAN	ENSP00000302486	73-362-2F57-A-B	13	40	10	290	4.88076e-10	4.81056e-07
MAP2K1	PANCAN	ENSP00000302486	63-363-1U5Q-B-A	13	41	11	301	1.39318e-09	1.30173e-06
GFM2	PANCAN	ENSP00000427004	67-773-1KTV-A-B	10	41	17	707	3.65802e-08	3.02462e-05
HRAS	PANCAN	ENSP00000407586	1-167-1LFD-B-D	59	68	7	167	1.77285e-71	8.65049e-68
HRAS	PANCAN	ENSP00000407586	4-165-4IRU-D-C	52	68	24	162	8.96469e-30	2.66402e-26
HRAS	PANCAN	ENSP00000407586	4-165-3L0I-D-C	51	68	30	162	6.63718e-24	1.71453e-20
HRAS	PANCAN	ENSP00000407586	4-165-4HLQ-F-E	61	68	20	162	1.49725e-47	5.91762e-44
HRAS	PANCAN	ENSP00000407586	4-165-3KKO-A-B	40	68	11	162	2.75934e-29	8.13868e-26
HRAS	PANCAN	ENSP00000407586	3-160-2GF0-C-D	41	68	9	158	1.38514e-33	4.24383e-30
HRAS	PANCAN	ENSP00000407586	4-165-4I1O-E-F	52	68	19	162	8.28804e-35	2.6417e-31
HRAS	PANCAN	ENSP00000407586	4-165-4FMD-D-C	61	68	26	162	9.93327e-41	3.41387e-37
HRAS	PANCAN	ENSP00000407586	4-166-4FMB-B-A	61	68	27	163	6.53939e-40	2.22809e-36
HRAS	PANCAN	ENSP00000407586	4-165-4FMC-D-C	62	68	27	162	2.12367e-41	7.56166e-38
HRAS	PANCAN	ENSP00000407586	4-166-3L0I-B-A	51	68	31	163	2.33162e-23	5.98398e-20
HRAS	PANCAN	ENSP00000407586	55-166-4FMD-F-E	41	46	13	112	3.38534e-33	1.02923e-29
HRAS	PANCAN	ENSP00000407586	4-165-4HLQ-B-A	60	68	19	162	3.95605e-47	1.5329e-43
HRAS	PANCAN	ENSP00000407586	4-165-4HLQ-J-I	60	68	19	162	3.95605e-47	1.5329e-43
HRAS	PANCAN	ENSP00000407586	1-166-1NVW-Q-S	41	68	29	166	3.78768e-15	6.13531e-12
HRAS	PANCAN	ENSP00000407586	4-166-4FMB-F-E	61	68	25	163	6.61006e-42	2.3968e-38
HRAS	PANCAN	ENSP00000407586	4-165-4FME-B-A	61	68	26	162	9.93327e-41	3.41387e-37
HRAS	PANCAN	ENSP00000407586	1-163-3BRW-D-B	63	68	23	163	1.30128e-47	5.19504e-44
HRAS	PANCAN	ENSP00000407586	4-165-2BCG-Y-G	40	68	17	162	3.34169e-22	8.35914e-19
HRAS	PANCAN	ENSP00000407586	1-166-1NVV-Q-S	41	68	31	166	3.97332e-14	5.90371e-11
HRAS	PANCAN	ENSP00000407586	4-165-4FMD-B-A	61	68	25	162	9.54767e-42	3.4305e-38
HRAS	PANCAN	ENSP00000407586	1-167-1LFD-D-B	59	68	7	167	1.77285e-71	8.65049e-68
HRAS	PANCAN	ENSP00000407586	1-166-1WQ1-R-G	61	68	21	166	6.47541e-47	2.48475e-43
HRAS	PANCAN	ENSP00000407586	1-166-1BKD-R-S	53	68	29	166	1.83554e-27	5.0732e-24
HRAS	PANCAN	ENSP00000407586	1-166-1NVW-R-S	42	68	31	166	5.80681e-15	9.29167e-12
HRAS	PANCAN	ENSP00000407586	4-165-4HLQ-D-C	60	68	18	162	1.62987e-48	6.64103e-45
HRAS	PANCAN	ENSP00000407586	1-166-1XD2-A-C	41	68	33	166	3.49405e-13	4.77842e-10
HRAS	PANCAN	ENSP00000407586	4-165-4FME-E-D	61	68	26	162	9.93327e-41	3.41387e-37
HRAS	PANCAN	ENSP00000407586	1-166-1NVX-R-S	42	68	29	166	5.1073e-16	9.01148e-13
HRAS	PANCAN	ENSP00000407586	3-162-3CF6-R-E	42	68	30	160	6.71768e-15	1.06628e-11
HRAS	PANCAN	ENSP00000407586	4-166-4FMB-D-C	61	68	26	163	6.87952e-41	2.42769e-37
HRAS	PANCAN	ENSP00000407586	4-165-4HLQ-H-G	60	68	18	162	1.62987e-48	6.64103e-45
HRAS	PANCAN	ENSP00000407586	4-165-4I1O-A-D	52	68	19	162	8.28804e-35	2.6417e-31
HRAS	PANCAN	ENSP00000407586	4-165-4FMC-B-A	62	68	24	162	1.62859e-44	6.1302e-41
HRAS	PANCAN	ENSP00000407586	16-165-1G16-C-D	39	47	11	150	9.69657e-37	3.22051e-33
HRAS	PANCAN	ENSP00000407586	4-165-4IRU-F-E	52	68	22	162	1.2168e-31	3.64333e-28
HRAS	PANCAN	ENSP00000407586	1-166-1NVV-R-S	42	68	30	166	1.76393e-15	2.95409e-12
HRAS	PANCAN	ENSP00000407586	1-166-1XD2-B-C	42	68	30	166	1.76393e-15	2.95409e-12
HRAS	PANCAN	ENSP00000407586	1-166-1NVU-R-S	42	68	30	166	1.76393e-15	2.95409e-12
HRAS	PANCAN	ENSP00000407586	1-166-2VH5-R-H	40	68	17	166	1.36002e-22	3.44567e-19
HRAS	PANCAN	ENSP00000407586	4-165-4I1O-G-H	52	68	20	162	1.06941e-33	3.30208e-30
HRAS	PANCAN	ENSP00000407586	4-165-4I1O-C-B	52	68	19	162	8.28804e-35	2.6417e-31
HRAS	PANCAN	ENSP00000407586	4-165-1UKV-Y-G	40	68	16	162	3.5641e-23	9.08806e-20
HRAS	PANCAN	ENSP00000407586	4-165-4IRU-B-A	52	68	22	162	1.2168e-31	3.64333e-28
ANKRD27	PANCAN	ENSP00000304292	745-847-3TWV-D-E	6	14	6	103	7.80181e-05	0.0282375
ANKRD27	PANCAN	ENSP00000304292	745-847-3TWR-A-H	6	14	6	103	7.80181e-05	0.0282375
ANKRD27	PANCAN	ENSP00000304292	745-847-3TWX-A-D	6	14	6	103	7.80181e-05	0.0282375
ANKRD27	PANCAN	ENSP00000304292	745-847-3TWX-B-C	6	14	6	103	7.80181e-05	0.0282375
ANKRD27	PANCAN	ENSP00000304292	745-847-3TWW-B-C	6	14	6	103	7.80181e-05	0.0282375
ANKRD27	PANCAN	ENSP00000304292	745-847-3TWS-A-H	6	14	6	103	7.80181e-05	0.0282375
ANKRD27	PANCAN	ENSP00000304292	745-847-3TWW-A-D	6	14	6	103	7.80181e-05	0.0282375
VHL	PANCAN	ENSP00000256474	61-210-1LQB-C-D	28	94	22	150	0.000136587	0.0450614
IDH2	PANCAN	ENSP00000331897	50-451-1T09-A-B	16	29	55	402	1.71505e-07	0.000130606
LILRA6	PANCAN	ENSP00000270464	26-117-3RP1-A-C	8	19	7	92	3.94441e-05	0.0184445
RHEB	PANCAN	ENSP00000262187	8-166-2UZI-R-H	8	17	16	159	0.000110475	0.0379683
RHEB	PANCAN	ENSP00000262187	8-166-1LFD-D-B	6	17	7	159	5.91296e-05	0.0228414
RHEB	PANCAN	ENSP00000262187	8-169-2GF0-C-D	7	17	9	162	1.93365e-05	0.0103493
RHEB	PANCAN	ENSP00000262187	8-166-1LFD-B-D	6	17	7	159	5.91296e-05	0.0228414
RHEB	PANCAN	ENSP00000262187	8-164-3CF6-R-E	11	17	30	157	4.85699e-05	0.0202922
ACACB	PANCAN	ENSP00000367079	249-744-1W96-C-A	9	44	10	496	2.05988e-07	0.000155891
MR1	PANCAN	ENSP00000356552	25-285-4G42-D-F	11	27	29	261	7.53579e-05	0.0276289
MR1	PANCAN	ENSP00000356552	24-285-1HSA-A-C	10	27	21	262	2.57018e-05	0.01299
MR1	PANCAN	ENSP00000356552	25-285-4G43-D-F	11	27	29	261	7.53579e-05	0.0276289
MR1	PANCAN	ENSP00000356552	25-285-1ZT7-A-P	11	27	31	261	0.000138679	0.0457134
MR1	PANCAN	ENSP00000356552	25-285-4E0R-A-C	11	27	29	261	7.53579e-05	0.0276289
MR1	PANCAN	ENSP00000356552	25-285-4E0R-D-F	11	27	28	261	5.44778e-05	0.0219423
MR1	PANCAN	ENSP00000356552	24-285-1IM9-E-G	11	27	29	262	7.27483e-05	0.0268967
MR1	PANCAN	ENSP00000356552	25-285-4G42-A-C	11	27	29	261	7.53579e-05	0.0276289
TCF15	PANCAN	ENSP00000246080	73-128-2YPB-A-B	12	13	20	56	3.75263e-05	0.0177837
FGFR2	PANCAN	ENSP00000410294	150-359-1II4-F-B	15	33	34	210	7.53473e-05	0.0276289
FGFR2	PANCAN	ENSP00000410294	151-359-3OJ2-D-B	16	33	28	209	1.28441e-06	0.000876753
FGFR2	PANCAN	ENSP00000410294	151-359-3OJ2-C-A	16	33	29	209	2.06442e-06	0.00136443
FGFR2	PANCAN	ENSP00000410294	151-358-2FDB-R-P	16	33	18	208	2.73397e-09	2.51877e-06
FGFR2	PANCAN	ENSP00000410294	149-358-1E0O-B-A	14	34	17	210	1.51029e-07	0.000115235
FGFR2	PANCAN	ENSP00000410294	150-359-1II4-E-A	15	33	33	210	5.28413e-05	0.0215527
FGFR2	PANCAN	ENSP00000410294	150-359-1IIL-E-A	15	33	32	210	3.65353e-05	0.0175099
FGFR2	PANCAN	ENSP00000410294	151-359-3OJ2-C-D	15	33	17	209	1.12765e-08	1.00154e-05
FGFR2	PANCAN	ENSP00000410294	151-359-3OJ2-D-C	17	33	18	209	2.3765e-10	2.45241e-07
FGFR2	PANCAN	ENSP00000410294	151-361-3OJM-B-A	16	33	33	211	1.0134e-05	0.00582164
FGFR2	PANCAN	ENSP00000410294	150-359-1IIL-F-B	15	33	32	210	3.65353e-05	0.0175099
FGFR2	PANCAN	ENSP00000410294	151-358-2FDB-P-R	17	33	18	208	2.56096e-10	2.63588e-07
HNF4G	PANCAN	ENSP00000379701	164-360-3R2A-C-A	9	38	8	197	1.6734e-05	0.00914774
HNF4G	PANCAN	ENSP00000379701	173-362-3R2A-B-D	8	37	8	190	0.000127195	0.0424951
HNF4G	PANCAN	ENSP00000379701	163-360-3R2A-A-C	8	38	8	198	0.00011686	0.0399197
HNF4G	PANCAN	ENSP00000379701	169-362-3R2A-D-B	8	37	7	194	4.33529e-05	0.0193391
USP17L2	PANCAN	ENSP00000333329	80-372-3I3T-C-A	9	29	12	293	1.53647e-06	0.00103984
USP17L2	PANCAN	ENSP00000333329	81-377-2Y6E-E-F	8	30	11	297	9.95691e-06	0.00572824
USP17L2	PANCAN	ENSP00000333329	80-372-3I3T-G-E	9	29	11	293	7.47951e-07	0.000520449
USP17L2	PANCAN	ENSP00000333329	80-372-3I3T-A-C	9	29	11	293	7.47951e-07	0.000520449
USP17L2	PANCAN	ENSP00000333329	81-377-2Y6E-A-B	8	30	10	297	4.96859e-06	0.0030588
USP17L2	PANCAN	ENSP00000333329	80-372-3I3T-E-G	9	29	11	293	7.47951e-07	0.000520449
USP17L2	PANCAN	ENSP00000333329	81-372-2Y6E-C-D	8	29	10	292	4.25429e-06	0.00267744
PC	PANCAN	ENSP00000377527	37-471-3GID-B-A	9	31	25	435	4.31812e-05	0.0193391
PC	PANCAN	ENSP00000377527	37-471-3GID-A-B	9	31	22	435	1.57473e-05	0.00864426
MAP4K1	PANCAN	ENSP00000465039	3-278-4FIE-A-B	5	20	7	276	0.000118263	0.0402942
MAP4K1	PANCAN	ENSP00000465039	3-278-4FIG-A-B	5	20	7	276	0.000118263	0.0402942
MAP4K1	PANCAN	ENSP00000465039	3-278-4FIF-A-B	5	20	7	276	0.000118263	0.0402942
TUBB3	PANCAN	ENSP00000320295	2-427-2XRP-C-D	9	31	28	426	0.000121868	0.041203
TUBB3	PANCAN	ENSP00000320295	2-427-4ATU-C-D	9	31	28	426	0.000121868	0.041203
TUBB3	PANCAN	ENSP00000320295	1-427-3J1U-C-B	9	31	23	427	2.59523e-05	0.0130999
TUBB3	PANCAN	ENSP00000320295	2-427-4ABO-C-D	9	31	28	426	0.000121868	0.041203
SMAD4	PANCAN	ENSP00000341551	320-543-3GMJ-B-A	34	75	23	224	8.37884e-15	1.32464e-11
SMAD4	PANCAN	ENSP00000341551	320-543-1U7V-A-C	32	75	19	224	2.02164e-15	3.35722e-12
SMAD4	PANCAN	ENSP00000341551	312-552-1DD1-C-A	32	77	15	241	7.23444e-19	1.57104e-15
SMAD4	PANCAN	ENSP00000341551	321-543-1KHU-B-C	32	75	20	223	9.65855e-15	1.50885e-11
SMAD4	PANCAN	ENSP00000341551	320-543-1KHU-A-B	32	75	18	224	4.38363e-16	7.76931e-13
SMAD4	PANCAN	ENSP00000341551	311-545-1G88-A-B	33	77	15	235	1.39293e-19	3.09288e-16
SMAD4	PANCAN	ENSP00000341551	320-543-3GMJ-C-B	34	75	22	224	2.24907e-15	3.71927e-12
SMAD4	PANCAN	ENSP00000341551	303-552-1DD1-B-C	33	77	14	250	2.64328e-21	6.40928e-18
SMAD4	PANCAN	ENSP00000341551	321-543-1KHU-C-A	34	75	20	223	1.4873e-16	2.75976e-13
SMAD4	PANCAN	ENSP00000341551	322-543-1U7V-C-B	33	75	19	222	3.1511e-16	5.66099e-13
SMAD4	PANCAN	ENSP00000341551	320-543-3GMJ-A-C	32	75	13	224	3.55795e-20	8.32083e-17
SMAD4	PANCAN	ENSP00000341551	314-549-1U7V-B-A	34	77	21	236	3.17548e-16	5.67898e-13
SMAD4	PANCAN	ENSP00000341551	320-543-1U7F-A-C	32	75	19	224	2.02164e-15	3.35722e-12
SMAD4	PANCAN	ENSP00000341551	314-546-1U7F-B-A	34	77	24	233	2.41626e-14	3.68721e-11
SMAD4	PANCAN	ENSP00000341551	311-545-1DD1-A-B	33	77	16	235	9.65616e-19	2.05185e-15
SMAD4	PANCAN	ENSP00000341551	309-550-1G88-B-C	33	77	14	242	7.11219e-21	1.71401e-17
SMAD4	PANCAN	ENSP00000341551	312-550-1G88-C-A	32	77	15	239	9.22023e-19	1.99133e-15
SMAD4	PANCAN	ENSP00000341551	322-543-1U7F-C-B	33	75	19	222	3.1511e-16	5.66099e-13
TUFM	PANCAN	ENSP00000322439	54-444-1D8T-A-C	7	23	21	391	0.000147014	0.0477442
TUFM	PANCAN	ENSP00000322439	46-444-3MMP-A-G	11	24	48	399	4.21116e-05	0.0192012
TUFM	PANCAN	ENSP00000322439	46-444-3MMP-C-F	11	24	48	399	4.21116e-05	0.0192012
TUFM	PANCAN	ENSP00000322439	108-444-2HDN-L-J	8	21	25	337	7.72834e-05	0.0282331
TUFM	PANCAN	ENSP00000322439	58-444-1D8T-B-D	7	23	20	387	0.000115627	0.0395326
PCDHA12	PANCAN	ENSP00000381628	196-325-4APX-A-B	9	23	12	130	0.000119009	0.0404789
PPP6C	PANCAN	ENSP00000392147	62-314-4I5N-F-E	9	38	6	253	2.0732e-07	0.000156373
PPP6C	PANCAN	ENSP00000392147	62-314-4I5N-F-G	10	38	8	253	2.0935e-07	0.000157304
MTFMT	PANCAN	ENSP00000220058	49-347-2FMT-B-D	5	11	10	299	1.63224e-05	0.00893512
LRG1	PANCAN	ENSP00000302621	97-256-3RG1-I-L	6	16	8	160	8.08995e-05	0.0290147
ABCB1	PANCAN	ENSP00000265724	391-630-2FGK-C-A	11	50	14	240	0.000118714	0.040413
CD1C	PANCAN	ENSP00000357152	87-287-4L4T-C-A	10	52	9	201	9.07257e-05	0.0319588
CD1C	PANCAN	ENSP00000357152	87-287-4L4V-C-A	10	52	9	201	9.07257e-05	0.0319588
GNAS	PANCAN	ENSP00000360141	685-1032-4G5Q-C-G	24	59	30	348	3.01055e-11	3.49961e-08
GNAS	PANCAN	ENSP00000360141	685-1026-3AB3-C-D	30	56	35	342	8.87339e-16	1.53818e-12
GNAS	PANCAN	ENSP00000360141	685-1026-2XNS-A-C	23	56	47	342	4.60025e-07	0.000333609
GNAS	PANCAN	ENSP00000360141	685-1033-4G5S-C-G	22	59	26	349	9.02249e-11	9.79667e-08
GNAS	PANCAN	ENSP00000360141	685-1032-3AB3-A-B	30	59	35	348	3.62317e-15	5.89298e-12
GNAS	PANCAN	ENSP00000360141	685-1033-4G5R-C-G	25	59	31	349	7.58079e-12	9.19073e-09
GNAS	PANCAN	ENSP00000360141	685-1026-3ONW-A-C	23	56	45	342	2.08729e-07	0.000157136
GNAS	PANCAN	ENSP00000360141	685-1033-4G5O-A-E	24	59	30	349	2.83559e-11	3.30595e-08
GNAS	PANCAN	ENSP00000360141	685-1033-4G5O-C-G	23	59	32	349	7.23266e-10	6.92151e-07
GNAS	PANCAN	ENSP00000360141	685-1026-3CX6-A-B	26	56	31	342	3.35642e-13	4.60614e-10
GNAS	PANCAN	ENSP00000360141	685-1033-4G5R-A-E	25	59	32	349	1.514e-11	1.79694e-08
GNAS	PANCAN	ENSP00000360141	685-1032-4G5Q-D-H	24	59	33	348	2.16362e-10	2.23857e-07
GNAS	PANCAN	ENSP00000360141	685-1031-4G5R-B-F	24	56	36	347	3.70607e-10	3.72712e-07
GNAS	PANCAN	ENSP00000360141	685-1026-1KJY-C-D	23	56	48	342	6.71897e-07	0.000473428
GNAS	PANCAN	ENSP00000360141	685-1032-4G5S-A-E	22	59	30	348	1.4335e-09	1.3331e-06
GNAS	PANCAN	ENSP00000360141	685-1031-3QI2-B-D	22	56	39	347	5.95822e-08	4.84544e-05
GNAS	PANCAN	ENSP00000360141	685-1026-2XNS-B-D	23	56	48	342	6.71897e-07	0.000473428
GNAS	PANCAN	ENSP00000360141	685-1032-4G5S-B-F	23	59	36	348	7.44161e-09	6.73036e-06
GNAS	PANCAN	ENSP00000360141	685-1032-4G5Q-B-F	25	59	35	348	1.11199e-10	1.19428e-07
GNAS	PANCAN	ENSP00000360141	685-1033-4G5R-D-Z	23	59	30	349	2.03158e-10	2.11302e-07
GNAS	PANCAN	ENSP00000360141	685-1026-2OM2-C-D	23	56	47	342	4.60025e-07	0.000333609
GNAS	PANCAN	ENSP00000360141	685-1026-3CX7-A-B	28	56	33	342	1.82909e-14	2.82389e-11
GNAS	PANCAN	ENSP00000360141	685-1033-4G5S-D-Z	22	59	28	349	3.7059e-10	3.72712e-07
GNAS	PANCAN	ENSP00000360141	685-1032-2OM2-A-B	23	59	48	348	1.46973e-06	0.000998086
GNAS	PANCAN	ENSP00000360141	685-1032-4G5Q-A-E	24	59	33	348	2.16362e-10	2.23857e-07
GNAS	PANCAN	ENSP00000360141	685-1031-3ONW-B-D	22	56	46	347	1.0795e-06	0.000744598
GNAS	PANCAN	ENSP00000360141	685-1026-3QI2-A-C	22	56	44	342	6.44938e-07	0.000457632
GNAS	PANCAN	ENSP00000360141	685-1033-4G5O-D-H	24	59	32	349	1.08263e-10	1.16592e-07
GNAS	PANCAN	ENSP00000360141	685-1026-3CX8-A-B	28	56	34	342	3.86805e-14	5.76898e-11
GNAS	PANCAN	ENSP00000360141	685-1032-1KJY-A-B	23	59	44	348	3.11091e-07	0.000231551
GNAS	PANCAN	ENSP00000360141	685-1031-4G5O-B-F	25	56	36	347	5.42818e-11	6.16493e-08
GNAS	PANCAN	ENSP00000360141	685-1032-1SHZ-A-C	27	59	31	348	1.21169e-13	1.70083e-10
GNAS	PANCAN	ENSP00000360141	685-1032-1SHZ-D-F	27	59	31	348	1.21169e-13	1.70083e-10
FGFR3	PANCAN	ENSP00000339824	150-355-2FDB-P-R	15	25	18	206	1.84037e-10	1.92938e-07
FGFR3	PANCAN	ENSP00000339824	150-355-3OJ2-C-A	16	25	29	206	1.35679e-08	1.19431e-05
FGFR3	PANCAN	ENSP00000339824	150-355-1E0O-B-A	16	25	17	206	4.57025e-12	5.66243e-09
FGFR3	PANCAN	ENSP00000339824	150-355-1II4-F-B	16	25	34	206	1.36177e-07	0.000104104
FGFR3	PANCAN	ENSP00000339824	150-355-3OJ2-D-B	16	25	28	206	8.11148e-09	7.28619e-06
FGFR3	PANCAN	ENSP00000339824	150-355-3OJ2-C-D	15	25	17	206	8.20261e-11	8.93097e-08
FGFR3	PANCAN	ENSP00000339824	150-355-1IIL-F-B	16	25	32	206	5.68379e-08	4.64137e-05
FGFR3	PANCAN	ENSP00000339824	150-355-1II4-E-A	16	25	33	206	8.86372e-08	6.96468e-05
FGFR3	PANCAN	ENSP00000339824	150-355-1NUN-B-A	16	25	30	206	2.22614e-08	1.89214e-05
FGFR3	PANCAN	ENSP00000339824	150-355-1II4-H-D	16	25	35	206	2.06286e-07	0.000155891
FGFR3	PANCAN	ENSP00000339824	150-355-1II4-G-C	16	25	34	206	1.36177e-07	0.000104104
FGFR3	PANCAN	ENSP00000339824	150-355-1IIL-E-A	16	25	32	206	5.68379e-08	4.64137e-05
FGFR3	PANCAN	ENSP00000339824	150-355-3OJ2-D-C	15	25	18	206	1.84037e-10	1.92938e-07
FGFR3	PANCAN	ENSP00000339824	150-355-2FDB-R-P	15	25	18	206	1.84037e-10	1.92938e-07
FGFR3	PANCAN	ENSP00000339824	150-355-3OJM-B-A	16	25	33	206	8.86372e-08	6.96468e-05
KRAS	PANCAN	ENSP00000256078	1-167-1LFD-B-D	396	434	7	167	0	0
KRAS	PANCAN	ENSP00000256078	4-165-3L0I-D-C	345	434	30	162	5.46262e-167	8.99586e-163
KRAS	PANCAN	ENSP00000256078	4-165-4HLQ-F-E	399	434	20	162	1,5958652160338e-313	0
KRAS	PANCAN	ENSP00000256078	4-165-4FMB-F-E	399	434	24	162	2.30814e-282	7.60211e-278
KRAS	PANCAN	ENSP00000256078	4-165-4FMB-B-A	400	434	27	162	4.81768e-264	9.52053e-260
KRAS	PANCAN	ENSP00000256078	4-165-4I1O-E-F	84	434	19	162	3.02981e-06	0.00197278
KRAS	PANCAN	ENSP00000256078	4-165-4FMD-D-C	403	434	26	162	6.62839e-276	1.54103e-271
KRAS	PANCAN	ENSP00000256078	4-165-4FMC-D-C	400	434	27	162	4.81768e-264	9.52053e-260
KRAS	PANCAN	ENSP00000256078	4-165-4HLQ-B-A	398	434	19	162	2,20056838657691e-320	1,44956207357304e-315
KRAS	PANCAN	ENSP00000256078	4-165-4HLQ-J-I	398	434	19	162	2,20056838657691e-320	1,44956207357304e-315
KRAS	PANCAN	ENSP00000256078	4-165-4FME-B-A	403	434	26	162	6.62839e-276	1.54103e-271
KRAS	PANCAN	ENSP00000256078	1-163-3BRW-D-B	402	433	23	163	2.57755e-297	1.13192e-292
KRAS	PANCAN	ENSP00000256078	4-165-4FMD-B-A	402	434	25	162	7.84261e-281	2.38435e-276
KRAS	PANCAN	ENSP00000256078	1-167-1LFD-D-B	396	434	7	167	0	0
KRAS	PANCAN	ENSP00000256078	1-166-1WQ1-R-G	399	434	21	166	0	1.17988e-304
KRAS	PANCAN	ENSP00000256078	4-165-4HLQ-D-C	398	434	18	162	0	0
KRAS	PANCAN	ENSP00000256078	4-165-4FME-E-D	403	434	26	162	6.62839e-276	1.54103e-271
KRAS	PANCAN	ENSP00000256078	4-165-4HLQ-H-G	398	434	18	162	0	0
KRAS	PANCAN	ENSP00000256078	4-165-4I1O-A-D	84	434	19	162	3.02981e-06	0.00197278
KRAS	PANCAN	ENSP00000256078	4-165-4FMC-B-A	403	434	24	162	1.01916e-289	3.66187e-285
KRAS	PANCAN	ENSP00000256078	4-165-3L0I-B-A	344	434	31	162	3.69329e-161	5.83884e-157
KRAS	PANCAN	ENSP00000256078	55-165-4FMD-F-E	31	54	13	111	9.16177e-16	1.58124e-12
KRAS	PANCAN	ENSP00000256078	16-165-1G16-C-D	28	63	11	150	8.18341e-16	1.42483e-12
KRAS	PANCAN	ENSP00000256078	4-165-4IRU-F-E	85	434	21	162	6.81723e-05	0.0253709
KRAS	PANCAN	ENSP00000256078	4-165-4FMB-D-C	400	434	26	162	1.71916e-270	3.77483e-266
KRAS	PANCAN	ENSP00000256078	4-165-4I1O-G-H	84	434	19	162	3.02981e-06	0.00197278
KRAS	PANCAN	ENSP00000256078	4-165-4I1O-C-B	84	434	18	162	3.46782e-07	0.000256666
KRAS	PANCAN	ENSP00000256078	4-165-4IRU-B-A	85	434	21	162	6.81723e-05	0.0253709
SLC22A2	PANCAN	ENSP00000355920	143-320-4JA4-C-B	7	19	7	178	4.82143e-06	0.00297448
SLC22A2	PANCAN	ENSP00000355920	143-320-4JA4-B-A	7	19	7	178	4.82143e-06	0.00297448
MST1R	PANCAN	ENSP00000296474	1098-1342-4DCE-B-A	5	20	6	245	0.000100374	0.0348299
GNAQ	PANCAN	ENSP00000286548	36-354-1SHZ-D-F	11	29	32	319	6.38336e-05	0.0238912
GNAQ	PANCAN	ENSP00000286548	39-353-2IK8-C-D	9	29	18	315	2.27657e-05	0.0117464
GNAQ	PANCAN	ENSP00000286548	38-354-1SHZ-A-C	11	29	33	317	8.96612e-05	0.0316968
GNAQ	PANCAN	ENSP00000286548	40-354-1FQK-C-A	6	29	6	315	1.55587e-05	0.00857643
CD1E	PANCAN	ENSP00000357149	36-301-3L9R-A-C	17	74	21	266	5.16932e-05	0.02115
ATAD2	PANCAN	ENSP00000287394	421-690-3HU2-E-D	10	24	30	270	0.000127968	0.0426811
ATAD2	PANCAN	ENSP00000287394	421-689-3HU1-A-F	10	24	29	269	9.90765e-05	0.03444
ATAD2	PANCAN	ENSP00000287394	421-689-3HU1-F-E	10	24	30	269	0.000132042	0.0438919
ATAD2	PANCAN	ENSP00000287394	421-690-3HU2-C-B	10	24	30	270	0.000127968	0.0426811
ATAD2	PANCAN	ENSP00000287394	421-689-3HU3-B-A	10	24	30	269	0.000132042	0.0438919
ATAD2	PANCAN	ENSP00000287394	421-689-3HU1-C-B	10	24	28	269	7.345e-05	0.0271054
ESR1	PANCAN	ENSP00000405330	306-546-3OSA-B-A	6	24	6	241	2.17714e-05	0.0113319
ESR1	PANCAN	ENSP00000405330	306-546-3OSA-A-B	6	24	6	241	2.17714e-05	0.0113319
MYH1	PANCAN	ENSP00000226207	16-842-2OS8-A-C	15	133	31	827	0.000150651	0.0487251
MYH1	PANCAN	ENSP00000226207	32-842-1DFK-A-Z	10	127	13	811	4.26133e-05	0.0193391
MYH1	PANCAN	ENSP00000226207	32-807-1BR4-E-F	16	121	32	776	4.06086e-05	0.0186193
MYH1	PANCAN	ENSP00000226207	32-807-1BR1-C-D	18	121	35	776	8.76911e-06	0.00509919
MYH1	PANCAN	ENSP00000226207	28-842-1DFL-A-Z	9	127	10	815	3.04138e-05	0.0150904
MYH1	PANCAN	ENSP00000226207	32-935-1I84-V-W	19	138	37	904	4.00076e-06	0.00252997
MYH1	PANCAN	ENSP00000226207	32-807-1BR1-A-B	18	121	35	776	8.76911e-06	0.00509919
MYH1	PANCAN	ENSP00000226207	32-807-1BR1-G-H	18	121	35	776	8.76911e-06	0.00509919
MYH1	PANCAN	ENSP00000226207	32-807-1BR1-E-F	18	121	35	776	8.76911e-06	0.00509919
MYH1	PANCAN	ENSP00000226207	28-842-1DFL-B-X	9	127	10	815	3.04138e-05	0.0150904
MYH1	PANCAN	ENSP00000226207	32-967-3DTP-B-D	21	138	42	936	1.03282e-06	0.000713644
MYH1	PANCAN	ENSP00000226207	32-807-1BR4-C-D	16	121	32	776	4.06086e-05	0.0186193
MYH1	PANCAN	ENSP00000226207	32-807-1BR4-A-B	16	121	32	776	4.06086e-05	0.0186193
MYH1	PANCAN	ENSP00000226207	16-844-1QVI-A-Z	15	133	30	829	0.000102748	0.0356224
MYH1	PANCAN	ENSP00000226207	32-807-1BR4-G-H	16	121	32	776	4.06086e-05	0.0186193
KIT	PANCAN	ENSP00000288135	581-931-2HZ4-C-A	6	37	7	351	8.59631e-05	0.0306085
KIT	PANCAN	ENSP00000288135	581-931-2HZI-A-B	7	37	11	351	0.000133499	0.0442644
CYP2B6	PANCAN	ENSP00000324648	42-491-3R1A-H-G	8	80	7	450	3.67105e-05	0.0175099
UBBP4	PANCAN	ENSP00000464265	77-152-1YX6-B-A	26	36	14	76	2.86139e-12	3.62472e-09
UBBP4	PANCAN	ENSP00000464265	77-152-2O6V-C-A	25	36	7	76	2.77447e-18	5.6234e-15
UBBP4	PANCAN	ENSP00000464265	77-225-4KSL-X-W	26	39	31	149	8.37657e-10	7.93932e-07
UBBP4	PANCAN	ENSP00000464265	77-152-2XEW-A-G	26	36	16	76	6.74519e-11	7.38483e-08
UBBP4	PANCAN	ENSP00000464265	77-152-3NOB-F-A	25	36	8	76	6.70377e-17	1.27382e-13
UBBP4	PANCAN	ENSP00000464265	77-152-2XEW-I-K	25	36	8	76	6.70377e-17	1.27382e-13
UBBP4	PANCAN	ENSP00000464265	77-152-2XEW-J-K	25	36	17	76	2.32008e-09	2.14245e-06
UBBP4	PANCAN	ENSP00000464265	77-152-4DDI-F-C	26	36	22	76	9.82034e-08	7.6706e-05
UBBP4	PANCAN	ENSP00000464265	77-152-4BOZ-E-D	26	36	16	76	6.74519e-11	7.38483e-08
UBBP4	PANCAN	ENSP00000464265	77-152-3JW0-X-C	25	36	13	76	5.62299e-12	6.85923e-09
UBBP4	PANCAN	ENSP00000464265	77-224-2ZVN-A-B	25	39	12	148	2.56111e-18	5.32754e-15
UBBP4	PANCAN	ENSP00000464265	77-152-2KDE-B-A	26	36	8	76	3.3153e-18	6.68529e-15
UBBP4	PANCAN	ENSP00000464265	77-151-3H1U-B-A	26	36	10	75	1.14118e-15	1.95252e-12
UBBP4	PANCAN	ENSP00000464265	77-224-2ZVO-A-B	25	39	11	148	3.20871e-19	7.0455e-16
UBBP4	PANCAN	ENSP00000464265	77-152-2L0F-A-B	26	36	16	76	6.74519e-11	7.38483e-08
UBBP4	PANCAN	ENSP00000464265	76-225-4KSL-J-I	26	39	31	150	7.19293e-10	6.9002e-07
UBBP4	PANCAN	ENSP00000464265	77-152-4AUQ-C-A	26	36	16	76	6.74519e-11	7.38483e-08
UBBP4	PANCAN	ENSP00000464265	77-152-3VUY-A-D	25	36	13	76	5.62299e-12	6.85923e-09
UBBP4	PANCAN	ENSP00000464265	81-152-3PHD-H-D	25	36	7	72	1.01017e-17	2.00629e-14
UBBP4	PANCAN	ENSP00000464265	77-152-4DDG-O-L	26	36	21	76	3.48289e-08	2.90101e-05
UBBP4	PANCAN	ENSP00000464265	77-152-3ALB-C-A	25	36	6	76	6.84337e-20	1.56343e-16
UBBP4	PANCAN	ENSP00000464265	77-222-2ZVN-G-D	26	39	10	146	1.78452e-21	4.3537e-18
UBBP4	PANCAN	ENSP00000464265	78-152-4AUQ-F-D	26	36	15	75	2.01583e-11	2.35717e-08
UBBP4	PANCAN	ENSP00000464265	77-149-3PTF-C-A	26	36	12	73	1.8623e-13	2.5917e-10
UBBP4	PANCAN	ENSP00000464265	77-152-3JVZ-Y-D	25	36	13	76	5.62299e-12	6.85923e-09
UBBP4	PANCAN	ENSP00000464265	77-152-2XEW-D-H	25	36	15	76	1.43668e-10	1.52232e-07
UBBP4	PANCAN	ENSP00000464265	77-152-4DDG-Q-K	28	36	19	76	4.62291e-11	5.28072e-08
UBBP4	PANCAN	ENSP00000464265	77-152-4DDG-E-B	26	36	20	76	1.16112e-08	1.02665e-05
UBBP4	PANCAN	ENSP00000464265	77-222-2ZVO-G-D	26	39	12	146	1.69842e-19	3.75012e-16
UBBP4	PANCAN	ENSP00000464265	77-152-2XEW-E-B	25	36	7	76	2.77447e-18	5.6234e-15
UBBP4	PANCAN	ENSP00000464265	77-150-3VUW-A-G	25	36	14	74	5.54332e-11	6.24189e-08
UBBP4	PANCAN	ENSP00000464265	77-151-3TMP-F-E	26	36	17	75	3.78434e-10	3.74861e-07
UBBP4	PANCAN	ENSP00000464265	76-152-4AP4-F-E	26	36	16	77	4.96189e-11	5.65159e-08
UBBP4	PANCAN	ENSP00000464265	77-152-2XBB-D-B	26	36	17	76	2.78151e-10	2.81162e-07
UBBP4	PANCAN	ENSP00000464265	77-152-2XEW-F-A	25	36	8	76	6.70377e-17	1.27382e-13
UBBP4	PANCAN	ENSP00000464265	77-152-3ALB-A-C	25	36	7	76	2.77447e-18	5.6234e-15
UBBP4	PANCAN	ENSP00000464265	77-150-2XEW-C-E	25	36	15	74	2.61043e-10	2.66597e-07
UBBP4	PANCAN	ENSP00000464265	77-152-3VUX-B-E	25	36	12	76	8.96312e-13	1.18479e-09
UBBP4	PANCAN	ENSP00000464265	77-152-2XEW-H-C	25	36	6	76	6.84337e-20	1.56343e-16
UBBP4	PANCAN	ENSP00000464265	77-151-2O6V-A-C	25	36	7	75	3.80895e-18	7.60315e-15
UBBP4	PANCAN	ENSP00000464265	77-151-4DHJ-B-A	26	36	17	75	3.78434e-10	3.74861e-07
UBBP4	PANCAN	ENSP00000464265	77-152-2XEW-G-A	25	36	16	76	6.07096e-10	5.89544e-07
UBBP4	PANCAN	ENSP00000464265	77-152-2XEW-I-L	25	36	15	76	1.43668e-10	1.52232e-07
UBBP4	PANCAN	ENSP00000464265	77-152-2XEW-E-C	25	36	16	76	6.07096e-10	5.89544e-07
UBBP4	PANCAN	ENSP00000464265	77-152-4DDG-G-A	28	36	18	76	1.16129e-11	1.39085e-08
UBBP4	PANCAN	ENSP00000464265	77-151-2O6V-A-B	26	36	14	75	3.92352e-12	4.90729e-09
UBBP4	PANCAN	ENSP00000464265	77-149-3M3J-F-E	26	36	13	73	1.2749e-12	1.66848e-09
UBBP4	PANCAN	ENSP00000464265	77-150-3VUW-B-F	25	36	14	74	5.54332e-11	6.24189e-08
UBBP4	PANCAN	ENSP00000464265	77-225-4KSL-T-S	26	39	32	149	1.72192e-09	1.59382e-06
UBBP4	PANCAN	ENSP00000464265	77-150-3NOB-D-C	25	36	15	74	2.61043e-10	2.66597e-07
UBBP4	PANCAN	ENSP00000464265	77-152-4DDG-R-L	28	36	19	76	4.62291e-11	5.28072e-08
UBBP4	PANCAN	ENSP00000464265	76-225-4KSL-N-M	26	39	31	150	7.19293e-10	6.9002e-07
UBBP4	PANCAN	ENSP00000464265	77-152-3VUX-C-F	25	36	11	76	1.19745e-13	1.69632e-10
UBBP4	PANCAN	ENSP00000464265	77-149-3OJ3-D-M	25	36	8	73	1.7437e-16	3.17588e-13
UBBP4	PANCAN	ENSP00000464265	77-150-3NOB-E-F	25	36	14	74	5.54332e-11	6.24189e-08
UBBP4	PANCAN	ENSP00000464265	77-151-2QHO-E-F	26	36	12	75	9.69428e-14	1.40864e-10
UBBP4	PANCAN	ENSP00000464265	77-152-3ALB-B-A	26	36	17	76	2.78151e-10	2.81162e-07
UBBP4	PANCAN	ENSP00000464265	77-152-2XEW-H-D	25	36	16	76	6.07096e-10	5.89544e-07
UBBP4	PANCAN	ENSP00000464265	77-152-3NOB-F-E	25	36	18	76	8.10813e-09	7.28619e-06
UBBP4	PANCAN	ENSP00000464265	77-152-4DDG-P-J	28	36	19	76	4.62291e-11	5.28072e-08
UBBP4	PANCAN	ENSP00000464265	77-224-2ZVN-C-F	25	39	12	148	2.56111e-18	5.32754e-15
UBBP4	PANCAN	ENSP00000464265	77-152-3ZNI-D-C	26	36	13	76	4.85224e-13	6.56769e-10
UBBP4	PANCAN	ENSP00000464265	77-152-4DDG-F-C	26	36	22	76	9.82034e-08	7.6706e-05
UBBP4	PANCAN	ENSP00000464265	77-152-4BOZ-B-A	26	36	18	76	1.04552e-09	9.86214e-07
UBBP4	PANCAN	ENSP00000464265	77-222-2ZVN-E-H	25	39	11	146	4.44272e-19	9.70116e-16
UBBP4	PANCAN	ENSP00000464265	77-152-2QHO-C-D	26	36	11	76	8.49312e-15	1.33205e-11
UBBP4	PANCAN	ENSP00000464265	77-151-3TMP-H-G	26	36	15	75	2.01583e-11	2.35717e-08
UBBP4	PANCAN	ENSP00000464265	77-150-3NOB-C-D	25	36	15	74	2.61043e-10	2.66597e-07
UBBP4	PANCAN	ENSP00000464265	77-152-3M3J-E-A	25	36	11	76	1.19745e-13	1.69632e-10
UBBP4	PANCAN	ENSP00000464265	76-225-4KSL-R-Q	26	39	31	150	7.19293e-10	6.9002e-07
UBBP4	PANCAN	ENSP00000464265	77-152-4BOS-C-A	26	36	18	76	1.04552e-09	9.86214e-07
UBBP4	PANCAN	ENSP00000464265	77-152-3JVZ-X-C	25	36	13	76	5.62299e-12	6.85923e-09
UBBP4	PANCAN	ENSP00000464265	77-152-2XEW-D-G	25	36	8	76	6.70377e-17	1.27382e-13
UBBP4	PANCAN	ENSP00000464265	77-151-4DHZ-B-A	26	36	17	75	3.78434e-10	3.74861e-07
UBBP4	PANCAN	ENSP00000464265	77-149-3OJ3-C-I	25	36	8	73	1.7437e-16	3.17588e-13
UBBP4	PANCAN	ENSP00000464265	77-152-2XEW-K-J	26	36	16	76	6.74519e-11	7.38483e-08
UBBP4	PANCAN	ENSP00000464265	77-152-3M3J-A-E	25	36	11	76	1.19745e-13	1.69632e-10
UBBP4	PANCAN	ENSP00000464265	77-151-4DHJ-F-E	26	36	17	75	3.78434e-10	3.74861e-07
UBBP4	PANCAN	ENSP00000464265	77-151-3NOB-G-H	26	36	16	75	9.20171e-11	9.93666e-08
UBBP4	PANCAN	ENSP00000464265	77-152-2KDE-C-A	26	36	13	76	4.85224e-13	6.56769e-10
UBBP4	PANCAN	ENSP00000464265	76-225-4KSL-L-K	26	39	31	150	7.19293e-10	6.9002e-07
UBBP4	PANCAN	ENSP00000464265	77-152-3VUX-A-G	25	36	13	76	5.62299e-12	6.85923e-09
UBBP4	PANCAN	ENSP00000464265	77-151-3VUW-C-E	25	36	15	75	1.93329e-10	2.01609e-07
UBBP4	PANCAN	ENSP00000464265	77-152-4DDG-N-K	26	36	22	76	9.82034e-08	7.6706e-05
UBBP4	PANCAN	ENSP00000464265	77-151-3M3J-B-A	26	36	14	75	3.92352e-12	4.90729e-09
UBBP4	PANCAN	ENSP00000464265	77-150-3NOB-B-A	25	36	13	74	1.03306e-11	1.24482e-08
UBBP4	PANCAN	ENSP00000464265	77-151-3NOB-A-F	25	36	6	75	9.41565e-20	2.13872e-16
UBBP4	PANCAN	ENSP00000464265	77-151-3MHS-D-A	27	36	31	75	4.32745e-05	0.0193391
UBBP4	PANCAN	ENSP00000464265	77-152-2XBB-C-A	26	36	16	76	6.74519e-11	7.38483e-08
UBBP4	PANCAN	ENSP00000464265	77-152-4AP4-C-B	26	36	16	76	6.74519e-11	7.38483e-08
UBBP4	PANCAN	ENSP00000464265	77-152-2LVP-A-C	26	36	16	76	6.74519e-11	7.38483e-08
UBBP4	PANCAN	ENSP00000464265	77-223-3U30-A-C	25	39	16	147	2.67469e-15	4.38642e-12
UBBP4	PANCAN	ENSP00000464265	77-151-3NOB-A-B	26	36	15	75	2.01583e-11	2.35717e-08
UBBP4	PANCAN	ENSP00000464265	77-152-2K8B-A-B	26	36	15	76	1.47384e-11	1.75455e-08
UBBP4	PANCAN	ENSP00000464265	77-150-2XEW-L-I	26	36	17	74	5.16677e-10	5.0798e-07
UBBP4	PANCAN	ENSP00000464265	77-224-2ZVO-A-D	26	39	10	148	1.26844e-21	3.153e-18
UBBP4	PANCAN	ENSP00000464265	77-152-3VUY-C-F	25	36	12	76	8.96312e-13	1.18479e-09
UBBP4	PANCAN	ENSP00000464265	77-152-4DDI-I-C	28	36	17	76	2.66966e-12	3.44817e-09
UBBP4	PANCAN	ENSP00000464265	77-150-2KHW-B-A	26	36	10	74	1.58595e-15	2.69021e-12
UBBP4	PANCAN	ENSP00000464265	77-152-4DDI-D-A	25	36	22	76	5.83875e-07	0.000418056
UBBP4	PANCAN	ENSP00000464265	77-152-2LVQ-B-D	26	36	14	76	2.86139e-12	3.62472e-09
UBBP4	PANCAN	ENSP00000464265	77-152-3ZNI-H-G	26	36	16	76	6.74519e-11	7.38483e-08
UBBP4	PANCAN	ENSP00000464265	77-152-4DDG-I-C	28	36	19	76	4.62291e-11	5.28072e-08
UBBP4	PANCAN	ENSP00000464265	77-151-2O6V-E-G	25	36	7	75	3.80895e-18	7.60315e-15
UBBP4	PANCAN	ENSP00000464265	77-151-3TMP-D-C	26	36	17	75	3.78434e-10	3.74861e-07
UBBP4	PANCAN	ENSP00000464265	77-152-4BBN-C-A	26	36	20	76	1.16112e-08	1.02665e-05
UBBP4	PANCAN	ENSP00000464265	81-152-3PHD-G-C	25	36	8	72	2.41782e-16	4.3835e-13
UBBP4	PANCAN	ENSP00000464265	77-225-4KSL-P-O	26	39	31	149	8.37657e-10	7.93932e-07
UBBP4	PANCAN	ENSP00000464265	77-152-2KTF-A-B	26	36	16	76	6.74519e-11	7.38483e-08
UBBP4	PANCAN	ENSP00000464265	77-151-4FJV-B-A	26	36	20	75	1.56625e-08	1.34307e-05
UBBP4	PANCAN	ENSP00000464265	76-150-4KSK-C-B	26	36	13	75	6.66967e-13	8.93585e-10
UBBP4	PANCAN	ENSP00000464265	77-151-4DHJ-M-L	26	36	19	75	4.89344e-09	4.45634e-06
UBBP4	PANCAN	ENSP00000464265	76-150-4KSK-D-A	26	36	13	75	6.66967e-13	8.93585e-10
UBBP4	PANCAN	ENSP00000464265	77-152-3NHE-B-A	27	36	33	76	0.000121006	0.0410519
UBBP4	PANCAN	ENSP00000464265	77-152-3NOB-H-G	25	36	15	76	1.43668e-10	1.52232e-07
UBBP4	PANCAN	ENSP00000464265	77-222-2ZVO-G-B	26	39	11	146	1.93988e-20	4.59106e-17
UBBP4	PANCAN	ENSP00000464265	77-152-3VUY-B-E	25	36	11	76	1.19745e-13	1.69632e-10
UBBP4	PANCAN	ENSP00000464265	77-152-2L0T-A-B	26	36	11	76	8.49312e-15	1.33205e-11
UBBP4	PANCAN	ENSP00000464265	77-149-3EEC-B-A	25	36	11	73	3.04633e-13	4.19516e-10
UBBP4	PANCAN	ENSP00000464265	77-152-2XEW-B-F	25	36	18	76	8.10813e-09	7.28619e-06
UBBP4	PANCAN	ENSP00000464265	77-151-4FJV-D-C	26	36	17	75	3.78434e-10	3.74861e-07
UBBP4	PANCAN	ENSP00000464265	77-224-2ZVN-A-D	26	39	11	148	1.38071e-20	3.28736e-17
UBBP4	PANCAN	ENSP00000464265	77-152-4DDG-D-A	25	36	20	76	7.8486e-08	6.27941e-05
UBBP4	PANCAN	ENSP00000464265	78-222-3U30-D-F	25	39	15	145	8.13443e-16	1.42256e-12
UBBP4	PANCAN	ENSP00000464265	77-151-3H1U-A-B	25	36	11	75	1.6285e-13	2.27434e-10
UBBP4	PANCAN	ENSP00000464265	77-150-2XEW-C-H	25	36	6	74	1.30081e-19	2.90465e-16
UBBP4	PANCAN	ENSP00000464265	77-152-3JW0-Y-D	25	36	11	76	1.19745e-13	1.69632e-10
UBBP4	PANCAN	ENSP00000464265	77-152-3UGB-B-A	25	36	6	76	6.84337e-20	1.56343e-16
UBBP4	PANCAN	ENSP00000464265	77-152-2XEW-G-D	25	36	8	76	6.70377e-17	1.27382e-13
UBBP4	PANCAN	ENSP00000464265	77-152-3ZNI-P-O	26	36	14	76	2.86139e-12	3.62472e-09
UBBP4	PANCAN	ENSP00000464265	77-152-4DDI-G-A	28	36	20	76	1.69905e-10	1.79551e-07
UBBP4	PANCAN	ENSP00000464265	77-152-2O6V-C-D	26	36	14	76	2.86139e-12	3.62472e-09
UBBP4	PANCAN	ENSP00000464265	77-149-3M3J-D-C	26	36	14	73	7.46129e-12	9.07368e-09
UBBP4	PANCAN	ENSP00000464265	77-222-3ZNZ-B-A	26	39	31	146	1.32973e-09	1.25131e-06
UBBP4	PANCAN	ENSP00000464265	77-152-4DDI-H-B	28	36	17	76	2.66966e-12	3.44817e-09
UBBP4	PANCAN	ENSP00000464265	77-222-2ZVN-E-F	26	39	10	146	1.78452e-21	4.3537e-18
UBBP4	PANCAN	ENSP00000464265	77-152-2XEW-K-I	25	36	8	76	6.70377e-17	1.27382e-13
UBBP4	PANCAN	ENSP00000464265	77-227-2Y5B-B-A	27	39	31	151	7.5739e-11	8.26921e-08
UBBP4	PANCAN	ENSP00000464265	77-149-3PTF-C-B	25	36	8	73	1.7437e-16	3.17588e-13
UBBP4	PANCAN	ENSP00000464265	77-152-3M3J-E-F	26	36	17	76	2.78151e-10	2.81162e-07
UBBP4	PANCAN	ENSP00000464265	77-152-2XEW-F-B	25	36	16	76	6.07096e-10	5.89544e-07
UBBP4	PANCAN	ENSP00000464265	77-224-2ZVN-C-H	26	39	11	148	1.38071e-20	3.28736e-17
UBBP4	PANCAN	ENSP00000464265	77-152-3ZNI-L-K	26	36	15	76	1.47384e-11	1.75455e-08
UBBP4	PANCAN	ENSP00000464265	77-152-3ALB-C-B	25	36	6	76	6.84337e-20	1.56343e-16
UBBP4	PANCAN	ENSP00000464265	77-152-2LVO-A-C	26	36	17	76	2.78151e-10	2.81162e-07
UBBP4	PANCAN	ENSP00000464265	77-222-2ZVN-G-B	26	39	10	146	1.78452e-21	4.3537e-18
UBBP4	PANCAN	ENSP00000464265	76-225-4KSL-V-U	26	39	32	150	1.47989e-09	1.37301e-06
UBBP4	PANCAN	ENSP00000464265	77-152-4DDG-H-B	28	36	19	76	4.62291e-11	5.28072e-08
UBBP4	PANCAN	ENSP00000464265	77-152-2XEW-A-F	25	36	9	76	1.0903e-15	1.87358e-12
UBBP4	PANCAN	ENSP00000464265	77-225-4KSL-H-G	26	39	31	149	8.37657e-10	7.93932e-07
UBBP4	PANCAN	ENSP00000464265	77-152-3ALB-A-B	26	36	14	76	2.86139e-12	3.62472e-09
UBBP4	PANCAN	ENSP00000464265	77-151-3TMP-B-A	26	36	16	75	9.20171e-11	9.93666e-08
UBBP4	PANCAN	ENSP00000464265	77-152-4DDG-M-J	25	36	19	76	2.61546e-08	2.21353e-05
UBBP4	PANCAN	ENSP00000464265	77-151-4DHJ-J-I	26	36	20	75	1.56625e-08	1.34307e-05
UBBP4	PANCAN	ENSP00000464265	77-152-2KDF-C-A	26	36	9	76	6.15071e-17	1.20345e-13
UBBP4	PANCAN	ENSP00000464265	77-152-2XEW-B-E	25	36	7	76	2.77447e-18	5.6234e-15
UBBP4	PANCAN	ENSP00000464265	76-225-4KSL-C-B	26	39	33	150	2.96599e-09	2.72618e-06
UBBP4	PANCAN	ENSP00000464265	77-225-4KSL-D-A	26	39	31	149	8.37657e-10	7.93932e-07
UBBP4	PANCAN	ENSP00000464265	77-152-4DDI-E-B	25	36	21	76	2.20574e-07	0.00016511
UBBP4	PANCAN	ENSP00000464265	76-225-4KSL-F-E	26	39	31	150	7.19293e-10	6.9002e-07
UBBP4	PANCAN	ENSP00000464265	77-152-2K8C-A-B	26	36	14	76	2.86139e-12	3.62472e-09
UBBP4	PANCAN	ENSP00000464265	77-152-2O6V-G-E	25	36	7	76	2.77447e-18	5.6234e-15
UBBP4	PANCAN	ENSP00000464265	77-149-3OJ3-E-P	25	36	8	73	1.7437e-16	3.17588e-13
UBBP4	PANCAN	ENSP00000464265	77-151-3K9O-B-A	26	36	9	75	8.53179e-17	1.60574e-13
RET	PANCAN	ENSP00000347942	706-1007-1PKG-A-B	11	35	23	302	3.71596e-05	0.0176523
HDAC2	PANCAN	ENSP00000381331	127-466-3RQD-A-B	6	21	9	340	1.32467e-05	0.0073948
HDAC2	PANCAN	ENSP00000381331	127-466-3RQD-B-A	6	21	9	340	1.32467e-05	0.0073948
TGFBR2	PANCAN	ENSP00000351905	269-555-3D7U-D-C	8	44	8	287	2.63182e-05	0.0132676
LILRB3	PANCAN	ENSP00000384274	26-117-3RP1-A-C	8	19	7	92	3.94441e-05	0.0184445
CSNK2A1	PANCAN	ENSP00000339247	111-342-1Q3D-A-B	9	30	13	232	2.64509e-05	0.0133175
CSNK2A1	PANCAN	ENSP00000339247	111-359-3L1S-B-A	9	30	14	249	2.7169e-05	0.0136443
CSNK2A1	PANCAN	ENSP00000339247	111-359-3M1S-A-B	10	30	18	249	3.03164e-05	0.0150904
CSNK2A1	PANCAN	ENSP00000339247	111-342-4IQ6-A-B	9	30	16	232	0.000132777	0.0440621
CSNK2A1	PANCAN	ENSP00000339247	111-359-1I09-B-A	9	30	14	249	2.7169e-05	0.0136443
CSNK2A1	PANCAN	ENSP00000339247	111-342-3DU8-A-B	9	30	15	232	8.08989e-05	0.0290147
CSNK2A1	PANCAN	ENSP00000339247	111-342-1Q3D-B-A	9	30	15	232	8.08989e-05	0.0290147
CSNK2A1	PANCAN	ENSP00000339247	2-331-3Q9X-B-A	8	38	6	330	3.5876e-07	0.000265035
CSNK2A1	PANCAN	ENSP00000339247	111-342-1Q3W-A-B	10	30	17	232	3.4066e-05	0.0166222
CSNK2A1	PANCAN	ENSP00000339247	111-342-3Q3B-A-B	10	30	16	232	2.01816e-05	0.0106495
CSNK2A1	PANCAN	ENSP00000339247	111-342-1I09-A-B	9	30	14	232	4.73415e-05	0.019969
CSNK2A1	PANCAN	ENSP00000339247	111-342-3Q3B-B-A	10	30	18	232	5.55286e-05	0.0219423
CSNK2A1	PANCAN	ENSP00000339247	111-342-1Q41-B-A	11	30	19	232	1.39001e-05	0.00774861
CSNK2A1	PANCAN	ENSP00000339247	111-342-1Q3W-B-A	9	30	16	232	0.000132777	0.0440621
CSNK2A1	PANCAN	ENSP00000339247	111-359-3M1S-B-A	10	30	17	249	1.84881e-05	0.00998238
CSNK2A1	PANCAN	ENSP00000339247	111-342-1PYX-A-B	11	30	20	232	2.25514e-05	0.0116511
CSNK2A1	PANCAN	ENSP00000339247	111-342-1Q4L-B-A	10	30	15	232	1.14942e-05	0.0064991
CSNK2A1	PANCAN	ENSP00000339247	111-342-3DU8-B-A	10	30	16	232	2.01816e-05	0.0106495
CSNK2A1	PANCAN	ENSP00000339247	111-342-3L1S-A-B	9	30	14	232	4.73415e-05	0.019969
CSNK2A1	PANCAN	ENSP00000339247	2-331-3QA0-B-A	8	38	7	330	1.13476e-06	0.000781348
DRD5	PANCAN	ENSP00000306129	57-373-3SN6-R-A	23	98	20	317	3.50709e-08	2.91201e-05
MYO7B	PANCAN	ENSP00000374175	66-749-4A7L-C-D	8	72	6	684	2.54648e-07	0.000190256
MYH4	PANCAN	ENSP00000255381	4-845-1O18-P-R	12	103	19	842	3.97227e-06	0.00251598
MYH4	PANCAN	ENSP00000255381	4-845-1O18-M-O	11	103	18	842	1.3937e-05	0.00775823
MYH4	PANCAN	ENSP00000255381	4-845-1O1C-P-R	10	103	16	842	2.89849e-05	0.0144827
MYH4	PANCAN	ENSP00000255381	4-845-1M8Q-P-R	12	103	21	842	1.07961e-05	0.00618402
MYH4	PANCAN	ENSP00000255381	4-845-1O1E-M-O	10	103	19	842	0.00011952	0.0405827
PRPF19	PANCAN	ENSP00000227524	211-503-2YMU-A-B	12	30	15	293	1.17554e-08	1.03708e-05
CSNK1E	PANCAN	ENSP00000380044	13-258-3E8E-E-F	9	18	26	246	3.26797e-05	0.016125
CSNK1E	PANCAN	ENSP00000380044	13-258-3E8C-D-J	8	18	24	246	0.000145745	0.0474882
CSNK1E	PANCAN	ENSP00000380044	13-258-3E8C-B-H	8	18	24	246	0.000145745	0.0474882
EGFR	PANCAN	ENSP00000275493	29-579-3LTG-C-A	42	124	38	551	1.24921e-18	2.64026e-15
EGFR	PANCAN	ENSP00000275493	28-636-3U7U-E-F	37	159	33	609	4.22693e-14	6.21049e-11
EGFR	PANCAN	ENSP00000275493	28-636-3U7U-D-C	36	159	30	609	1.34124e-14	2.07884e-11
EGFR	PANCAN	ENSP00000275493	26-536-1IVO-A-B	35	119	27	511	3.93049e-17	7.76729e-14
EGFR	PANCAN	ENSP00000275493	27-536-1IVO-B-A	32	119	28	510	4.04717e-14	5.99091e-11
EGFR	PANCAN	ENSP00000275493	25-638-3NJP-B-A	50	160	32	614	2.16848e-25	5.7137e-22
EGFR	PANCAN	ENSP00000275493	28-636-3U7U-F-E	37	159	33	609	4.22693e-14	6.21049e-11
EGFR	PANCAN	ENSP00000275493	28-636-3U7U-C-D	54	159	35	609	2.73434e-27	7.50487e-24
EGFR	PANCAN	ENSP00000275493	28-583-3U7U-A-B	36	124	31	556	1.19699e-16	2.24214e-13
EGFR	PANCAN	ENSP00000275493	28-636-3U7U-B-A	36	159	30	609	1.34124e-14	2.07884e-11
EGFR	PANCAN	ENSP00000275493	25-524-1MOX-A-B	31	119	23	500	2.34427e-15	3.86056e-12
EGFR	PANCAN	ENSP00000275493	25-525-1MOX-B-A	33	119	24	501	1.26138e-16	2.3516e-13
EGFR	PANCAN	ENSP00000275493	25-638-3NJP-A-B	34	160	31	614	9.84428e-13	1.29693e-09
TUBB3	PANCAN	ENSP00000451560	366-774-2XRP-C-D	9	31	27	409	0.00012599	0.0422712
TUBB3	PANCAN	ENSP00000451560	366-774-3J1U-C-B	9	31	23	409	3.64199e-05	0.0175099
TUBB3	PANCAN	ENSP00000451560	366-774-4ABO-C-D	9	31	27	409	0.00012599	0.0422712
TUBB3	PANCAN	ENSP00000451560	366-774-4ATU-C-D	9	31	27	409	0.00012599	0.0422712
TMPRSS6	PANCAN	ENSP00000384964	573-823-3T2N-B-I	5	17	8	251	0.000147557	0.0478028
TMPRSS6	PANCAN	ENSP00000384964	574-823-3T2N-A-H	5	17	8	250	0.000150337	0.0486634
PSMC5	PANCAN	ENSP00000310572	141-392-1S3S-C-E	7	13	25	252	9.43251e-05	0.0329623
PSMC5	PANCAN	ENSP00000310572	141-392-1S3S-A-F	7	13	26	252	0.000121345	0.0411316
PSMC5	PANCAN	ENSP00000310572	141-392-1S3S-F-B	7	13	27	252	0.000154483	0.0497204
PSMC5	PANCAN	ENSP00000310572	141-392-1S3S-D-C	7	13	25	252	9.43251e-05	0.0329623
PSMC5	PANCAN	ENSP00000310572	141-392-1S3S-E-A	7	13	25	252	9.43251e-05	0.0329623
C3	PANCAN	ENSP00000245907	1400-1661-4FXG-F-E	15	21	79	262	0.000115572	0.0395326
C3	PANCAN	ENSP00000245907	1400-1661-4FXG-C-B	15	21	80	262	0.000135493	0.0448129
RHOA	PANCAN	ENSP00000400175	7-180-1EES-A-B	24	38	48	174	5.01859e-06	0.00308478
RHOA	PANCAN	ENSP00000400175	7-179-2WMN-B-A	20	38	39	173	5.1269e-05	0.0209981
RHOA	PANCAN	ENSP00000400175	7-182-2DFK-B-A	17	38	23	176	1.73568e-06	0.00115878
RHOA	PANCAN	ENSP00000400175	1-179-2OV2-D-L	18	41	25	179	3.21612e-06	0.00207699
RHOA	PANCAN	ENSP00000400175	3-180-1LB1-B-A	18	41	25	178	3.48877e-06	0.00223119
RHOA	PANCAN	ENSP00000400175	2-179-2ATX-B-A	16	41	22	178	1.41646e-05	0.00787385
RHOA	PANCAN	ENSP00000400175	3-180-3T06-B-A	21	41	27	178	7.52569e-08	6.04553e-05
RHOA	PANCAN	ENSP00000400175	5-179-2REX-B-A	11	41	13	175	0.00014738	0.0477846
RHOA	PANCAN	ENSP00000400175	1-179-3BJI-C-B	17	41	21	179	1.38724e-06	0.000943691
RHOA	PANCAN	ENSP00000400175	7-184-4HLQ-J-I	14	38	19	178	1.97427e-05	0.0105445
RHOA	PANCAN	ENSP00000400175	1-179-2OV2-C-K	18	41	25	179	3.21612e-06	0.00207699
RHOA	PANCAN	ENSP00000400175	7-180-2NTY-D-B	18	38	33	174	6.63092e-05	0.0247709
RHOA	PANCAN	ENSP00000400175	7-180-1GZS-A-B	19	38	22	174	2.70228e-08	2.28212e-05
RHOA	PANCAN	ENSP00000400175	3-176-4G01-B-A	20	41	18	174	6.04095e-10	5.89544e-07
RHOA	PANCAN	ENSP00000400175	7-183-3TW8-D-C	22	38	28	177	3.91288e-09	3.57159e-06
RHOA	PANCAN	ENSP00000400175	7-176-3QBT-E-F	14	38	17	170	9.33939e-06	0.00540444
RHOA	PANCAN	ENSP00000400175	7-182-4IRU-F-E	15	38	22	176	2.54995e-05	0.0129131
RHOA	PANCAN	ENSP00000400175	1-179-2OV2-H-P	17	41	24	179	8.77318e-06	0.00509919
RHOA	PANCAN	ENSP00000400175	1-179-2OV2-F-N	18	41	26	179	5.67024e-06	0.00345311
RHOA	PANCAN	ENSP00000400175	7-172-4I1O-G-H	15	37	20	166	1.11459e-05	0.00634762
RHOA	PANCAN	ENSP00000400175	1-179-2OV2-B-J	18	41	26	179	5.67024e-06	0.00345311
RHOA	PANCAN	ENSP00000400175	7-180-2WBL-D-B	19	38	34	174	2.46847e-05	0.0125886
RHOA	PANCAN	ENSP00000400175	3-181-3KZ1-F-A	13	41	13	179	3.94362e-06	0.00250185
RHOA	PANCAN	ENSP00000400175	7-186-3QBT-A-B	14	38	18	180	9.33939e-06	0.00540444
RHOA	PANCAN	ENSP00000400175	7-182-4HLQ-D-C	14	38	18	176	1.21024e-05	0.00682347
RHOA	PANCAN	ENSP00000400175	7-161-2FU5-C-B	14	33	14	155	3.72057e-07	0.000274345
RHOA	PANCAN	ENSP00000400175	7-171-1Z0A-C-A	11	34	6	165	1.93269e-08	1.64626e-05
RHOA	PANCAN	ENSP00000400175	7-182-4FMD-D-C	16	38	26	176	4.34801e-05	0.019374
RHOA	PANCAN	ENSP00000400175	7-177-3RYT-C-A	13	38	10	171	1.26116e-07	9.73541e-05
RHOA	PANCAN	ENSP00000400175	1-179-1FOE-B-A	17	41	27	179	4.21691e-05	0.0192012
RHOA	PANCAN	ENSP00000400175	7-172-4I1O-C-B	15	37	19	166	5.92676e-06	0.00358721
RHOA	PANCAN	ENSP00000400175	1-179-1FOE-H-G	17	41	27	179	4.21691e-05	0.0192012
RHOA	PANCAN	ENSP00000400175	1-180-3SUA-A-D	16	41	13	180	9.77563e-09	8.72156e-06
RHOA	PANCAN	ENSP00000400175	7-182-3L0I-D-C	19	38	30	176	3.15395e-06	0.00204687
RHOA	PANCAN	ENSP00000400175	3-180-1LB1-F-E	18	41	25	178	3.48877e-06	0.00223119
RHOA	PANCAN	ENSP00000400175	3-176-2EFE-B-A	20	41	24	174	8.78914e-08	6.94751e-05
RHOA	PANCAN	ENSP00000400175	3-176-2EFE-D-C	20	41	24	174	8.78914e-08	6.94751e-05
RHOA	PANCAN	ENSP00000400175	1-179-2VRW-A-B	17	41	20	179	6.96498e-07	0.00048895
RHOA	PANCAN	ENSP00000400175	1-179-2P2L-A-B	13	41	12	179	1.62433e-06	0.00108628
RHOA	PANCAN	ENSP00000400175	1-180-3SUA-C-F	16	41	13	180	9.77563e-09	8.72156e-06
RHOA	PANCAN	ENSP00000400175	7-180-2NTY-C-A	18	38	33	174	6.63092e-05	0.0247709
RHOA	PANCAN	ENSP00000400175	5-180-2RGN-F-E	15	41	22	176	7.23547e-05	0.0267762
RHOA	PANCAN	ENSP00000400175	2-181-3LW8-A-F	19	41	20	180	1.56995e-08	1.34307e-05
RHOA	PANCAN	ENSP00000400175	1-179-3B13-D-C	18	41	33	179	0.000153393	0.0494907
RHOA	PANCAN	ENSP00000400175	1-179-2QME-A-I	18	41	22	179	4.86506e-07	0.000350243
RHOA	PANCAN	ENSP00000400175	2-181-3LW8-B-G	19	41	21	180	3.4865e-08	2.90101e-05
RHOA	PANCAN	ENSP00000400175	7-172-4I1O-E-F	15	37	19	166	5.92676e-06	0.00358721
RHOA	PANCAN	ENSP00000400175	1-179-2P2L-C-A	13	41	10	179	2.05974e-07	0.000155891
RHOA	PANCAN	ENSP00000400175	7-179-2WM9-B-A	21	38	41	173	2.79804e-05	0.0139985
RHOA	PANCAN	ENSP00000400175	7-184-4HLQ-B-A	15	38	19	178	3.69075e-06	0.00234896
RHOA	PANCAN	ENSP00000400175	2-181-1X86-B-A	22	41	23	180	4.54769e-10	4.4935e-07
RHOA	PANCAN	ENSP00000400175	3-176-2EFC-B-A	20	41	24	174	8.78914e-08	6.94751e-05
RHOA	PANCAN	ENSP00000400175	1-179-2OV2-A-I	18	41	25	179	3.21612e-06	0.00207699
RHOA	PANCAN	ENSP00000400175	7-192-1NF3-B-D	18	38	23	186	1.2824e-07	9.86087e-05
RHOA	PANCAN	ENSP00000400175	2-181-3LW8-C-H	20	41	22	180	1.1173e-08	9.94584e-06
RHOA	PANCAN	ENSP00000400175	1-179-2W2V-A-B	11	41	12	179	5.87559e-05	0.0228414
RHOA	PANCAN	ENSP00000400175	7-179-2OV2-E-M	18	38	26	173	2.41867e-06	0.0015853
RHOA	PANCAN	ENSP00000400175	7-180-1CEE-A-B	18	38	28	174	6.55405e-06	0.00391296
RHOA	PANCAN	ENSP00000400175	3-180-1LB1-D-C	18	41	25	178	3.48877e-06	0.00223119
RHOA	PANCAN	ENSP00000400175	7-182-4IRU-B-A	15	38	22	176	2.54995e-05	0.0129131
RHOA	PANCAN	ENSP00000400175	2-181-3LW8-D-E	20	41	23	180	2.39841e-08	2.03419e-05
RHOA	PANCAN	ENSP00000400175	7-177-3BJI-D-A	18	38	20	171	5.42541e-08	4.44876e-05
RHOA	PANCAN	ENSP00000400175	7-176-3QBT-G-H	14	38	16	170	4.61146e-06	0.00287024
RHOA	PANCAN	ENSP00000400175	7-182-4HLQ-H-G	14	38	17	176	6.24408e-06	0.00375056
RHOA	PANCAN	ENSP00000400175	4-180-2RGN-C-B	15	41	20	177	2.19983e-05	0.0114101
RHOA	PANCAN	ENSP00000400175	3-181-1X86-F-E	17	41	24	179	8.77318e-06	0.00509919
RHOA	PANCAN	ENSP00000400175	7-182-4FMD-B-A	15	38	25	176	0.000114775	0.0393094
RHOA	PANCAN	ENSP00000400175	7-172-4I1O-A-D	15	37	19	166	5.92676e-06	0.00358721
RHOA	PANCAN	ENSP00000400175	1-179-3B13-B-A	19	41	35	179	9.40294e-05	0.0329623
RHOA	PANCAN	ENSP00000400175	2-181-3LWN-A-F	26	41	25	180	3.78368e-13	5.15667e-10
RHOA	PANCAN	ENSP00000400175	7-144-2FU5-D-A	14	32	16	138	4.81051e-06	0.00297448
RHOA	PANCAN	ENSP00000400175	1-179-2YIN-D-B	19	41	34	179	6.23806e-05	0.0234808
RHOA	PANCAN	ENSP00000400175	3-176-2EFC-D-C	20	41	24	174	8.78914e-08	6.94751e-05
RHOA	PANCAN	ENSP00000400175	1-179-2OV2-G-O	18	41	26	179	5.67024e-06	0.00345311
RHOA	PANCAN	ENSP00000400175	7-180-2WBL-C-A	19	38	34	174	2.46847e-05	0.0125886
RHOA	PANCAN	ENSP00000400175	7-182-4IRU-D-C	15	38	24	176	7.1455e-05	0.026468
RHOA	PANCAN	ENSP00000400175	5-180-3Q3J-B-A	11	41	12	176	6.8467e-05	0.0254567
RHOA	PANCAN	ENSP00000400175	7-132-3L0I-B-A	20	32	31	126	6.14848e-06	0.00371005
RHOA	PANCAN	ENSP00000400175	1-179-1FOE-D-C	17	41	25	179	1.52155e-05	0.0084223
RHOA	PANCAN	ENSP00000400175	7-182-4FMB-F-E	15	38	25	176	0.000114775	0.0393094
RHOA	PANCAN	ENSP00000400175	1-179-1FOE-F-E	17	41	27	179	4.21691e-05	0.0192012
RHOA	PANCAN	ENSP00000400175	7-177-2W2V-B-A	11	38	11	171	1.83891e-05	0.00994252
RHOA	PANCAN	ENSP00000400175	7-186-3QBT-C-D	14	38	17	180	4.80253e-06	0.00297448
RHOA	PANCAN	ENSP00000400175	3-181-3KZ1-E-B	13	41	13	179	3.94362e-06	0.00250185
RHOA	PANCAN	ENSP00000400175	1-180-3SUA-B-E	16	41	13	180	9.77563e-09	8.72156e-06
RHOA	PANCAN	ENSP00000400175	1-179-2YIN-C-A	19	41	35	179	9.40294e-05	0.0329623
RHOA	PANCAN	ENSP00000400175	3-180-1LB1-H-G	18	41	26	178	6.14549e-06	0.00371005
RHOA	PANCAN	ENSP00000400175	2-179-2ATX-A-B	16	41	20	178	4.13361e-06	0.00260981
RHOA	PANCAN	ENSP00000400175	2-181-3LWN-B-G	23	41	24	180	1.29748e-10	1.38597e-07
RHOA	PANCAN	ENSP00000400175	1-180-3SU8-A-X	16	41	14	180	2.78273e-08	2.34505e-05
RHOA	PANCAN	ENSP00000400175	5-179-2REX-D-C	11	41	13	175	0.00014738	0.0477846
RHOA	PANCAN	ENSP00000400175	7-184-4HLQ-F-E	15	38	20	178	6.97207e-06	0.00413753
RHOA	PANCAN	ENSP00000400175	3-181-1X86-H-G	19	41	25	179	6.18853e-07	0.000441501
RHOA	PANCAN	ENSP00000400175	7-183-2DFK-D-C	19	38	24	177	8.45947e-08	6.74085e-05
RHOA	PANCAN	ENSP00000400175	7-183-3TW8-B-A	19	38	28	177	9.89503e-07	0.000684911
RHOA	PANCAN	ENSP00000400175	7-192-1NF3-A-C	18	38	23	186	1.2824e-07	9.86087e-05
RHOA	PANCAN	ENSP00000400175	1-179-2P2L-B-C	13	41	12	179	1.62433e-06	0.00108628
ERBB2	PANCAN	ENSP00000269571	25-634-3U7U-F-E	19	43	32	610	1.11673e-13	1.61084e-10
ERBB2	PANCAN	ENSP00000269571	24-564-3LTF-A-C	19	40	38	541	3.75606e-12	4.72777e-09
ERBB2	PANCAN	ENSP00000269571	724-979-3EFK-A-B	14	43	16	256	1.91758e-07	0.000145748
ERBB2	PANCAN	ENSP00000269571	25-634-3U7U-B-A	18	43	29	610	2.96389e-13	4.0959e-10
ERBB2	PANCAN	ENSP00000269571	24-541-1IVO-B-A	19	40	28	518	3.64625e-14	5.45879e-11
ERBB2	PANCAN	ENSP00000269571	23-599-1S78-B-F	16	42	21	577	6.38561e-13	8.61367e-10
ERBB2	PANCAN	ENSP00000269571	724-979-3EFJ-B-A	18	43	15	256	9.69888e-12	1.17227e-08
ERBB2	PANCAN	ENSP00000269571	724-979-3EFJ-A-B	14	43	14	256	3.6915e-08	3.04593e-05
ERBB2	PANCAN	ENSP00000269571	24-541-1IVO-A-B	19	40	27	518	1.90247e-14	2.92576e-11
ERBB2	PANCAN	ENSP00000269571	24-644-3NJP-B-A	20	43	32	621	5.26907e-15	8.50005e-12
ERBB2	PANCAN	ENSP00000269571	724-979-3EFK-B-A	18	43	18	256	1.92416e-10	2.01188e-07
ERBB2	PANCAN	ENSP00000269571	25-634-3U7U-D-C	18	43	29	610	2.96389e-13	4.0959e-10
ERBB2	PANCAN	ENSP00000269571	23-586-1S78-A-D	15	41	19	564	2.25248e-12	2.93814e-09
ERBB2	PANCAN	ENSP00000269571	25-634-3U7U-E-F	19	43	32	610	1.11673e-13	1.61084e-10
ERBB2	PANCAN	ENSP00000269571	24-564-3LTG-A-C	19	40	37	541	2.35371e-12	3.06007e-09
ERBB2	PANCAN	ENSP00000269571	24-644-3NJP-A-B	20	43	31	621	2.89748e-15	4.73215e-12
ERBB2	PANCAN	ENSP00000269571	25-634-3U7U-C-D	18	43	34	610	4.2365e-12	5.26543e-09
ERBB2	PANCAN	ENSP00000269571	24-584-3LTG-C-A	22	41	38	561	1.30192e-15	2.21793e-12
ERBB2	PANCAN	ENSP00000269571	24-529-1MOX-A-B	18	40	23	506	2.95768e-14	4.49604e-11
ERBB2	PANCAN	ENSP00000269571	24-530-1MOX-B-A	18	40	24	507	5.89447e-14	8.59664e-11
ERBB2	PANCAN	ENSP00000269571	25-588-3U7U-A-B	18	41	30	564	7.16411e-13	9.56585e-10
ERBB2	PANCAN	ENSP00000269571	731-979-2RFN-A-B	14	43	15	249	1.22135e-07	9.46502e-05
ERBB2	PANCAN	ENSP00000269571	24-584-3LTF-C-A	20	41	31	561	6.10289e-15	9.72607e-12
ERBB2	PANCAN	ENSP00000269571	731-979-2RFN-B-A	18	43	16	249	4.43003e-11	5.13459e-08
NFE2L2	PANCAN	ENSP00000380252	69-84-2FLU-P-X	34	36	7	16	1.29457e-10	1.38597e-07
C4B	PANCAN	ENSP00000415941	763-1742-2XWJ-B-F	5	20	9	980	9.02728e-07	0.000625944
HTRA3	PANCAN	ENSP00000303766	143-431-4A8C-G-F	5	25	6	289	0.000144798	0.0472576
HTRA3	PANCAN	ENSP00000303766	143-431-4A8C-D-I	5	25	6	289	0.000144798	0.0472576
HTRA3	PANCAN	ENSP00000303766	143-431-4A8A-F-K	5	25	6	289	0.000144798	0.0472576
HTRA3	PANCAN	ENSP00000303766	143-431-4A8A-H-J	5	25	6	289	0.000144798	0.0472576
HTRA3	PANCAN	ENSP00000303766	143-431-4A8C-E-A	5	25	6	289	0.000144798	0.0472576
HTRA3	PANCAN	ENSP00000303766	143-431-4A8C-K-G	5	25	6	289	0.000144798	0.0472576
HTRA3	PANCAN	ENSP00000303766	143-431-4A8C-A-L	5	25	6	289	0.000144798	0.0472576
HTRA3	PANCAN	ENSP00000303766	143-431-4A8A-L-E	5	25	6	289	0.000144798	0.0472576
HTRA3	PANCAN	ENSP00000303766	143-431-4A8C-B-D	5	25	6	289	0.000144798	0.0472576
HTRA3	PANCAN	ENSP00000303766	143-431-4A8C-H-J	5	25	6	289	0.000144798	0.0472576
CFI	PANCAN	ENSP00000378131	348-577-3KCG-H-I	11	25	27	230	5.33494e-05	0.0216483
MYH9	PANCAN	ENSP00000216181	83-779-4A7H-J-E	11	69	27	697	6.71686e-05	0.0250446
MYH9	PANCAN	ENSP00000216181	83-779-4A7H-I-D	11	69	27	697	6.71686e-05	0.0250446
MYH9	PANCAN	ENSP00000216181	83-779-4A7H-C-A	11	69	24	697	2.32083e-05	0.0118971
CDK12	PANCAN	ENSP00000398880	724-1023-4FX3-A-B	12	35	31	300	0.000125582	0.0422419
RXRA	PANCAN	ENSP00000419692	225-457-3FAL-C-D	10	27	17	233	1.12977e-05	0.00640635
RXRA	PANCAN	ENSP00000419692	231-456-1G5Y-C-D	11	27	22	226	2.19227e-05	0.0113858
RXRA	PANCAN	ENSP00000419692	227-458-3OZJ-A-C	11	27	21	232	1.09777e-05	0.0062608
RXRA	PANCAN	ENSP00000419692	227-458-3R5M-A-C	11	27	21	232	1.09777e-05	0.0062608
RXRA	PANCAN	ENSP00000419692	227-461-3R2A-D-C	11	27	21	235	9.70651e-06	0.00560049
RXRA	PANCAN	ENSP00000419692	265-455-1M7W-C-D	11	24	21	191	1.7934e-05	0.00972306
RXRA	PANCAN	ENSP00000419692	258-441-2GPV-E-B	10	22	22	184	9.79003e-05	0.0340611
RXRA	PANCAN	ENSP00000419692	229-456-2NXX-A-E	10	27	19	228	3.59915e-05	0.0173688
RXRA	PANCAN	ENSP00000419692	242-457-3PLZ-B-A	9	26	14	216	2.283e-05	0.0117489
RXRA	PANCAN	ENSP00000419692	229-458-1MZN-G-E	11	27	20	230	7.46805e-06	0.00441199
RXRA	PANCAN	ENSP00000419692	228-455-3H0A-A-D	11	27	21	228	1.29623e-05	0.00725653
RXRA	PANCAN	ENSP00000419692	228-456-1RDT-A-D	11	27	23	229	2.94354e-05	0.0146892
RXRA	PANCAN	ENSP00000419692	265-451-3P0U-B-A	11	24	24	187	7.71209e-05	0.0282229
RXRA	PANCAN	ENSP00000419692	227-458-1XLS-D-H	10	27	22	232	0.00010829	0.0373798
RXRA	PANCAN	ENSP00000419692	227-451-2Q60-C-D	11	27	20	225	9.22493e-06	0.00535389
RXRA	PANCAN	ENSP00000419692	134-455-4IQR-E-F	13	34	39	322	9.31931e-05	0.0327987
RXRA	PANCAN	ENSP00000419692	225-458-2ACL-C-D	12	27	29	234	3.73043e-05	0.0176997
RXRA	PANCAN	ENSP00000419692	227-458-1MZN-A-C	11	27	19	232	4.18196e-06	0.00263612
RXRA	PANCAN	ENSP00000419692	229-445-2GL8-A-B	11	25	21	217	8.51895e-06	0.0049955
RXRA	PANCAN	ENSP00000419692	226-458-1XDK-E-F	12	27	32	233	0.000103932	0.0359698
RXRA	PANCAN	ENSP00000419692	258-457-2QXM-A-B	11	24	27	200	0.000123072	0.041468
RXRA	PANCAN	ENSP00000419692	231-459-1G5Y-D-C	11	27	22	229	1.93509e-05	0.0103493
RXRA	PANCAN	ENSP00000419692	225-457-1DKF-A-B	12	27	22	233	2.23609e-06	0.00146806
RXRA	PANCAN	ENSP00000419692	263-455-3NSP-A-B	11	24	19	193	6.17888e-06	0.00371704
RXRA	PANCAN	ENSP00000419692	227-461-3R2A-B-A	11	27	23	235	2.30703e-05	0.0118572
RXRA	PANCAN	ENSP00000419692	227-457-3FAL-A-B	10	27	16	231	7.13494e-06	0.00422783
RXRA	PANCAN	ENSP00000419692	227-458-1FM6-A-D	10	27	21	232	7.30603e-05	0.0269868
RXRA	PANCAN	ENSP00000419692	225-457-2QSE-A-B	11	27	28	233	0.000154193	0.0496675
RXRA	PANCAN	ENSP00000419692	258-457-1KV6-A-B	10	24	21	200	7.91299e-05	0.0285614
RXRA	PANCAN	ENSP00000419692	258-456-2GPV-A-D	10	24	22	199	0.000122632	0.0414257
RXRA	PANCAN	ENSP00000419692	227-462-1XVP-C-D	10	27	22	236	9.37492e-05	0.0329623
RXRA	PANCAN	ENSP00000419692	229-448-2GL8-C-D	11	27	20	220	1.14407e-05	0.00647816
RXRA	PANCAN	ENSP00000419692	227-458-1FM9-A-D	10	27	20	232	4.81737e-05	0.0202722
RXRA	PANCAN	ENSP00000419692	225-457-3FC6-A-B	11	27	28	233	0.000154193	0.0496675
RXRA	PANCAN	ENSP00000419692	229-456-2NXX-B-F	10	27	18	228	2.25307e-05	0.0116511
RXRA	PANCAN	ENSP00000419692	230-437-2Q70-B-A	11	25	24	208	4.54061e-05	0.0198982
RXRA	PANCAN	ENSP00000419692	258-457-2QR9-A-B	11	24	27	200	0.000123072	0.041468
RXRA	PANCAN	ENSP00000419692	227-458-1XV9-A-B	11	27	24	232	3.88264e-05	0.0183778
RXRA	PANCAN	ENSP00000419692	231-458-1G5Y-A-B	11	27	22	228	2.01697e-05	0.0106495
RXRA	PANCAN	ENSP00000419692	229-455-3EYB-B-A	11	27	22	227	2.10263e-05	0.0110284
RXRA	PANCAN	ENSP00000419692	229-458-1MZN-C-A	11	27	19	230	4.54867e-06	0.0028491
RXRA	PANCAN	ENSP00000419692	228-453-3R2A-C-D	11	27	23	226	3.33142e-05	0.0162755
RXRA	PANCAN	ENSP00000419692	230-451-1H9U-A-B	11	27	25	222	8.52619e-05	0.0303869
RXRA	PANCAN	ENSP00000419692	227-458-2ZY0-A-C	11	27	22	232	1.71037e-05	0.00931122
RXRA	PANCAN	ENSP00000419692	227-458-1FM6-U-X	11	27	21	232	1.09777e-05	0.0062608
RXRA	PANCAN	ENSP00000419692	258-457-1PCG-B-A	11	24	25	200	6.0314e-05	0.0228414
RXRA	PANCAN	ENSP00000419692	228-455-1R20-A-D	11	27	23	228	3.06709e-05	0.0151906
RXRA	PANCAN	ENSP00000419692	258-441-2GPV-D-A	10	22	22	184	9.79003e-05	0.0340611
RXRA	PANCAN	ENSP00000419692	229-457-1UHL-A-B	11	27	20	229	7.78794e-06	0.00458726
RXRA	PANCAN	ENSP00000419692	270-462-3NSP-B-A	11	24	21	193	1.62328e-05	0.0088984
RXRA	PANCAN	ENSP00000419692	134-455-4IQR-B-A	11	34	29	322	0.000126636	0.0423441
RXRA	PANCAN	ENSP00000419692	265-455-1M7W-B-A	11	24	22	191	2.79289e-05	0.0139904
RXRA	PANCAN	ENSP00000419692	226-453-3R2A-A-B	11	27	22	228	2.01697e-05	0.0106495
RXRA	PANCAN	ENSP00000419692	226-458-1XDK-A-B	12	27	32	233	0.000103932	0.0359698
RXRA	PANCAN	ENSP00000419692	225-457-2I0J-D-C	11	27	26	233	7.8389e-05	0.0283458
RXRA	PANCAN	ENSP00000419692	228-450-2Q60-B-A	11	27	18	223	3.63193e-06	0.00231899
RXRA	PANCAN	ENSP00000419692	229-449-2GL8-D-C	11	27	21	221	1.74406e-05	0.00946854
RXRA	PANCAN	ENSP00000419692	258-457-2P15-A-B	11	24	27	200	0.000123072	0.041468
RXRA	PANCAN	ENSP00000419692	268-457-2Q70-A-B	11	24	26	190	0.000139373	0.0458656
RXRA	PANCAN	ENSP00000419692	227-458-2ZY0-C-A	11	27	22	232	1.71037e-05	0.00931122
RXRA	PANCAN	ENSP00000419692	227-458-1K74-A-D	10	27	20	232	4.81737e-05	0.0202722
RXRA	PANCAN	ENSP00000419692	231-456-1G1U-C-D	11	27	23	226	3.33142e-05	0.0162755
RXRA	PANCAN	ENSP00000419692	225-457-2ACL-A-B	12	27	27	233	1.88543e-05	0.0101524
RXRA	PANCAN	ENSP00000419692	265-457-1Z5X-U-E	11	24	19	193	6.17888e-06	0.00371704
RXRA	PANCAN	ENSP00000419692	229-447-2GL8-B-A	11	26	19	219	4.69921e-06	0.00292026
RXRA	PANCAN	ENSP00000419692	134-455-4IQR-A-B	13	34	38	322	7.10928e-05	0.0263586
RXRA	PANCAN	ENSP00000419692	229-456-2NXX-C-G	10	27	18	228	2.25307e-05	0.0116511
RXRA	PANCAN	ENSP00000419692	225-457-2POG-A-B	11	27	25	233	5.45553e-05	0.0219423
RXRA	PANCAN	ENSP00000419692	227-458-3OZJ-C-A	12	27	33	232	0.000146631	0.0476591
RXRA	PANCAN	ENSP00000419692	230-457-1XQC-A-B	11	27	27	228	0.000134982	0.0446812
RXRA	PANCAN	ENSP00000419692	231-459-1G1U-B-A	11	27	20	229	7.78794e-06	0.00458726
RXRA	PANCAN	ENSP00000419692	230-457-1XQC-D-C	11	27	27	228	0.000134982	0.0446812
RXRA	PANCAN	ENSP00000419692	227-448-2Q60-D-C	11	27	20	222	1.04917e-05	0.00601838
RXRA	PANCAN	ENSP00000419692	230-451-1H9U-C-D	11	27	23	222	3.93746e-05	0.0184445
RXRA	PANCAN	ENSP00000419692	258-441-1VJB-A-B	10	22	20	184	4.30111e-05	0.0193391
RXRA	PANCAN	ENSP00000419692	258-437-2I0J-A-B	11	22	26	180	8.52639e-05	0.0303869
RXRA	PANCAN	ENSP00000419692	229-455-3EYB-C-D	11	27	22	227	2.10263e-05	0.0110284
RXRA	PANCAN	ENSP00000419692	240-456-2R6Y-B-A	11	26	26	217	9.9748e-05	0.034643
RXRA	PANCAN	ENSP00000419692	258-457-2GP7-C-D	11	24	25	200	6.0314e-05	0.0228414
RXRA	PANCAN	ENSP00000419692	227-458-1XLS-C-G	10	27	22	232	0.00010829	0.0373798
RXRA	PANCAN	ENSP00000419692	227-455-3R29-A-B	11	27	22	229	1.93509e-05	0.0103493
RXRA	PANCAN	ENSP00000419692	231-459-1G1U-D-C	11	27	22	229	1.93509e-05	0.0103493
RXRA	PANCAN	ENSP00000419692	227-458-1MZN-E-G	11	27	20	232	6.87032e-06	0.00408942
RXRA	PANCAN	ENSP00000419692	225-457-2R6W-B-A	11	27	25	233	5.45553e-05	0.0219423
RXRA	PANCAN	ENSP00000419692	230-451-1H9U-D-C	11	27	23	222	3.93746e-05	0.0184445
RXRA	PANCAN	ENSP00000419692	228-455-1R1K-A-D	11	27	22	228	2.01697e-05	0.0106495
RXRA	PANCAN	ENSP00000419692	231-458-1G1U-A-B	11	27	21	228	1.29623e-05	0.00725653
RXRA	PANCAN	ENSP00000419692	229-456-1XIU-A-B	11	27	21	228	1.29623e-05	0.00725653
RXRA	PANCAN	ENSP00000419692	265-451-3P0U-A-B	12	24	25	187	1.82968e-05	0.00990615
RXRA	PANCAN	ENSP00000419692	264-462-3NSQ-B-A	10	24	19	199	3.4883e-05	0.0169581
RXRA	PANCAN	ENSP00000419692	230-451-1H9U-B-A	11	27	25	222	8.52619e-05	0.0303869
RXRA	PANCAN	ENSP00000419692	227-458-1XV9-C-D	10	27	19	232	3.09715e-05	0.0153203
RXRA	PANCAN	ENSP00000419692	230-457-1XQC-C-D	11	27	26	228	9.5667e-05	0.0334017
RXRA	PANCAN	ENSP00000419692	258-443-1VJB-B-A	10	22	21	186	5.97899e-05	0.0228414
RXRA	PANCAN	ENSP00000419692	230-437-2POG-B-A	11	25	23	208	3.04302e-05	0.0150904
RXRA	PANCAN	ENSP00000419692	229-455-3EYB-D-C	11	27	23	227	3.19628e-05	0.015791
RXRA	PANCAN	ENSP00000419692	263-455-3NSQ-A-B	11	24	18	193	3.64533e-06	0.0023238
RXRA	PANCAN	ENSP00000419692	227-458-1XVP-A-B	10	27	22	232	0.00010829	0.0373798
RXRA	PANCAN	ENSP00000419692	231-459-1G5Y-B-A	11	27	21	229	1.24319e-05	0.00699931
RXRA	PANCAN	ENSP00000419692	225-457-2ACL-E-F	12	27	29	233	3.89506e-05	0.0184145
RXRA	PANCAN	ENSP00000419692	265-455-1M7W-A-B	11	24	19	191	6.83698e-06	0.00407571
RXRA	PANCAN	ENSP00000419692	229-456-2NXX-D-H	10	27	19	228	3.59915e-05	0.0173688
RXRA	PANCAN	ENSP00000419692	268-457-2I0J-B-A	11	24	26	190	0.000139373	0.0458656
RXRA	PANCAN	ENSP00000419692	265-455-1M7W-D-C	11	24	20	191	1.12284e-05	0.00638538
RXRA	PANCAN	ENSP00000419692	229-455-3EYB-A-B	11	27	25	227	6.94528e-05	0.0257989
RXRA	PANCAN	ENSP00000419692	227-448-2Q60-A-B	11	27	17	222	2.17123e-06	0.00143262
RXRA	PANCAN	ENSP00000419692	132-455-3DZU-A-D	13	34	40	324	0.000113606	0.0389766
RXRA	PANCAN	ENSP00000419692	227-458-1XIU-B-A	11	27	22	232	1.71037e-05	0.00931122
RXRA	PANCAN	ENSP00000419692	225-457-3FC6-C-D	11	27	25	233	5.45553e-05	0.0219423
RXRA	PANCAN	ENSP00000419692	227-455-3R29-B-A	11	27	24	229	4.3842e-05	0.0195133
RXRA	PANCAN	ENSP00000419692	228-455-3IXP-A-D	11	27	21	228	1.29623e-05	0.00725653
CCR5	PANCAN	ENSP00000404881	19-221-3ODU-A-B	9	27	12	203	1.55201e-05	0.0085671
CCR5	PANCAN	ENSP00000404881	33-250-3OE9-B-A	9	27	14	218	3.0003e-05	0.0149536
CCR5	PANCAN	ENSP00000404881	33-221-3ODU-B-A	9	25	13	189	2.54652e-05	0.0129131
CCR5	PANCAN	ENSP00000404881	19-221-3OE8-B-C	9	27	9	203	1.49444e-06	0.00101313
CCR5	PANCAN	ENSP00000404881	33-221-3OE8-C-B	9	25	9	189	1.2794e-06	0.000874846
TUBA3E	PANCAN	ENSP00000318197	1-438-3RYC-A-B	12	55	27	438	0.000108704	0.037392
TUBA3E	PANCAN	ENSP00000318197	1-439-3RYF-C-D	12	55	25	439	5.09793e-05	0.0209834
TUBA3E	PANCAN	ENSP00000318197	1-434-4IIJ-B-C	12	55	17	434	1.18433e-06	0.000811241
TUBA3E	PANCAN	ENSP00000318197	2-434-4I50-B-C	12	55	16	433	6.43845e-07	0.000457632
TUBA3E	PANCAN	ENSP00000318197	1-438-3RYI-C-D	12	55	25	438	5.21139e-05	0.021278
TUBA3E	PANCAN	ENSP00000318197	1-434-4IHJ-B-C	12	55	17	434	1.18433e-06	0.000811241
TUBA3E	PANCAN	ENSP00000318197	2-438-3N2K-A-B	12	55	22	437	1.52364e-05	0.0084223
TUBA3E	PANCAN	ENSP00000318197	1-439-4F61-C-D	12	55	26	439	7.43056e-05	0.0273955
TUBA3E	PANCAN	ENSP00000318197	2-440-4ABO-F-E	13	56	29	439	5.79396e-05	0.0227857
TUBA3E	PANCAN	ENSP00000318197	1-440-3UT5-C-D	12	56	26	440	8.75753e-05	0.0310985
TUBA3E	PANCAN	ENSP00000318197	1-434-3RYI-B-C	13	55	23	434	4.5914e-06	0.00286226
TUBA3E	PANCAN	ENSP00000318197	2-439-4ATU-B-A	13	55	29	438	4.84707e-05	0.0202722
TUBA3E	PANCAN	ENSP00000318197	2-437-1Z2B-A-B	12	55	24	436	3.66761e-05	0.0175099
TUBA3E	PANCAN	ENSP00000318197	1-440-4I4T-A-B	12	56	24	440	4.0587e-05	0.0186193
TUBA3E	PANCAN	ENSP00000318197	1-434-3RYC-B-C	13	55	25	434	1.12603e-05	0.00639429
TUBA3E	PANCAN	ENSP00000318197	2-437-3HKE-A-B	12	55	27	436	0.000113508	0.0389765
TUBA3E	PANCAN	ENSP00000318197	1-440-4I55-C-D	12	56	24	440	4.0587e-05	0.0186193
TUBA3E	PANCAN	ENSP00000318197	1-440-4I55-A-B	12	56	25	440	6.01983e-05	0.0228414
TUBA3E	PANCAN	ENSP00000318197	1-439-3RYC-C-D	12	55	25	439	5.09793e-05	0.0209834
TUBA3E	PANCAN	ENSP00000318197	1-434-4I4T-B-C	12	55	20	434	6.27879e-06	0.00375429
TUBA3E	PANCAN	ENSP00000318197	2-439-4ABO-B-A	13	55	29	438	4.84707e-05	0.0202722
TUBA3E	PANCAN	ENSP00000318197	1-440-4I4T-C-D	12	56	26	440	8.75753e-05	0.0310985
TUBA3E	PANCAN	ENSP00000318197	2-438-3HKD-C-D	12	55	25	437	5.32756e-05	0.0216406
TUBA3E	PANCAN	ENSP00000318197	1-437-4IIJ-A-B	12	55	24	437	3.58669e-05	0.017351
TUBA3E	PANCAN	ENSP00000318197	1-440-4IHJ-C-D	12	56	25	440	6.01983e-05	0.0228414
TUBA3E	PANCAN	ENSP00000318197	1-438-4I50-A-B	12	55	25	438	5.21139e-05	0.021278
TUBA3E	PANCAN	ENSP00000318197	2-438-3N2K-C-D	12	55	25	437	5.32756e-05	0.0216406
TUBA3E	PANCAN	ENSP00000318197	2-438-3HKB-C-D	12	55	23	437	2.36454e-05	0.0120899
TUBA3E	PANCAN	ENSP00000318197	2-439-4ATU-F-E	13	55	29	438	4.84707e-05	0.0202722
TUBA3E	PANCAN	ENSP00000318197	1-434-1FFX-B-C	12	55	17	434	1.18433e-06	0.000811241
TUBA3E	PANCAN	ENSP00000318197	1-440-1TUB-A-B	13	56	32	440	0.00015298	0.0493976
TUBA3E	PANCAN	ENSP00000318197	2-436-3E22-A-B	12	55	25	435	5.56838e-05	0.0219423
TUBA3E	PANCAN	ENSP00000318197	1-440-4IIJ-C-D	12	56	24	440	4.0587e-05	0.0186193
TUBA3E	PANCAN	ENSP00000318197	1-439-3J1U-B-C	15	55	26	439	4.73999e-07	0.000342486
TUBA3E	PANCAN	ENSP00000318197	1-437-4HNA-A-B	12	55	25	437	5.32756e-05	0.0216406
TUBA3E	PANCAN	ENSP00000318197	2-438-3HKD-A-B	12	55	22	437	1.52364e-05	0.0084223
TUBA3E	PANCAN	ENSP00000318197	2-438-3N2G-C-D	12	55	24	437	3.58669e-05	0.017351
TUBA3E	PANCAN	ENSP00000318197	1-438-3RYI-A-B	12	55	24	438	3.50769e-05	0.0170314
TUBA3E	PANCAN	ENSP00000318197	1-440-3RYH-C-D	12	56	25	440	6.01983e-05	0.0228414
TUBA3E	PANCAN	ENSP00000318197	1-438-4F61-A-B	12	55	27	438	0.000108704	0.037392
TUBA3E	PANCAN	ENSP00000318197	2-438-3N2G-A-B	12	55	23	437	2.36454e-05	0.0120899
TUBA3E	PANCAN	ENSP00000318197	2-437-1SA0-C-D	12	55	24	436	3.66761e-05	0.0175099
TUBA3E	PANCAN	ENSP00000318197	1-440-1FFX-A-B	11	56	21	440	5.91449e-05	0.0228414
TUBA3E	PANCAN	ENSP00000318197	1-439-4IHJ-A-B	12	55	24	439	3.43057e-05	0.0167186
TUBA3E	PANCAN	ENSP00000318197	2-437-3HKC-A-B	12	55	25	436	5.44654e-05	0.0219423
TUBA3E	PANCAN	ENSP00000318197	2-436-3E22-C-D	12	55	25	435	5.56838e-05	0.0219423
TUBA3E	PANCAN	ENSP00000318197	2-439-2XRP-F-E	13	55	29	438	4.84707e-05	0.0202722
TUBA3E	PANCAN	ENSP00000318197	2-437-3EDL-F-G	12	55	24	436	3.66761e-05	0.0175099
TUBA3E	PANCAN	ENSP00000318197	1-434-4I55-B-C	12	55	16	434	6.28439e-07	0.000447532
TUBA3E	PANCAN	ENSP00000318197	1-439-3J1T-B-C	15	55	26	439	4.73999e-07	0.000342486
TUBA3E	PANCAN	ENSP00000318197	2-439-1SA1-C-D	12	55	21	438	9.35888e-06	0.00540781
TUBA3E	PANCAN	ENSP00000318197	1-434-3RYH-B-C	13	55	23	434	4.5914e-06	0.00286226
TUBA3E	PANCAN	ENSP00000318197	2-437-3HKC-C-D	12	55	25	436	5.44654e-05	0.0219423
TUBA3E	PANCAN	ENSP00000318197	2-439-1SA1-A-B	11	55	20	438	3.32601e-05	0.0162755
TUBA3E	PANCAN	ENSP00000318197	2-437-4DRX-C-D	12	55	25	436	5.44654e-05	0.0219423
TUBA3E	PANCAN	ENSP00000318197	2-439-4ATX-B-A	13	55	29	438	4.84707e-05	0.0202722
TUBA3E	PANCAN	ENSP00000318197	1-440-1FFX-C-D	11	56	21	440	5.91449e-05	0.0228414
TUBA3E	PANCAN	ENSP00000318197	1-440-4EB6-C-D	12	56	27	440	0.000125144	0.0421303
TUBA3E	PANCAN	ENSP00000318197	2-434-2BTQ-B-A	11	55	20	433	3.69216e-05	0.0175603
TUBA3E	PANCAN	ENSP00000318197	2-439-2XRP-B-A	13	55	29	438	4.84707e-05	0.0202722
TUBA3E	PANCAN	ENSP00000318197	2-437-1SA0-A-B	12	55	24	436	3.66761e-05	0.0175099
TUBA3E	PANCAN	ENSP00000318197	1-434-1IA0-B-A	13	55	23	434	4.5914e-06	0.00286226
TUBA3E	PANCAN	ENSP00000318197	1-438-4FFB-A-B	12	55	23	438	2.31195e-05	0.011867
TUBA3E	PANCAN	ENSP00000318197	1-438-3RYF-A-B	12	55	27	438	0.000108704	0.037392
TUBA3E	PANCAN	ENSP00000318197	2-437-4DRX-A-B	12	55	25	436	5.44654e-05	0.0219423
TUBA3E	PANCAN	ENSP00000318197	1-440-4EB6-A-B	12	56	22	440	1.72923e-05	0.00940095
TUBA3E	PANCAN	ENSP00000318197	1-434-4EB6-B-C	12	55	20	434	6.27879e-06	0.00375429
TUBA3E	PANCAN	ENSP00000318197	2-438-3HKE-C-D	12	55	26	437	7.76181e-05	0.0282375
TUBA3E	PANCAN	ENSP00000318197	2-439-3DU7-A-B	12	55	26	438	7.59424e-05	0.0278174
TUBA3E	PANCAN	ENSP00000318197	2-439-3DU7-C-D	12	55	27	438	0.000108704	0.037392
TUBA3E	PANCAN	ENSP00000318197	1-437-4F6R-A-B	12	55	26	437	7.76181e-05	0.0282375
TUBA3E	PANCAN	ENSP00000318197	2-437-3HKB-A-B	12	55	22	436	1.55871e-05	0.00858014
TUBA3E	PANCAN	ENSP00000318197	1-434-3RYF-B-C	13	55	22	434	2.82789e-06	0.00185045
LAMC3	PANCAN	ENSP00000354360	53-326-3ZYJ-D-C	9	30	17	274	5.87771e-05	0.0228414
ARHGAP21	PANCAN	ENSP00000379709	1158-1339-3BYI-D-C	5	12	6	182	2.53891e-05	0.0129131
PIK3R1	PANCAN	ENSP00000379855	326-579-3HHM-B-A	24	49	58	254	5.49124e-05	0.0219423
PIK3R1	PANCAN	ENSP00000379855	327-579-3HIZ-B-A	26	48	56	253	1.35022e-06	0.000920087
NRAS	PANCAN	ENSP00000358548	1-167-1LFD-B-D	160	167	7	167	1.79041e-209	3.2165e-205
NRAS	PANCAN	ENSP00000358548	4-165-4IRU-D-C	146	167	23	162	1.72068e-99	1.03041e-95
NRAS	PANCAN	ENSP00000358548	4-165-3L0I-D-C	156	167	30	162	3.00456e-99	1.77239e-95
NRAS	PANCAN	ENSP00000358548	4-165-4HLQ-F-E	162	167	20	162	3.54267e-139	4.24297e-135
NRAS	PANCAN	ENSP00000358548	3-160-2GF0-C-D	139	167	9	158	1.06778e-142	1.36136e-138
NRAS	PANCAN	ENSP00000358548	4-165-4FMB-F-E	162	167	24	162	2.0658e-126	1.9914e-122
NRAS	PANCAN	ENSP00000358548	4-165-4FMB-B-A	162	167	27	162	3.58442e-118	2.83336e-114
NRAS	PANCAN	ENSP00000358548	4-165-4I1O-E-F	146	167	19	162	2.38861e-111	1.68582e-107
NRAS	PANCAN	ENSP00000358548	4-165-4FMD-D-C	161	167	26	162	1.16289e-118	9.37987e-115
NRAS	PANCAN	ENSP00000358548	4-165-4FMC-D-C	161	167	27	162	4.84516e-116	3.68263e-112
NRAS	PANCAN	ENSP00000358548	4-165-4HLQ-B-A	162	167	19	162	9.02998e-143	1.18965e-138
NRAS	PANCAN	ENSP00000358548	4-165-4HLQ-J-I	162	167	19	162	9.02998e-143	1.18965e-138
NRAS	PANCAN	ENSP00000358548	1-166-1NVW-Q-S	140	167	29	166	4.99005e-78	2.59505e-74
NRAS	PANCAN	ENSP00000358548	4-165-4FME-B-A	161	167	26	162	1.16289e-118	9.37987e-115
NRAS	PANCAN	ENSP00000358548	1-163-3BRW-D-B	161	167	23	163	1.3237e-127	1.30793e-123
NRAS	PANCAN	ENSP00000358548	4-165-2BCG-Y-G	138	167	17	162	7.83413e-105	4.76355e-101
NRAS	PANCAN	ENSP00000358548	1-166-1NVV-Q-S	141	167	31	166	1.67661e-75	8.49554e-72
NRAS	PANCAN	ENSP00000358548	4-165-4FMD-B-A	161	167	25	162	2.19848e-121	1.9748e-117
NRAS	PANCAN	ENSP00000358548	1-167-1LFD-D-B	160	167	7	167	1.79041e-209	3.2165e-205
NRAS	PANCAN	ENSP00000358548	1-166-1WQ1-R-G	161	167	21	166	3.38314e-135	3.71425e-131
NRAS	PANCAN	ENSP00000358548	1-166-1BKD-R-S	146	167	29	166	1.08457e-86	6.12369e-83
NRAS	PANCAN	ENSP00000358548	1-166-1NVW-R-S	142	167	31	166	7.03537e-77	3.61118e-73
NRAS	PANCAN	ENSP00000358548	4-165-4HLQ-D-C	162	167	18	162	1.46817e-146	2.23181e-142
NRAS	PANCAN	ENSP00000358548	1-166-1XD2-A-C	141	167	33	166	7.68944e-72	3.84699e-68
NRAS	PANCAN	ENSP00000358548	4-165-4FME-E-D	161	167	26	162	1.16289e-118	9.37987e-115
NRAS	PANCAN	ENSP00000358548	1-165-3KKO-A-B	140	167	11	165	3.59119e-135	3.8361e-131
NRAS	PANCAN	ENSP00000358548	1-166-1NVX-R-S	142	167	29	166	7.81088e-81	4.34805e-77
NRAS	PANCAN	ENSP00000358548	3-162-3CF6-R-E	143	167	30	160	4.90253e-78	2.58352e-74
NRAS	PANCAN	ENSP00000358548	4-165-4HLQ-H-G	161	167	18	162	3.17378e-144	4.47994e-140
NRAS	PANCAN	ENSP00000358548	4-165-4I1O-A-D	146	167	19	162	2.38861e-111	1.68582e-107
NRAS	PANCAN	ENSP00000358548	4-165-4FMC-B-A	161	167	24	162	3.21072e-124	3.02139e-120
NRAS	PANCAN	ENSP00000358548	4-165-3L0I-B-A	157	167	31	162	7.62301e-99	4.43069e-95
NRAS	PANCAN	ENSP00000358548	55-165-4FMD-F-E	138	142	13	111	2.91959e-122	2.68353e-118
NRAS	PANCAN	ENSP00000358548	16-165-1G16-C-D	138	146	11	150	5.9363e-145	8.68971e-141
NRAS	PANCAN	ENSP00000358548	4-165-4IRU-F-E	146	167	21	162	3.9509e-105	2.43989e-101
NRAS	PANCAN	ENSP00000358548	1-166-1NVV-R-S	142	167	30	166	8.02715e-79	4.28729e-75
NRAS	PANCAN	ENSP00000358548	4-165-4FMB-D-C	162	167	26	162	8.22393e-121	7.06602e-117
NRAS	PANCAN	ENSP00000358548	1-166-1XD2-B-C	142	167	30	166	8.02715e-79	4.28729e-75
NRAS	PANCAN	ENSP00000358548	1-166-1NVU-R-S	142	167	30	166	8.02715e-79	4.28729e-75
NRAS	PANCAN	ENSP00000358548	1-166-2VH5-R-H	140	167	17	166	1.59022e-109	1.06526e-105
NRAS	PANCAN	ENSP00000358548	4-165-4I1O-G-H	146	167	19	162	2.38861e-111	1.68582e-107
NRAS	PANCAN	ENSP00000358548	4-165-4I1O-C-B	146	167	18	162	1.0303e-114	7.6832e-111
NRAS	PANCAN	ENSP00000358548	4-165-1UKV-Y-G	138	167	16	162	2.22049e-108	1.46269e-104
NRAS	PANCAN	ENSP00000358548	4-165-4IRU-B-A	146	167	21	162	3.9509e-105	2.43989e-101
MLK4	PANCAN	ENSP00000355583	122-401-3KXX-A-B	6	29	8	280	0.000146597	0.0476591
MLK4	PANCAN	ENSP00000355583	122-401-3KXX-B-A	6	29	8	280	0.000146597	0.0476591
ACSM1	PANCAN	ENSP00000301956	87-566-4GXQ-A-C	12	53	13	480	1.47647e-08	1.29678e-05
RPSAP58	PANCAN	ENSP00000417240	8-207-3U5C-A-C	46	59	9	200	2.51584e-50	1.09269e-46
RPSAP58	PANCAN	ENSP00000417240	9-205-4BPN-B-E	46	58	9	197	1.15241e-50	5.11765e-47
RPSAP58	PANCAN	ENSP00000417240	2-209-3J3A-A-C	46	59	9	208	4.23782e-51	1.90333e-47
RPSAP58	PANCAN	ENSP00000417240	9-205-2XZM-B-E	46	58	8	197	5.44025e-53	2.55972e-49
RPSAP58	PANCAN	ENSP00000417240	9-205-2XZN-B-E	46	58	8	197	5.44025e-53	2.55972e-49
RPSAP58	PANCAN	ENSP00000417240	18-187-1VI5-D-C	44	53	18	170	2.04988e-34	6.48144e-31
RPSAP58	PANCAN	ENSP00000417240	9-205-4BPP-B-E	46	58	10	197	1.37811e-48	5.73343e-45
RPSAP58	PANCAN	ENSP00000417240	2-209-4KZX-A-C	46	59	9	208	4.23782e-51	1.90333e-47
RPSAP58	PANCAN	ENSP00000417240	2-209-4KZZ-A-C	46	59	9	208	4.23782e-51	1.90333e-47
RPSAP58	PANCAN	ENSP00000417240	8-207-3U5G-A-C	46	59	9	200	2.51584e-50	1.09269e-46
RPSAP58	PANCAN	ENSP00000417240	2-209-4KZY-A-C	46	59	9	208	4.23782e-51	1.90333e-47
RPSAP58	PANCAN	ENSP00000417240	7-208-3ZEY-C-P	46	59	10	202	1.90832e-48	7.69625e-45
RPSAP58	PANCAN	ENSP00000417240	9-205-4BPE-B-E	46	58	10	197	1.37811e-48	5.73343e-45
RPSAP58	PANCAN	ENSP00000417240	6-219-3J38-A-C	46	60	10	214	5.69603e-49	2.44702e-45
RPSAP58	PANCAN	ENSP00000417240	9-205-4BPO-B-E	46	58	10	197	1.37811e-48	5.73343e-45
C5	PANCAN	ENSP00000223642	766-1676-2WIN-F-L	5	49	6	911	1.85645e-05	0.01001
PTPN1	PANCAN	ENSP00000360683	11-287-1YGU-A-C	5	15	10	277	0.000135845	0.0448541
PTPN1	PANCAN	ENSP00000360683	11-287-1YGU-B-D	5	15	10	277	0.000135845	0.0448541
BTN3A2	PANCAN	ENSP00000366937	30-242-4F9P-B-A	8	24	13	213	5.83073e-05	0.0228414
PRKCI	PANCAN	ENSP00000295797	251-587-3IW4-B-C	9	43	15	337	9.73335e-05	0.0339236
PRKCI	PANCAN	ENSP00000295797	249-587-2JED-B-A	7	43	9	339	0.000129293	0.0430868
TP53	PANCAN	ENSP00000269305	319-360-1OLH-D-B	29	33	20	42	1.57873e-06	0.00106117
TP53	PANCAN	ENSP00000269305	94-355-3TS8-D-C	55	1378	6	262	7.96177e-05	0.0286329
TP53	PANCAN	ENSP00000269305	92-289-2H1L-P-D	453	1344	18	198	6.92075e-138	8.04502e-134
TP53	PANCAN	ENSP00000269305	92-291-4HJE-B-A	99	1345	9	200	1.97397e-06	0.00130909
TP53	PANCAN	ENSP00000269305	319-360-1SAE-C-A	31	33	19	42	3.48836e-09	3.19147e-06
TP53	PANCAN	ENSP00000269305	94-355-3TS8-A-B	98	1378	8	262	4.29765e-14	6.29101e-11
TP53	PANCAN	ENSP00000269305	319-360-1SAE-D-B	29	33	18	42	1.03001e-07	8.01367e-05
TP53	PANCAN	ENSP00000269305	92-289-2H1L-R-F	436	1344	20	198	1.60155e-110	1.1105e-106
TP53	PANCAN	ENSP00000269305	96-289-4KVP-B-D	198	1344	10	194	2.1308e-39	7.19796e-36
TP53	PANCAN	ENSP00000269305	319-360-1OLG-A-C	31	33	20	42	1.57335e-08	1.34307e-05
TP53	PANCAN	ENSP00000269305	94-291-2ADY-B-A	98	1345	8	198	3.0462e-08	2.55076e-05
TP53	PANCAN	ENSP00000269305	319-360-1SAE-A-C	29	33	18	42	1.03001e-07	8.01367e-05
TP53	PANCAN	ENSP00000269305	94-355-3TS8-B-A	55	1378	6	262	7.96177e-05	0.0286329
TP53	PANCAN	ENSP00000269305	92-291-4HJE-D-C	99	1345	9	200	1.97397e-06	0.00130909
TP53	PANCAN	ENSP00000269305	95-289-1KZY-A-C	159	1344	9	195	1.58565e-26	4.26327e-23
TP53	PANCAN	ENSP00000269305	92-289-2H1L-N-B	382	1344	17	198	1.27452e-98	7.30044e-95
TP53	PANCAN	ENSP00000269305	97-291-4A63-I-J	220	1345	13	195	2.93108e-34	9.12173e-31
TP53	PANCAN	ENSP00000269305	92-289-2H1L-M-A	410	1344	17	198	8.68331e-117	6.72928e-113
TP53	PANCAN	ENSP00000269305	319-360-1SAL-B-D	31	33	20	42	1.57335e-08	1.34307e-05
TP53	PANCAN	ENSP00000269305	96-293-2AC0-D-C	98	1345	8	198	3.0462e-08	2.55076e-05
TP53	PANCAN	ENSP00000269305	319-360-1SAL-C-A	31	33	20	42	1.57335e-08	1.34307e-05
TP53	PANCAN	ENSP00000269305	92-289-2H1L-S-G	419	1344	19	198	4.31491e-107	2.75064e-103
TP53	PANCAN	ENSP00000269305	319-360-1OLG-C-A	31	33	20	42	1.57335e-08	1.34307e-05
TP53	PANCAN	ENSP00000269305	319-360-1SAL-A-C	29	33	19	42	4.21179e-07	0.000307129
TP53	PANCAN	ENSP00000269305	319-360-1SAF-D-B	29	33	20	42	1.57873e-06	0.00106117
TP53	PANCAN	ENSP00000269305	97-287-1YCS-A-B	238	1343	12	191	7.95933e-47	3.0248e-43
TP53	PANCAN	ENSP00000269305	94-355-3TS8-C-D	55	1378	6	262	7.96177e-05	0.0286329
TP53	PANCAN	ENSP00000269305	92-289-2H1L-V-J	416	1344	17	198	7.74713e-121	6.80427e-117
TP53	PANCAN	ENSP00000269305	92-289-2H1L-T-H	312	1344	17	198	8.9728e-59	4.32482e-55
TP53	PANCAN	ENSP00000269305	319-360-1SAF-C-A	31	33	21	42	6.54254e-08	5.26645e-05
TP53	PANCAN	ENSP00000269305	319-360-1OLH-B-D	31	33	21	42	6.54254e-08	5.26645e-05
TP53	PANCAN	ENSP00000269305	92-289-2H1L-U-I	453	1344	19	198	2.1276e-129	2.21289e-125
TP53	PANCAN	ENSP00000269305	319-360-1SAK-A-C	29	33	19	42	4.21179e-07	0.000307129
TP53	PANCAN	ENSP00000269305	97-291-4A63-E-F	203	1345	11	195	1.74601e-36	5.70315e-33
TP53	PANCAN	ENSP00000269305	319-360-1SAE-B-D	31	33	19	42	3.48836e-09	3.19147e-06
TP53	PANCAN	ENSP00000269305	319-360-3SAK-B-D	31	33	20	42	1.57335e-08	1.34307e-05
TP53	PANCAN	ENSP00000269305	92-289-2H1L-Q-E	481	1344	20	198	2.10278e-140	2.59715e-136
TP53	PANCAN	ENSP00000269305	92-289-2H1L-X-L	408	1344	18	198	1.4457e-107	9.36699e-104
TP53	PANCAN	ENSP00000269305	319-360-1SAK-C-A	31	33	20	42	1.57335e-08	1.34307e-05
TP53	PANCAN	ENSP00000269305	95-292-1GZH-A-B	204	1345	10	198	1.08913e-43	4.06096e-40
TP53	PANCAN	ENSP00000269305	97-291-4A63-A-B	242	1345	14	195	2.58448e-39	8.65653e-36
TP53	PANCAN	ENSP00000269305	326-356-2J0Z-D-C	31	32	18	31	6.71991e-07	0.000473428
TP53	PANCAN	ENSP00000269305	319-360-1SAL-D-B	29	33	19	42	4.21179e-07	0.000307129
TP53	PANCAN	ENSP00000269305	92-289-2H1L-O-C	464	1344	19	198	5.63195e-137	6.35981e-133
TP53	PANCAN	ENSP00000269305	97-291-4A63-C-D	220	1345	13	195	2.93108e-34	9.12173e-31
TP53	PANCAN	ENSP00000269305	319-360-3SAK-C-A	31	33	20	42	1.57335e-08	1.34307e-05
TP53	PANCAN	ENSP00000269305	319-360-1SAK-B-D	31	33	20	42	1.57335e-08	1.34307e-05
TP53	PANCAN	ENSP00000269305	99-292-3EXJ-B-A	98	1345	8	194	7.80162e-08	6.25447e-05
TP53	PANCAN	ENSP00000269305	319-360-1OLG-B-D	31	33	21	42	6.54254e-08	5.26645e-05
TP53	PANCAN	ENSP00000269305	95-290-1GZH-C-D	204	1345	10	196	4.67159e-43	1.72558e-39
TP53	PANCAN	ENSP00000269305	319-360-1OLG-D-B	31	33	20	42	1.57335e-08	1.34307e-05
TP53	PANCAN	ENSP00000269305	319-360-1SAK-D-B	29	33	19	42	4.21179e-07	0.000307129
TP53	PANCAN	ENSP00000269305	92-289-2H1L-W-K	464	1344	20	198	8.95913e-129	9.07934e-125
TP53	PANCAN	ENSP00000269305	97-291-4A63-G-H	225	1345	13	195	1.73923e-36	5.70315e-33
TP53	PANCAN	ENSP00000269305	95-289-1KZY-B-D	204	1344	10	195	8.67483e-43	3.17461e-39
TP53	PANCAN	ENSP00000269305	319-360-3SAK-A-C	29	33	19	42	4.21179e-07	0.000307129
TP53	PANCAN	ENSP00000269305	101-292-3EXJ-A-B	98	1345	8	192	1.24704e-07	9.64524e-05
TP53	PANCAN	ENSP00000269305	326-356-2J0Z-C-D	28	32	15	31	4.33529e-06	0.00272409
TP53	PANCAN	ENSP00000269305	319-360-3SAK-D-B	29	33	19	42	4.21179e-07	0.000307129
TP53	PANCAN	ENSP00000269305	319-360-1SAF-B-D	31	33	21	42	6.54254e-08	5.26645e-05
TP53	PANCAN	ENSP00000269305	319-360-1OLH-A-C	29	33	20	42	1.57873e-06	0.00106117
TP53	PANCAN	ENSP00000269305	319-360-1SAF-A-C	29	33	20	42	1.57873e-06	0.00106117
TP53	PANCAN	ENSP00000269305	98-288-3US2-C-D	80	1343	6	191	8.15518e-08	6.51151e-05
TP53	PANCAN	ENSP00000269305	326-356-2J0Z-B-A	31	32	18	31	6.71991e-07	0.000473428
TP53	PANCAN	ENSP00000269305	319-360-1OLH-C-A	31	33	20	42	1.57335e-08	1.34307e-05
H2AFV	PANCAN	ENSP00000308405	19-122-1U35-C-E	10	18	15	104	5.56831e-05	0.0219423
H2AFV	PANCAN	ENSP00000308405	16-122-1P34-G-A	10	18	15	107	4.33245e-05	0.0193391
H2AFV	PANCAN	ENSP00000308405	16-124-1ZBB-g-a	10	18	15	109	3.67713e-05	0.0175099
H2AFV	PANCAN	ENSP00000308405	19-122-1M19-G-A	10	18	15	104	5.56831e-05	0.0219423
H2AFV	PANCAN	ENSP00000308405	19-121-3AZI-G-A	10	18	15	103	6.06242e-05	0.0228414
H2AFV	PANCAN	ENSP00000308405	14-121-3AYW-C-E	10	18	15	108	3.99007e-05	0.0184445
H2AFV	PANCAN	ENSP00000308405	17-122-2NQB-C-E	10	18	15	106	4.7073e-05	0.0198982
H2AFV	PANCAN	ENSP00000308405	17-121-3KXB-C-E	10	18	15	105	5.118e-05	0.0209834
H2AFV	PANCAN	ENSP00000308405	15-121-1P34-C-E	10	18	15	107	4.33245e-05	0.0193391
H2AFV	PANCAN	ENSP00000308405	17-119-1P3G-C-E	10	18	14	103	3.29468e-05	0.0161559
H2AFV	PANCAN	ENSP00000308405	23-122-3KXB-G-A	10	18	15	100	7.85695e-05	0.0283851
H2AFV	PANCAN	ENSP00000308405	19-121-3MGP-C-E	10	18	15	103	6.06242e-05	0.0228414
H2AFV	PANCAN	ENSP00000308405	14-121-3AZE-C-E	10	18	15	108	3.99007e-05	0.0184445
H2AFV	PANCAN	ENSP00000308405	17-122-3KUY-C-E	10	18	15	106	4.7073e-05	0.0198982
H2AFV	PANCAN	ENSP00000308405	19-121-3MGS-C-E	10	18	15	103	6.06242e-05	0.0228414
H2AFV	PANCAN	ENSP00000308405	14-121-3AZK-C-E	10	18	15	108	3.99007e-05	0.0184445
H2AFV	PANCAN	ENSP00000308405	19-121-3AZE-G-A	10	18	15	103	6.06242e-05	0.0228414
H2AFV	PANCAN	ENSP00000308405	17-122-3KWQ-C-E	10	18	15	106	4.7073e-05	0.0198982
H2AFV	PANCAN	ENSP00000308405	17-122-1P3O-G-A	10	18	15	106	4.7073e-05	0.0198982
H2AFV	PANCAN	ENSP00000308405	17-124-2PYO-C-E	10	18	16	108	7.04683e-05	0.0261515
H2AFV	PANCAN	ENSP00000308405	19-121-3LJA-C-E	10	18	15	103	6.06242e-05	0.0228414
H2AFV	PANCAN	ENSP00000308405	19-121-3AZF-G-A	10	18	15	103	6.06242e-05	0.0228414
H2AFV	PANCAN	ENSP00000308405	17-122-4J8W-C-E	10	18	15	106	4.7073e-05	0.0198982
H2AFV	PANCAN	ENSP00000308405	16-122-1S32-G-A	10	18	15	107	4.33245e-05	0.0193391
H2AFV	PANCAN	ENSP00000308405	17-122-1KX3-C-E	10	18	15	106	4.7073e-05	0.0198982
H2AFV	PANCAN	ENSP00000308405	17-121-1KX4-G-A	10	18	15	105	5.118e-05	0.0209834
H2AFV	PANCAN	ENSP00000308405	17-122-3REH-C-E	10	18	15	106	4.7073e-05	0.0198982
H2AFV	PANCAN	ENSP00000308405	16-124-3LEL-Q-K	10	18	15	109	3.67713e-05	0.0175099
H2AFV	PANCAN	ENSP00000308405	19-119-4INM-Q-K	10	18	11	101	4.47499e-06	0.0028074
H2AFV	PANCAN	ENSP00000308405	17-119-1F66-C-E	10	18	14	103	3.29468e-05	0.0161559
H2AFV	PANCAN	ENSP00000308405	17-122-3REI-C-E	10	18	15	106	4.7073e-05	0.0198982
H2AFV	PANCAN	ENSP00000308405	16-121-1TZY-A-G	10	18	15	106	4.7073e-05	0.0198982
H2AFV	PANCAN	ENSP00000308405	17-121-3REJ-G-A	10	18	15	105	5.118e-05	0.0209834
H2AFV	PANCAN	ENSP00000308405	7-122-1EQZ-A-G	10	18	15	116	2.1123e-05	0.0110284
H2AFV	PANCAN	ENSP00000308405	17-121-3REL-G-A	10	18	15	105	5.118e-05	0.0209834
H2AFV	PANCAN	ENSP00000308405	19-121-3AV2-G-A	10	18	15	103	6.06242e-05	0.0228414
H2AFV	PANCAN	ENSP00000308405	14-121-3AZL-C-E	10	18	15	108	3.99007e-05	0.0184445
H2AFV	PANCAN	ENSP00000308405	17-121-2F8N-K-E	10	18	15	105	5.118e-05	0.0209834
H2AFV	PANCAN	ENSP00000308405	16-121-1HQ3-A-G	10	18	15	106	4.7073e-05	0.0198982
H2AFV	PANCAN	ENSP00000308405	19-121-3LZ0-C-E	10	18	15	103	6.06242e-05	0.0228414
H2AFV	PANCAN	ENSP00000308405	14-121-3AZN-C-E	10	18	15	108	3.99007e-05	0.0184445
H2AFV	PANCAN	ENSP00000308405	17-122-3REH-G-A	10	18	15	106	4.7073e-05	0.0198982
H2AFV	PANCAN	ENSP00000308405	14-121-2CV5-C-E	10	18	15	108	3.99007e-05	0.0184445
H2AFV	PANCAN	ENSP00000308405	7-122-1EQZ-E-C	10	18	15	116	2.1123e-05	0.0110284
H2AFV	PANCAN	ENSP00000308405	15-122-1AOI-G-A	10	18	15	108	3.99007e-05	0.0184445
H2AFV	PANCAN	ENSP00000308405	16-121-3MGQ-G-A	10	18	15	106	4.7073e-05	0.0198982
H2AFV	PANCAN	ENSP00000308405	17-122-4J8U-C-E	10	18	15	106	4.7073e-05	0.0198982
H2AFV	PANCAN	ENSP00000308405	19-122-1P3I-G-A	10	18	15	104	5.56831e-05	0.0219423
H2AFV	PANCAN	ENSP00000308405	19-122-1P3B-G-A	10	18	15	104	5.56831e-05	0.0219423
H2AFV	PANCAN	ENSP00000308405	14-121-3AZG-C-E	10	18	15	108	3.99007e-05	0.0184445
H2AFV	PANCAN	ENSP00000308405	19-121-3AZM-G-A	10	18	15	103	6.06242e-05	0.0228414
H2AFV	PANCAN	ENSP00000308405	19-122-1P3K-C-E	10	18	15	104	5.56831e-05	0.0219423
H2AFV	PANCAN	ENSP00000308405	15-121-3MVD-C-E	10	18	15	107	4.33245e-05	0.0193391
H2AFV	PANCAN	ENSP00000308405	17-121-3REK-G-A	10	18	15	105	5.118e-05	0.0209834
H2AFV	PANCAN	ENSP00000308405	15-122-1P3G-G-A	10	18	15	108	3.99007e-05	0.0184445
H2AFV	PANCAN	ENSP00000308405	19-119-4INM-G-A	10	18	13	101	2.02657e-05	0.0106653
H2AFV	PANCAN	ENSP00000308405	7-121-1AOI-C-E	10	18	15	115	2.28228e-05	0.0117489
H2AFV	PANCAN	ENSP00000308405	17-122-3MNN-G-A	10	18	15	106	4.7073e-05	0.0198982
H2AFV	PANCAN	ENSP00000308405	7-122-1KX5-C-E	10	18	15	116	2.1123e-05	0.0110284
H2AFV	PANCAN	ENSP00000308405	19-121-3REL-C-E	10	18	15	103	6.06242e-05	0.0228414
H2AFV	PANCAN	ENSP00000308405	14-122-1P3L-G-A	10	18	15	109	3.67713e-05	0.0175099
H2AFV	PANCAN	ENSP00000308405	17-122-1P3O-C-E	10	18	15	106	4.7073e-05	0.0198982
H2AFV	PANCAN	ENSP00000308405	19-122-1ID3-G-A	10	18	15	104	5.56831e-05	0.0219423
H2AFV	PANCAN	ENSP00000308405	17-122-2FJ7-G-A	10	18	16	106	8.29985e-05	0.0297405
H2AFV	PANCAN	ENSP00000308405	16-122-1ZBB-c-e	10	18	15	107	4.33245e-05	0.0193391
H2AFV	PANCAN	ENSP00000308405	17-122-4J8X-C-E	10	18	15	106	4.7073e-05	0.0198982
H2AFV	PANCAN	ENSP00000308405	16-122-1P3B-C-E	10	18	15	107	4.33245e-05	0.0193391
H2AFV	PANCAN	ENSP00000308405	19-122-4JJN-G-A	10	18	15	104	5.56831e-05	0.0219423
H2AFV	PANCAN	ENSP00000308405	19-121-3REJ-C-E	10	18	15	103	6.06242e-05	0.0228414
H2AFV	PANCAN	ENSP00000308405	19-122-3C1C-G-A	10	18	15	104	5.56831e-05	0.0219423
H2AFV	PANCAN	ENSP00000308405	16-122-2PYO-G-A	10	18	15	107	4.33245e-05	0.0193391
H2AFV	PANCAN	ENSP00000308405	16-124-3B6G-G-A	10	18	14	109	1.98849e-05	0.0105634
H2AFV	PANCAN	ENSP00000308405	19-121-3AFA-G-A	10	18	15	103	6.06242e-05	0.0228414
H2AFV	PANCAN	ENSP00000308405	17-122-3UTA-G-A	10	18	15	106	4.7073e-05	0.0198982
H2AFV	PANCAN	ENSP00000308405	16-121-3MGP-G-A	10	18	15	106	4.7073e-05	0.0198982
H2AFV	PANCAN	ENSP00000308405	17-122-1M18-C-E	10	18	15	106	4.7073e-05	0.0198982
H2AFV	PANCAN	ENSP00000308405	19-127-1ID3-C-E	10	20	15	109	0.000119211	0.0405126
H2AFV	PANCAN	ENSP00000308405	17-121-3AV2-C-E	10	18	15	105	5.118e-05	0.0209834
H2AFV	PANCAN	ENSP00000308405	19-119-1P3I-C-E	10	18	14	101	3.92063e-05	0.0184445
H2AFV	PANCAN	ENSP00000308405	19-121-3AV1-G-A	10	18	15	103	6.06242e-05	0.0228414
H2AFV	PANCAN	ENSP00000308405	19-119-4INM-M-O	10	18	12	101	9.86435e-06	0.00568326
H2AFV	PANCAN	ENSP00000308405	17-122-4J8V-C-E	10	18	15	106	4.7073e-05	0.0198982
H2AFV	PANCAN	ENSP00000308405	15-121-1S32-C-E	10	18	15	107	4.33245e-05	0.0193391
H2AFV	PANCAN	ENSP00000308405	17-121-1M1A-C-E	10	18	16	105	9.01633e-05	0.0318459
H2AFV	PANCAN	ENSP00000308405	19-121-2CV5-G-A	10	18	15	103	6.06242e-05	0.0228414
H2AFV	PANCAN	ENSP00000308405	17-121-3A6N-C-E	10	18	15	105	5.118e-05	0.0209834
H2AFV	PANCAN	ENSP00000308405	17-119-2ARO-E-C	10	18	14	103	3.29468e-05	0.0161559
H2AFV	PANCAN	ENSP00000308405	16-121-2ARO-A-G	10	18	15	106	4.7073e-05	0.0198982
H2AFV	PANCAN	ENSP00000308405	17-122-1ZLA-G-A	10	18	15	106	4.7073e-05	0.0198982
H2AFV	PANCAN	ENSP00000308405	19-122-1P3L-C-E	10	18	15	104	5.56831e-05	0.0219423
H2AFV	PANCAN	ENSP00000308405	17-122-2NZD-C-E	10	18	15	106	4.7073e-05	0.0198982
H2AFV	PANCAN	ENSP00000308405	19-122-3MGQ-C-E	10	18	15	104	5.56831e-05	0.0219423
H2AFV	PANCAN	ENSP00000308405	17-121-3AV1-C-E	10	18	15	105	5.118e-05	0.0209834
H2AFV	PANCAN	ENSP00000308405	17-121-2NQB-G-A	10	18	15	105	5.118e-05	0.0209834
H2AFV	PANCAN	ENSP00000308405	17-122-3KWQ-G-A	10	18	15	106	4.7073e-05	0.0198982
H2AFV	PANCAN	ENSP00000308405	15-122-1P3P-G-A	10	18	15	108	3.99007e-05	0.0184445
H2AFV	PANCAN	ENSP00000308405	19-122-2F8N-G-A	10	18	15	104	5.56831e-05	0.0219423
H2AFV	PANCAN	ENSP00000308405	15-121-3TU4-C-E	10	18	15	107	4.33245e-05	0.0193391
H2AFV	PANCAN	ENSP00000308405	17-122-1KX3-G-A	10	18	15	106	4.7073e-05	0.0198982
H2AFV	PANCAN	ENSP00000308405	17-122-3O62-G-A	10	18	14	106	2.55169e-05	0.0129131
H2AFV	PANCAN	ENSP00000308405	17-122-1P3A-C-E	10	18	15	106	4.7073e-05	0.0198982
H2AFV	PANCAN	ENSP00000308405	17-122-3C1B-C-E	10	18	15	106	4.7073e-05	0.0198982
H2AFV	PANCAN	ENSP00000308405	19-122-1P3M-G-A	10	18	15	104	5.56831e-05	0.0219423
H2AFV	PANCAN	ENSP00000308405	17-122-2FJ7-C-E	10	18	15	106	4.7073e-05	0.0198982
H2AFV	PANCAN	ENSP00000308405	7-122-1KX5-G-A	10	18	15	116	2.1123e-05	0.0110284
H2AFV	PANCAN	ENSP00000308405	17-121-3LZ0-G-A	10	18	15	105	5.118e-05	0.0209834
H2AFV	PANCAN	ENSP00000308405	14-121-3AFA-C-E	10	18	15	108	3.99007e-05	0.0184445
H2AFV	PANCAN	ENSP00000308405	19-121-3REK-C-E	10	18	15	103	6.06242e-05	0.0228414
H2AFV	PANCAN	ENSP00000308405	19-122-3LEL-M-O	10	18	15	104	5.56831e-05	0.0219423
H2AFV	PANCAN	ENSP00000308405	19-121-1P3F-C-E	10	18	15	103	6.06242e-05	0.0228414
H2AFV	PANCAN	ENSP00000308405	17-121-3UTB-G-A	10	18	15	105	5.118e-05	0.0209834
H2AFV	PANCAN	ENSP00000308405	19-121-3AZH-G-A	10	18	15	103	6.06242e-05	0.0228414
H2AFV	PANCAN	ENSP00000308405	17-121-3O62-C-E	10	18	15	105	5.118e-05	0.0209834
H2AFV	PANCAN	ENSP00000308405	15-121-3MVD-G-A	10	18	15	107	4.33245e-05	0.0193391
H2AFV	PANCAN	ENSP00000308405	19-122-3B6G-C-E	10	18	15	104	5.56831e-05	0.0219423
H2AFV	PANCAN	ENSP00000308405	19-119-4INM-C-E	10	18	13	101	2.02657e-05	0.0106653
H2AFV	PANCAN	ENSP00000308405	17-122-1P3M-C-E	10	18	15	106	4.7073e-05	0.0198982
H2AFV	PANCAN	ENSP00000308405	19-121-3UT9-G-A	10	18	15	103	6.06242e-05	0.0228414
H2AFV	PANCAN	ENSP00000308405	19-121-3UTB-C-E	10	18	15	103	6.06242e-05	0.0228414
H2AFV	PANCAN	ENSP00000308405	17-122-3UTA-C-E	10	18	15	106	4.7073e-05	0.0198982
H2AFV	PANCAN	ENSP00000308405	17-122-4J8W-G-A	10	18	15	106	4.7073e-05	0.0198982
H2AFV	PANCAN	ENSP00000308405	16-122-1P3F-G-A	10	18	15	107	4.33245e-05	0.0193391
H2AFV	PANCAN	ENSP00000308405	19-121-3AZN-G-A	10	18	15	103	6.06242e-05	0.0228414
H2AFV	PANCAN	ENSP00000308405	17-123-1F66-G-A	10	18	13	107	1.20679e-05	0.00681375
H2AFV	PANCAN	ENSP00000308405	17-121-3LZ1-G-A	10	18	15	105	5.118e-05	0.0209834
H2AFV	PANCAN	ENSP00000308405	19-121-3AZG-G-A	10	18	15	103	6.06242e-05	0.0228414
H2AFV	PANCAN	ENSP00000308405	16-121-3MGS-G-A	10	18	15	106	4.7073e-05	0.0198982
H2AFV	PANCAN	ENSP00000308405	17-122-1ZLA-C-E	10	18	15	106	4.7073e-05	0.0198982
H2AFV	PANCAN	ENSP00000308405	19-121-3AYW-G-A	10	18	15	103	6.06242e-05	0.0228414
H2AFV	PANCAN	ENSP00000308405	19-121-3A6N-G-A	10	18	15	103	6.06242e-05	0.0228414
H2AFV	PANCAN	ENSP00000308405	19-121-3LEL-C-E	10	18	15	103	6.06242e-05	0.0228414
H2AFV	PANCAN	ENSP00000308405	17-122-1P3P-C-E	10	18	15	106	4.7073e-05	0.0198982
H2AFV	PANCAN	ENSP00000308405	16-121-3AZH-C-E	10	18	15	106	4.7073e-05	0.0198982
H2AFV	PANCAN	ENSP00000308405	16-121-3AZM-C-E	10	18	15	106	4.7073e-05	0.0198982
H2AFV	PANCAN	ENSP00000308405	16-124-3LEL-G-A	10	18	14	109	1.98849e-05	0.0105634
H2AFV	PANCAN	ENSP00000308405	17-122-3MNN-C-E	10	18	15	106	4.7073e-05	0.0198982
H2AFV	PANCAN	ENSP00000308405	19-122-1P3A-G-A	10	18	15	104	5.56831e-05	0.0219423
H2AFV	PANCAN	ENSP00000308405	17-121-3AZK-G-A	10	18	14	105	2.77663e-05	0.0139266
H2AFV	PANCAN	ENSP00000308405	17-121-3C1C-C-E	10	18	15	105	5.118e-05	0.0209834
H2AFV	PANCAN	ENSP00000308405	19-121-1KX4-C-E	10	18	15	103	6.06242e-05	0.0228414
H2AFV	PANCAN	ENSP00000308405	19-121-3C1B-G-A	10	18	15	103	6.06242e-05	0.0228414
H2AFV	PANCAN	ENSP00000308405	14-121-3AZI-C-E	10	18	15	108	3.99007e-05	0.0184445
H2AFV	PANCAN	ENSP00000308405	19-122-1U35-G-A	10	18	15	104	5.56831e-05	0.0219423
H2AFV	PANCAN	ENSP00000308405	16-121-3MGR-G-A	10	18	15	106	4.7073e-05	0.0198982
H2AFV	PANCAN	ENSP00000308405	17-122-1M19-C-E	10	18	15	106	4.7073e-05	0.0198982
H2AFV	PANCAN	ENSP00000308405	19-121-3MGR-C-E	10	18	15	103	6.06242e-05	0.0228414
H2AFV	PANCAN	ENSP00000308405	14-121-3AZF-C-E	10	18	15	108	3.99007e-05	0.0184445
H2AFV	PANCAN	ENSP00000308405	17-121-3AZL-G-A	10	18	15	105	5.118e-05	0.0209834
H2AFV	PANCAN	ENSP00000308405	16-124-3B6F-G-A	10	18	14	109	1.98849e-05	0.0105634
H2AFV	PANCAN	ENSP00000308405	17-122-1M1A-G-A	10	18	15	106	4.7073e-05	0.0198982
H2AFV	PANCAN	ENSP00000308405	16-121-3LJA-G-A	10	18	15	106	4.7073e-05	0.0198982
H2AFV	PANCAN	ENSP00000308405	17-122-1P3K-G-A	10	18	15	106	4.7073e-05	0.0198982
H2AFV	PANCAN	ENSP00000308405	19-119-4JJN-C-E	10	18	14	101	3.92063e-05	0.0184445
H2AFV	PANCAN	ENSP00000308405	15-121-3TU4-G-A	10	18	15	107	4.33245e-05	0.0193391
H2AFV	PANCAN	ENSP00000308405	17-119-1TZY-E-C	10	18	14	103	3.29468e-05	0.0161559
H2AFV	PANCAN	ENSP00000308405	17-119-1HQ3-E-C	10	18	14	103	3.29468e-05	0.0161559
H2AFV	PANCAN	ENSP00000308405	17-122-2NZD-G-A	10	18	15	106	4.7073e-05	0.0198982
H2AFV	PANCAN	ENSP00000308405	17-122-4J8U-G-A	10	18	15	106	4.7073e-05	0.0198982
H2AFV	PANCAN	ENSP00000308405	19-121-3LZ1-C-E	10	18	15	103	6.06242e-05	0.0228414
H2AFV	PANCAN	ENSP00000308405	19-122-3B6F-C-E	10	18	15	104	5.56831e-05	0.0219423
H2AFV	PANCAN	ENSP00000308405	17-122-3REI-G-A	10	18	15	106	4.7073e-05	0.0198982
CPAMD8	PANCAN	ENSP00000402505	77-712-3G6J-C-A	13	76	30	636	5.32481e-05	0.0216406
CPAMD8	PANCAN	ENSP00000402505	77-712-3OHX-A-D	10	76	19	636	8.91495e-05	0.0315441
CPAMD8	PANCAN	ENSP00000402505	77-712-3G6J-A-C	12	76	27	636	8.41549e-05	0.0301275
CPAMD8	PANCAN	ENSP00000402505	77-712-3L3O-D-A	10	76	19	636	8.91495e-05	0.0315441
CPAMD8	PANCAN	ENSP00000402505	77-712-2WIN-G-A	10	76	11	636	8.07158e-07	0.00056066
CPAMD8	PANCAN	ENSP00000402505	77-712-2WIN-E-C	13	76	23	636	3.25522e-06	0.00209881
CPAMD8	PANCAN	ENSP00000402505	77-712-3OHX-D-A	10	76	19	636	8.91495e-05	0.0315441
CPAMD8	PANCAN	ENSP00000402505	77-712-3L3O-A-D	10	76	19	636	8.91495e-05	0.0315441
CPAMD8	PANCAN	ENSP00000402505	77-712-2QKI-D-H	10	76	18	636	5.71047e-05	0.0224798
CPAMD8	PANCAN	ENSP00000402505	78-712-2QKI-A-G	10	76	19	635	9.03056e-05	0.0318676
BAP1	PANCAN	ENSP00000417132	5-237-4I6N-A-B	13	37	22	233	1.89392e-05	0.0101842
BAP1	PANCAN	ENSP00000417132	5-236-4I6N-C-D	13	37	22	232	1.98329e-05	0.0105634
BAP1	PANCAN	ENSP00000417132	5-242-4IG7-A-B	14	38	29	238	8.6762e-05	0.0308652
SPOP	PANCAN	ENSP00000377001	28-329-3HU6-A-C	25	69	11	302	9.38175e-19	2.00431e-15
SPOP	PANCAN	ENSP00000377001	28-329-3HU6-B-D	25	69	10	302	1.0006e-19	2.24699e-16
SPOP	PANCAN	ENSP00000377001	28-165-3HSV-A-M	25	55	13	138	4.04469e-12	5.04288e-09
SPOP	PANCAN	ENSP00000377001	29-164-3HQM-B-D	29	55	14	136	5.43358e-15	8.72979e-12
SPOP	PANCAN	ENSP00000377001	28-164-3HQL-B-D	29	55	12	137	7.67873e-17	1.4521e-13
SPOP	PANCAN	ENSP00000377001	28-164-3HSV-B-M	29	55	9	137	3.30799e-20	7.7823e-17
SPOP	PANCAN	ENSP00000377001	28-166-3IVQ-B-D	29	55	13	139	4.36612e-16	7.76931e-13
SPOP	PANCAN	ENSP00000377001	28-164-3HQL-A-C	29	55	13	137	6.40158e-16	1.1245e-12
SPOP	PANCAN	ENSP00000377001	28-329-3HQI-A-C	25	69	11	302	9.38175e-19	2.00431e-15
SPOP	PANCAN	ENSP00000377001	28-165-3HQM-A-C	29	55	15	138	2.24106e-14	3.43311e-11
SPOP	PANCAN	ENSP00000377001	28-166-3IVQ-A-C	25	55	13	139	3.44966e-12	4.35597e-09
SPOP	PANCAN	ENSP00000377001	28-329-3HQI-B-D	25	69	10	302	1.0006e-19	2.24699e-16
PIK3CA	Positive	ENSP00000263967	5-1062-3HIZ-A-B	14	17	49	1058	1.24421e-16	1.72075e-13
PIK3CA	Positive	ENSP00000263967	5-1062-3HHM-A-B	14	17	53	1058	3.69147e-16	2.55265e-13
PIK3CA	blca	ENSP00000263967	5-1062-3HIZ-A-B	20	26	49	1058	3.62121e-22	4.93933e-18
PIK3CA	blca	ENSP00000263967	5-1062-3HHM-A-B	20	26	53	1058	1.70067e-21	1.15986e-17
HRAS	blca	ENSP00000407586	1-167-1LFD-B-D	4	6	7	167	4.32527e-05	0.002892
HRAS	blca	ENSP00000407586	4-165-4HLQ-F-E	5	6	20	162	0.000154375	0.00988578
HRAS	blca	ENSP00000407586	4-165-4FMD-D-C	5	6	26	162	0.000553463	0.0324002
HRAS	blca	ENSP00000407586	4-166-4FMB-B-A	5	6	27	163	0.000644942	0.0375941
HRAS	blca	ENSP00000407586	4-165-4FMC-D-C	5	6	27	162	0.000664438	0.0385657
HRAS	blca	ENSP00000407586	4-165-4HLQ-B-A	5	6	19	162	0.000120137	0.00776622
HRAS	blca	ENSP00000407586	4-165-4HLQ-J-I	5	6	19	162	0.000120137	0.00776622
HRAS	blca	ENSP00000407586	4-166-4FMB-F-E	5	6	25	163	0.000444144	0.026925
HRAS	blca	ENSP00000407586	4-165-4FME-B-A	5	6	26	162	0.000553463	0.0324002
HRAS	blca	ENSP00000407586	1-163-3BRW-D-B	6	6	23	163	7.89299e-06	0.000594809
HRAS	blca	ENSP00000407586	4-165-4FMD-B-A	5	6	25	162	0.000457608	0.0276184
HRAS	blca	ENSP00000407586	1-167-1LFD-D-B	4	6	7	167	4.32527e-05	0.002892
HRAS	blca	ENSP00000407586	1-166-1WQ1-R-G	5	6	21	166	0.00017391	0.0110848
HRAS	blca	ENSP00000407586	4-165-4HLQ-D-C	5	6	18	162	9.22021e-05	0.00607554
HRAS	blca	ENSP00000407586	4-165-4FME-E-D	5	6	26	162	0.000553463	0.0324002
HRAS	blca	ENSP00000407586	4-166-4FMB-D-C	5	6	26	163	0.000537201	0.0318584
HRAS	blca	ENSP00000407586	4-165-4HLQ-H-G	5	6	18	162	9.22021e-05	0.00607554
HRAS	blca	ENSP00000407586	4-165-4FMC-B-A	5	6	24	162	0.000375323	0.0228545
ERBB2	blca	ENSP00000269571	24-584-3LTG-C-A	4	6	38	561	0.000282516	0.0173582
ERBB2	blca	ENSP00000269571	24-584-3LTF-C-A	4	6	31	561	0.000127777	0.00822113
RXRA	blca	ENSP00000419692	258-457-2QZO-A-B	7	8	31	200	1.48633e-05	0.00103436
RXRA	blca	ENSP00000419692	258-457-2QAB-A-B	7	8	29	200	9.41331e-06	0.000682966
RXRA	blca	ENSP00000419692	225-457-3FAL-C-D	7	8	17	233	8.2431e-08	5.62179e-05
RXRA	blca	ENSP00000419692	231-456-1G5Y-C-D	7	8	22	226	6.06215e-07	0.0001088
RXRA	blca	ENSP00000419692	258-441-2GPV-F-C	7	8	24	184	4.55212e-06	0.000371802
RXRA	blca	ENSP00000419692	225-457-2R6W-A-B	7	8	29	233	3.29844e-06	0.0002933
RXRA	blca	ENSP00000419692	258-457-2Q6J-B-A	7	8	30	200	1.18747e-05	0.000839229
RXRA	blca	ENSP00000419692	227-458-3OZJ-A-C	7	8	21	232	3.66753e-07	0.000105514
RXRA	blca	ENSP00000419692	227-458-3R5M-A-C	7	8	21	232	3.66753e-07	0.000105514
RXRA	blca	ENSP00000419692	227-461-3R2A-D-C	7	8	21	235	3.35576e-07	0.000105514
RXRA	blca	ENSP00000419692	258-457-2EWP-C-D	7	8	25	200	3.39746e-06	0.0002933
RXRA	blca	ENSP00000419692	258-457-2GPP-B-A	7	8	23	200	1.91388e-06	0.000217545
RXRA	blca	ENSP00000419692	228-455-2R40-A-D	7	8	24	228	1.04006e-06	0.000146252
RXRA	blca	ENSP00000419692	265-455-1M7W-C-D	7	8	21	191	1.40431e-06	0.000182426
RXRA	blca	ENSP00000419692	258-441-2GPV-E-B	7	8	22	184	2.50226e-06	0.000257958
RXRA	blca	ENSP00000419692	229-456-2NXX-A-E	7	8	19	228	2.06986e-07	9.10736e-05
RXRA	blca	ENSP00000419692	258-457-2QA8-B-A	7	8	32	200	1.84684e-05	0.00127226
RXRA	blca	ENSP00000419692	225-457-2ACL-G-H	7	8	34	233	9.83163e-06	0.000709542
RXRA	blca	ENSP00000419692	227-458-1XLS-B-F	7	8	24	232	9.22459e-07	0.000139293
RXRA	blca	ENSP00000419692	258-457-2QXM-B-A	7	8	29	200	9.41331e-06	0.000682966
RXRA	blca	ENSP00000419692	242-457-3PLZ-B-A	7	8	14	216	3.62622e-08	4.1218e-05
RXRA	blca	ENSP00000419692	229-458-1MZN-G-E	7	8	20	230	2.77867e-07	0.000100156
RXRA	blca	ENSP00000419692	228-455-3H0A-A-D	7	8	21	228	4.13608e-07	0.000105514
RXRA	blca	ENSP00000419692	228-456-1RDT-A-D	7	8	23	229	7.52294e-07	0.000125138
RXRA	blca	ENSP00000419692	265-451-3P0U-B-A	7	8	24	187	4.07328e-06	0.000340562
RXRA	blca	ENSP00000419692	258-457-2QGW-B-A	7	8	45	200	0.000187565	0.0118994
RXRA	blca	ENSP00000419692	227-458-1XLS-D-H	7	8	22	232	5.05841e-07	0.000106939
RXRA	blca	ENSP00000419692	227-451-2Q60-C-D	7	8	20	225	3.23488e-07	0.000105514
RXRA	blca	ENSP00000419692	134-455-4IQR-E-F	7	9	39	322	1.10042e-05	0.000785846
RXRA	blca	ENSP00000419692	225-458-2ACL-C-D	7	8	29	234	3.20269e-06	0.0002933
RXRA	blca	ENSP00000419692	227-458-1MZN-A-C	7	8	19	232	1.83509e-07	8.93949e-05
RXRA	blca	ENSP00000419692	229-445-2GL8-A-B	7	8	21	217	5.82078e-07	0.000106939
RXRA	blca	ENSP00000419692	226-458-1XDK-E-F	7	8	32	233	6.48704e-06	0.000505618
RXRA	blca	ENSP00000419692	258-457-2QXM-A-B	7	8	27	200	5.76545e-06	0.000459888
RXRA	blca	ENSP00000419692	258-457-1S9P-D-C	7	8	24	200	2.56556e-06	0.000257958
RXRA	blca	ENSP00000419692	231-459-1G5Y-D-C	7	8	22	229	5.53435e-07	0.000106939
RXRA	blca	ENSP00000419692	225-457-1DKF-A-B	7	8	22	233	4.91029e-07	0.000106939
RXRA	blca	ENSP00000419692	263-455-3NSP-A-B	7	8	19	193	6.55155e-07	0.000113118
RXRA	blca	ENSP00000419692	258-457-2QZO-B-A	7	8	46	200	0.000217568	0.0136178
RXRA	blca	ENSP00000419692	227-458-1XLS-A-E	7	8	23	232	6.87639e-07	0.000117242
RXRA	blca	ENSP00000419692	227-461-3R2A-B-A	7	8	23	235	6.29257e-07	0.000111468
RXRA	blca	ENSP00000419692	227-457-3FAL-A-B	7	8	16	231	5.7477e-08	4.89991e-05
RXRA	blca	ENSP00000419692	258-457-2Q6J-A-B	7	8	23	200	1.91388e-06	0.000217545
RXRA	blca	ENSP00000419692	227-458-1FM6-A-D	7	8	21	232	3.66753e-07	0.000105514
RXRA	blca	ENSP00000419692	225-457-2QSE-A-B	7	8	28	233	2.59093e-06	0.000257958
RXRA	blca	ENSP00000419692	240-457-2R6Y-A-B	7	8	28	218	4.09473e-06	0.000340562
RXRA	blca	ENSP00000419692	258-457-1KV6-A-B	7	8	21	200	1.02226e-06	0.000145246
RXRA	blca	ENSP00000419692	258-456-2GPV-A-D	7	8	22	199	1.45846e-06	0.000183755
RXRA	blca	ENSP00000419692	228-458-3R5M-C-A	7	8	41	231	3.74968e-05	0.00253196
RXRA	blca	ENSP00000419692	227-462-1XVP-C-D	7	8	22	236	4.49482e-07	0.000106939
RXRA	blca	ENSP00000419692	258-456-1S9Q-B-A	7	8	25	199	3.51662e-06	0.000299792
RXRA	blca	ENSP00000419692	229-448-2GL8-C-D	7	8	20	220	3.77871e-07	0.000105514
RXRA	blca	ENSP00000419692	227-458-1FM9-A-D	7	8	20	232	2.61712e-07	0.000100156
RXRA	blca	ENSP00000419692	225-457-3FC6-A-B	7	8	28	233	2.59093e-06	0.000257958
RXRA	blca	ENSP00000419692	229-456-2NXX-B-F	7	8	18	228	1.42353e-07	8.44215e-05
RXRA	blca	ENSP00000419692	258-457-1S9Q-A-B	7	8	26	200	4.44887e-06	0.000365558
RXRA	blca	ENSP00000419692	258-457-2GPP-A-B	7	8	25	200	3.39746e-06	0.0002933
RXRA	blca	ENSP00000419692	230-437-2Q70-B-A	7	8	24	208	1.95841e-06	0.000218957
RXRA	blca	ENSP00000419692	258-457-2QR9-A-B	7	8	27	200	5.76545e-06	0.000459888
RXRA	blca	ENSP00000419692	227-458-1XV9-A-B	7	8	24	232	9.22459e-07	0.000139293
RXRA	blca	ENSP00000419692	258-457-2GP7-B-A	7	8	25	200	3.39746e-06	0.0002933
RXRA	blca	ENSP00000419692	231-458-1G5Y-A-B	7	8	22	228	5.70422e-07	0.000106939
RXRA	blca	ENSP00000419692	229-455-3EYB-B-A	7	8	22	227	5.88008e-07	0.000106939
RXRA	blca	ENSP00000419692	135-460-3E00-D-A	7	9	34	326	3.99101e-06	0.000336033
RXRA	blca	ENSP00000419692	258-456-2GPV-B-E	7	8	25	199	3.51662e-06	0.000299792
RXRA	blca	ENSP00000419692	229-458-1MZN-C-A	7	8	19	230	1.94844e-07	9.10736e-05
RXRA	blca	ENSP00000419692	258-437-2I0J-C-D	7	8	28	180	1.52316e-05	0.00105462
RXRA	blca	ENSP00000419692	258-453-1S9P-C-D	7	8	24	196	2.94821e-06	0.000283194
RXRA	blca	ENSP00000419692	132-455-3E00-A-D	7	9	39	324	1.05528e-05	0.000757578
RXRA	blca	ENSP00000419692	228-453-3R2A-C-D	7	8	23	226	8.23988e-07	0.000130688
RXRA	blca	ENSP00000419692	230-451-1H9U-A-B	7	8	25	222	1.65633e-06	0.000201718
RXRA	blca	ENSP00000419692	258-447-1S9P-A-B	7	8	23	190	2.72449e-06	0.000263561
RXRA	blca	ENSP00000419692	258-457-2QR9-B-A	7	8	47	200	0.00025153	0.0155243
RXRA	blca	ENSP00000419692	227-458-2ZY0-A-C	7	8	22	232	5.05841e-07	0.000106939
RXRA	blca	ENSP00000419692	227-458-1FM6-U-X	7	8	21	232	3.66753e-07	0.000105514
RXRA	blca	ENSP00000419692	258-457-1PCG-B-A	7	8	25	200	3.39746e-06	0.0002933
RXRA	blca	ENSP00000419692	258-457-1KV6-B-A	7	8	25	200	3.39746e-06	0.0002933
RXRA	blca	ENSP00000419692	228-455-1R20-A-D	7	8	23	228	7.75369e-07	0.000127422
RXRA	blca	ENSP00000419692	258-441-2GPV-D-A	7	8	22	184	2.50226e-06	0.000257958
RXRA	blca	ENSP00000419692	229-457-1UHL-A-B	7	8	20	229	2.86369e-07	0.000100156
RXRA	blca	ENSP00000419692	270-462-3NSP-B-A	7	8	21	193	1.30699e-06	0.000171417
RXRA	blca	ENSP00000419692	134-455-4IQR-B-A	7	9	29	322	1.46842e-06	0.000183755
RXRA	blca	ENSP00000419692	265-455-1M7W-B-A	7	8	22	191	1.93499e-06	0.000218126
RXRA	blca	ENSP00000419692	226-453-3R2A-A-B	7	8	22	228	5.70422e-07	0.000106939
RXRA	blca	ENSP00000419692	258-456-2EWP-D-C	7	8	24	199	2.65561e-06	0.000260594
RXRA	blca	ENSP00000419692	258-457-1TFC-B-A	7	8	23	200	1.91388e-06	0.000217545
RXRA	blca	ENSP00000419692	226-458-1XDK-A-B	7	8	32	233	6.48704e-06	0.000505618
RXRA	blca	ENSP00000419692	225-457-2I0J-D-C	7	8	26	233	1.55522e-06	0.000192847
RXRA	blca	ENSP00000419692	228-450-2Q60-B-A	7	8	18	223	1.65979e-07	8.93949e-05
RXRA	blca	ENSP00000419692	229-449-2GL8-D-C	7	8	21	221	5.13074e-07	0.000106939
RXRA	blca	ENSP00000419692	258-457-2P15-A-B	7	8	27	200	5.76545e-06	0.000459888
RXRA	blca	ENSP00000419692	258-457-2QGW-A-B	7	8	30	200	1.18747e-05	0.000839229
RXRA	blca	ENSP00000419692	268-457-2Q70-A-B	7	8	26	190	6.32763e-06	0.000498895
RXRA	blca	ENSP00000419692	227-458-2ZY0-C-A	7	8	22	232	5.05841e-07	0.000106939
RXRA	blca	ENSP00000419692	227-458-1K74-A-D	7	8	20	232	2.61712e-07	0.000100156
RXRA	blca	ENSP00000419692	231-456-1G1U-C-D	7	8	23	226	8.23988e-07	0.000130688
RXRA	blca	ENSP00000419692	225-457-2ACL-A-B	7	8	27	233	2.01704e-06	0.000223678
RXRA	blca	ENSP00000419692	265-457-1Z5X-U-E	7	8	19	193	6.55155e-07	0.000113118
RXRA	blca	ENSP00000419692	229-447-2GL8-B-A	7	8	19	219	2.73507e-07	0.000100156
RXRA	blca	ENSP00000419692	132-455-3DZY-A-D	7	9	38	324	8.8514e-06	0.000659744
RXRA	blca	ENSP00000419692	258-457-2GP7-A-B	7	8	25	200	3.39746e-06	0.0002933
RXRA	blca	ENSP00000419692	134-455-4IQR-A-B	7	9	38	322	9.23039e-06	0.000676896
RXRA	blca	ENSP00000419692	229-456-2NXX-C-G	7	8	18	228	1.42353e-07	8.44215e-05
RXRA	blca	ENSP00000419692	225-457-2QH6-B-A	7	8	29	233	3.29844e-06	0.0002933
RXRA	blca	ENSP00000419692	225-457-2POG-A-B	7	8	25	233	1.18676e-06	0.000161874
RXRA	blca	ENSP00000419692	227-458-3OZJ-C-A	7	8	33	232	8.25177e-06	0.000618429
RXRA	blca	ENSP00000419692	230-457-1XQC-B-A	7	8	28	228	3.00803e-06	0.000284927
RXRA	blca	ENSP00000419692	230-457-1XQC-A-B	7	8	27	228	2.34199e-06	0.00025353
RXRA	blca	ENSP00000419692	231-459-1G1U-B-A	7	8	20	229	2.86369e-07	0.000100156
RXRA	blca	ENSP00000419692	258-447-1S9P-B-A	7	8	38	190	8.448e-05	0.00562101
RXRA	blca	ENSP00000419692	230-457-1XQC-D-C	7	8	27	228	2.34199e-06	0.00025353
RXRA	blca	ENSP00000419692	135-460-3DZU-D-A	7	9	33	326	3.25751e-06	0.0002933
RXRA	blca	ENSP00000419692	258-457-2QA6-B-A	7	8	41	200	9.98876e-05	0.00655032
RXRA	blca	ENSP00000419692	227-448-2Q60-D-C	7	8	20	222	3.54952e-07	0.000105514
RXRA	blca	ENSP00000419692	258-456-2GPV-C-F	7	8	24	199	2.65561e-06	0.000260594
RXRA	blca	ENSP00000419692	230-451-1H9U-C-D	7	8	23	222	9.32059e-07	0.000139293
RXRA	blca	ENSP00000419692	258-441-1VJB-A-B	7	8	20	184	1.29769e-06	0.000171417
RXRA	blca	ENSP00000419692	258-457-2QGT-A-B	7	8	31	200	1.48633e-05	0.00103436
RXRA	blca	ENSP00000419692	258-437-2I0J-A-B	7	8	26	180	9.16883e-06	0.000676016
RXRA	blca	ENSP00000419692	230-457-2QH6-A-B	7	8	32	228	7.5282e-06	0.000573657
RXRA	blca	ENSP00000419692	229-455-3EYB-C-D	7	8	22	227	5.88008e-07	0.000106939
RXRA	blca	ENSP00000419692	240-456-2R6Y-B-A	7	8	26	217	2.53856e-06	0.000257958
RXRA	blca	ENSP00000419692	258-457-2GP7-C-D	7	8	25	200	3.39746e-06	0.0002933
RXRA	blca	ENSP00000419692	258-457-2GP7-D-C	7	8	24	200	2.56556e-06	0.000257958
RXRA	blca	ENSP00000419692	227-458-1XLS-C-G	7	8	22	232	5.05841e-07	0.000106939
RXRA	blca	ENSP00000419692	227-455-3R29-A-B	7	8	22	229	5.53435e-07	0.000106939
RXRA	blca	ENSP00000419692	258-457-2P15-B-A	7	8	28	200	7.40003e-06	0.000567058
RXRA	blca	ENSP00000419692	231-459-1G1U-D-C	7	8	22	229	5.53435e-07	0.000106939
RXRA	blca	ENSP00000419692	225-437-2QE4-A-B	7	8	30	213	7.71192e-06	0.000584392
RXRA	blca	ENSP00000419692	227-458-1MZN-E-G	7	8	20	232	2.61712e-07	0.000100156
RXRA	blca	ENSP00000419692	258-457-2QGT-B-A	7	8	28	200	7.40003e-06	0.000567058
RXRA	blca	ENSP00000419692	258-457-2EWP-A-B	7	8	24	200	2.56556e-06	0.000257958
RXRA	blca	ENSP00000419692	258-457-3Q95-A-B	7	8	34	200	2.79441e-05	0.00190579
RXRA	blca	ENSP00000419692	225-457-2R6W-B-A	7	8	25	233	1.18676e-06	0.000161874
RXRA	blca	ENSP00000419692	230-451-1H9U-D-C	7	8	23	222	9.32059e-07	0.000139293
RXRA	blca	ENSP00000419692	228-455-1R1K-A-D	7	8	22	228	5.70422e-07	0.000106939
RXRA	blca	ENSP00000419692	225-457-1PCG-A-B	7	8	30	233	4.16425e-06	0.000344245
RXRA	blca	ENSP00000419692	231-458-1G1U-A-B	7	8	21	228	4.13608e-07	0.000105514
RXRA	blca	ENSP00000419692	258-457-2QAB-B-A	7	8	46	200	0.000217568	0.0136178
RXRA	blca	ENSP00000419692	230-457-2QA6-A-B	7	8	28	228	3.00803e-06	0.000284927
RXRA	blca	ENSP00000419692	229-456-1XIU-A-B	7	8	21	228	4.13608e-07	0.000105514
RXRA	blca	ENSP00000419692	265-451-3P0U-A-B	7	8	25	187	5.392e-06	0.000437779
RXRA	blca	ENSP00000419692	264-462-3NSQ-B-A	7	8	19	199	5.30281e-07	0.000106939
RXRA	blca	ENSP00000419692	258-457-2EWP-B-A	7	8	24	200	2.56556e-06	0.000257958
RXRA	blca	ENSP00000419692	230-451-1H9U-B-A	7	8	25	222	1.65633e-06	0.000201718
RXRA	blca	ENSP00000419692	227-458-1XV9-C-D	7	8	19	232	1.83509e-07	8.93949e-05
RXRA	blca	ENSP00000419692	230-437-2QE4-B-A	7	8	30	208	9.07625e-06	0.000672826
RXRA	blca	ENSP00000419692	230-457-1XQC-C-D	7	8	26	228	1.80596e-06	0.000212356
RXRA	blca	ENSP00000419692	258-443-1VJB-B-A	7	8	21	186	1.68601e-06	0.000203515
RXRA	blca	ENSP00000419692	230-437-2POG-B-A	7	8	23	208	1.46065e-06	0.000183755
RXRA	blca	ENSP00000419692	229-455-3EYB-D-C	7	8	23	227	7.99256e-07	0.000129784
RXRA	blca	ENSP00000419692	263-455-3NSQ-A-B	7	8	18	193	4.50947e-07	0.000106939
RXRA	blca	ENSP00000419692	227-458-1XVP-A-B	7	8	22	232	5.05841e-07	0.000106939
RXRA	blca	ENSP00000419692	231-459-1G5Y-B-A	7	8	21	229	4.01283e-07	0.000105514
RXRA	blca	ENSP00000419692	135-460-3DZY-D-A	7	9	34	326	3.99101e-06	0.000336033
RXRA	blca	ENSP00000419692	225-457-2ACL-E-F	7	8	29	233	3.29844e-06	0.0002933
RXRA	blca	ENSP00000419692	265-455-1M7W-A-B	7	8	19	191	7.04016e-07	0.000118553
RXRA	blca	ENSP00000419692	229-456-2NXX-D-H	7	8	19	228	2.06986e-07	9.10736e-05
RXRA	blca	ENSP00000419692	268-457-2I0J-B-A	7	8	26	190	6.32763e-06	0.000498895
RXRA	blca	ENSP00000419692	134-455-4IQR-F-E	7	9	30	322	1.85077e-06	0.000215765
RXRA	blca	ENSP00000419692	265-455-1M7W-D-C	7	8	20	191	1.00307e-06	0.00014489
RXRA	blca	ENSP00000419692	229-455-3EYB-A-B	7	8	25	227	1.42063e-06	0.000182806
RXRA	blca	ENSP00000419692	227-448-2Q60-A-B	7	8	17	222	1.1525e-07	7.48577e-05
RXRA	blca	ENSP00000419692	132-455-3DZU-A-D	7	9	40	324	1.25232e-05	0.000880495
RXRA	blca	ENSP00000419692	265-457-2QA8-A-B	7	8	27	193	7.36253e-06	0.000567058
RXRA	blca	ENSP00000419692	258-457-1TFC-A-B	7	8	24	200	2.56556e-06	0.000257958
RXRA	blca	ENSP00000419692	258-457-2QSE-B-A	7	8	42	200	0.000117611	0.00767567
RXRA	blca	ENSP00000419692	227-458-1XIU-B-A	7	8	22	232	5.05841e-07	0.000106939
RXRA	blca	ENSP00000419692	225-457-3FC6-C-D	7	8	25	233	1.18676e-06	0.000161874
RXRA	blca	ENSP00000419692	227-455-3R29-B-A	7	8	24	229	1.00913e-06	0.00014489
RXRA	blca	ENSP00000419692	228-455-3IXP-A-D	7	8	21	228	4.13608e-07	0.000105514
ADAMTS12	blca	ENSP00000422554	246-555-2DW1-A-B	2	2	7	310	0.000509886	0.0303705
ADAMTS12	blca	ENSP00000422554	246-555-2DW1-B-A	2	2	7	310	0.000509886	0.0303705
ADAMTS12	blca	ENSP00000422554	246-555-2DW0-A-B	2	2	7	310	0.000509886	0.0303705
ADAMTS12	blca	ENSP00000422554	246-555-2DW0-B-A	2	2	6	310	0.00037461	0.0228545
TP53	blca	ENSP00000269305	92-289-2H1L-P-D	21	55	18	198	5.25399e-09	1.02378e-05
TP53	blca	ENSP00000269305	92-289-2H1L-R-F	24	55	20	198	1.35365e-10	3.69276e-07
TP53	blca	ENSP00000269305	96-289-4KVP-B-D	12	55	10	194	1.92541e-05	0.00131973
TP53	blca	ENSP00000269305	95-289-1KZY-A-C	11	55	9	195	3.66644e-05	0.00248807
TP53	blca	ENSP00000269305	92-289-2H1L-N-B	19	55	17	198	7.3382e-08	5.26806e-05
TP53	blca	ENSP00000269305	97-291-4A63-I-J	12	55	13	195	0.000226075	0.0140167
TP53	blca	ENSP00000269305	92-289-2H1L-M-A	19	55	17	198	7.3382e-08	5.26806e-05
TP53	blca	ENSP00000269305	92-289-2H1L-S-G	19	55	19	198	4.17723e-07	0.000105514
TP53	blca	ENSP00000269305	97-287-1YCS-A-B	16	55	12	191	1.6453e-07	8.93949e-05
TP53	blca	ENSP00000269305	92-289-2H1L-V-J	24	55	17	198	4.48172e-12	1.52827e-08
TP53	blca	ENSP00000269305	92-289-2H1L-T-H	19	55	17	198	7.3382e-08	5.26806e-05
TP53	blca	ENSP00000269305	92-289-2H1L-U-I	21	55	19	198	1.36801e-08	2.07329e-05
TP53	blca	ENSP00000269305	97-291-4A63-E-F	11	55	11	195	0.000217645	0.0136178
TP53	blca	ENSP00000269305	92-289-2H1L-Q-E	26	55	20	198	2.39444e-12	1.08867e-08
TP53	blca	ENSP00000269305	92-289-2H1L-X-L	19	55	18	198	1.80374e-07	8.93949e-05
TP53	blca	ENSP00000269305	95-292-1GZH-A-B	13	55	10	198	2.71616e-06	0.000263561
TP53	blca	ENSP00000269305	97-291-4A63-A-B	16	55	14	195	9.82658e-07	0.000144123
TP53	blca	ENSP00000269305	92-289-2H1L-O-C	21	55	19	198	1.36801e-08	2.07329e-05
TP53	blca	ENSP00000269305	97-291-4A63-C-D	12	55	13	195	0.000226075	0.0140167
TP53	blca	ENSP00000269305	95-290-1GZH-C-D	13	55	10	196	3.03547e-06	0.000285543
TP53	blca	ENSP00000269305	92-289-2H1L-W-K	21	55	20	198	3.35757e-08	4.1218e-05
TP53	blca	ENSP00000269305	97-291-4A63-G-H	15	55	13	195	2.0868e-06	0.000229548
TP53	blca	ENSP00000269305	95-289-1KZY-B-D	13	55	10	195	3.21003e-06	0.0002933
FGFR3	blca	ENSP00000339824	150-355-2FDB-P-R	10	15	18	206	5.1541e-08	4.68679e-05
FGFR3	blca	ENSP00000339824	150-355-3OJ2-C-A	11	15	29	206	3.38344e-07	0.000105514
FGFR3	blca	ENSP00000339824	150-355-1E0O-B-A	11	15	17	206	1.20505e-09	2.73948e-06
FGFR3	blca	ENSP00000339824	150-355-1II4-F-B	11	15	34	206	1.75581e-06	0.000208254
FGFR3	blca	ENSP00000339824	150-355-3OJ2-D-B	11	15	28	206	2.34715e-07	0.000100047
FGFR3	blca	ENSP00000339824	150-355-3OJ2-C-D	10	15	17	206	2.98037e-08	4.06522e-05
FGFR3	blca	ENSP00000339824	150-355-1IIL-F-B	11	15	32	206	9.39511e-07	0.000139293
FGFR3	blca	ENSP00000339824	150-355-1II4-E-A	11	15	33	206	1.29094e-06	0.000171417
FGFR3	blca	ENSP00000339824	150-355-1NUN-B-A	11	15	30	206	4.81337e-07	0.000106939
FGFR3	blca	ENSP00000339824	150-355-1II4-H-D	11	15	35	206	2.3652e-06	0.000254026
FGFR3	blca	ENSP00000339824	150-355-1II4-G-C	11	15	34	206	1.75581e-06	0.000208254
FGFR3	blca	ENSP00000339824	150-355-1IIL-E-A	11	15	32	206	9.39511e-07	0.000139293
FGFR3	blca	ENSP00000339824	150-355-3OJ2-D-C	10	15	18	206	5.1541e-08	4.68679e-05
FGFR3	blca	ENSP00000339824	150-355-2FDB-R-P	10	15	18	206	5.1541e-08	4.68679e-05
FGFR3	blca	ENSP00000339824	150-355-3OJM-B-A	11	15	33	206	1.29094e-06	0.000171417
KRAS	brca	ENSP00000256078	1-167-1LFD-B-D	5	6	7	167	7.49235e-07	0.00282766
KRAS	brca	ENSP00000256078	1-167-1LFD-D-B	5	6	7	167	7.49235e-07	0.00282766
PIK3CA	brca	ENSP00000263967	20-1061-2Y3A-A-B	159	343	52	1042	2.70526e-110	1.53148e-105
PIK3CA	brca	ENSP00000263967	5-1062-3HIZ-A-B	146	343	49	1058	2.54183e-99	7.19477e-95
PIK3CA	brca	ENSP00000263967	5-1062-3HHM-A-B	146	343	53	1058	1.10548e-94	2.08608e-90
TP53	brca	ENSP00000269305	92-289-2H1L-P-D	42	174	18	198	3.68284e-09	3.47482e-05
TP53	brca	ENSP00000269305	92-289-2H1L-R-F	42	174	20	198	7.42951e-08	0.000382356
TP53	brca	ENSP00000269305	92-289-2H1L-N-B	34	174	17	198	4.99772e-06	0.0166427
TP53	brca	ENSP00000269305	92-289-2H1L-M-A	39	174	17	198	2.43027e-08	0.000152867
TP53	brca	ENSP00000269305	92-289-2H1L-S-G	39	174	19	198	4.40517e-07	0.00191832
TP53	brca	ENSP00000269305	92-289-2H1L-V-J	42	174	17	198	6.7615e-10	9.56938e-06
TP53	brca	ENSP00000269305	92-289-2H1L-U-I	42	174	19	198	1.75614e-08	0.000124271
TP53	brca	ENSP00000269305	92-289-2H1L-Q-E	45	174	20	198	2.66679e-09	3.01939e-05
TP53	brca	ENSP00000269305	92-289-2H1L-X-L	39	174	18	198	1.10066e-07	0.000519243
TP53	brca	ENSP00000269305	92-289-2H1L-O-C	42	174	19	198	1.75614e-08	0.000124271
TP53	brca	ENSP00000269305	92-289-2H1L-W-K	42	174	20	198	7.42951e-08	0.000382356
POTEE	brca	ENSP00000439189	702-1075-3G37-P-O	5	6	17	374	1.12013e-06	0.00396322
KRAS	cesc	ENSP00000256078	1-167-1LFD-B-D	9	11	7	167	2.03424e-11	6.94998e-08
KRAS	cesc	ENSP00000256078	4-165-4HLQ-F-E	9	11	20	162	2.89575e-07	0.000263822
KRAS	cesc	ENSP00000256078	4-165-4FMB-F-E	9	11	24	162	1.42049e-06	0.000924398
KRAS	cesc	ENSP00000256078	4-165-4FMB-B-A	10	11	27	162	1.54356e-07	0.000185324
KRAS	cesc	ENSP00000256078	4-165-4FMD-D-C	9	11	26	162	2.84518e-06	0.00155529
KRAS	cesc	ENSP00000256078	4-165-4FMC-D-C	9	11	27	162	3.94435e-06	0.00199643
KRAS	cesc	ENSP00000256078	4-165-4HLQ-B-A	9	11	19	162	1.8479e-07	0.000185324
KRAS	cesc	ENSP00000256078	4-165-4HLQ-J-I	9	11	19	162	1.8479e-07	0.000185324
KRAS	cesc	ENSP00000256078	4-165-4FME-B-A	9	11	26	162	2.84518e-06	0.00155529
KRAS	cesc	ENSP00000256078	1-163-3BRW-D-B	9	11	23	163	9.2972e-07	0.000668713
KRAS	cesc	ENSP00000256078	4-165-4FMD-B-A	9	11	25	162	2.02498e-06	0.00125788
KRAS	cesc	ENSP00000256078	1-167-1LFD-D-B	9	11	7	167	2.03424e-11	6.94998e-08
KRAS	cesc	ENSP00000256078	1-166-1WQ1-R-G	10	11	21	166	1.02199e-08	2.79329e-05
KRAS	cesc	ENSP00000256078	4-165-4HLQ-D-C	9	11	18	162	1.15006e-07	0.000185324
KRAS	cesc	ENSP00000256078	4-165-4FME-E-D	9	11	26	162	2.84518e-06	0.00155529
KRAS	cesc	ENSP00000256078	4-165-4HLQ-H-G	9	11	18	162	1.15006e-07	0.000185324
KRAS	cesc	ENSP00000256078	4-165-4FMC-B-A	9	11	24	162	1.42049e-06	0.000924398
KRAS	cesc	ENSP00000256078	4-165-4FMB-D-C	10	11	26	162	1.06533e-07	0.000185324
PIK3CA	cesc	ENSP00000263967	5-1062-3HIZ-A-B	39	58	49	1058	3.61426e-38	4.93925e-34
PIK3CA	cesc	ENSP00000263967	5-1062-3HHM-A-B	39	58	53	1058	7.16528e-37	4.89604e-33
ERBB2	cesc	ENSP00000269571	25-634-3U7U-F-E	6	7	32	610	1.39328e-07	0.000185324
ERBB2	cesc	ENSP00000269571	24-564-3LTF-A-C	6	7	38	541	7.90039e-07	0.000599815
ERBB2	cesc	ENSP00000269571	25-634-3U7U-B-A	5	7	29	610	4.70403e-06	0.00214284
ERBB2	cesc	ENSP00000269571	24-541-1IVO-B-A	5	7	28	518	8.838e-06	0.00345086
ERBB2	cesc	ENSP00000269571	23-599-1S78-B-F	4	7	21	577	5.62073e-05	0.0202139
ERBB2	cesc	ENSP00000269571	24-541-1IVO-A-B	5	7	27	518	7.39337e-06	0.00306175
ERBB2	cesc	ENSP00000269571	24-644-3NJP-B-A	5	7	32	621	6.98897e-06	0.00298473
ERBB2	cesc	ENSP00000269571	25-634-3U7U-D-C	5	7	29	610	4.70403e-06	0.00214284
ERBB2	cesc	ENSP00000269571	23-586-1S78-A-D	4	7	19	564	4.15349e-05	0.015341
ERBB2	cesc	ENSP00000269571	25-634-3U7U-E-F	6	7	32	610	1.39328e-07	0.000185324
ERBB2	cesc	ENSP00000269571	24-564-3LTG-A-C	6	7	37	541	6.74356e-07	0.000542103
ERBB2	cesc	ENSP00000269571	24-644-3NJP-A-B	5	7	31	621	5.97981e-06	0.00263613
ERBB2	cesc	ENSP00000269571	25-634-3U7U-C-D	5	7	34	610	1.02727e-05	0.00389962
ERBB2	cesc	ENSP00000269571	24-584-3LTG-C-A	6	7	38	561	6.36863e-07	0.000542103
ERBB2	cesc	ENSP00000269571	24-529-1MOX-A-B	5	7	23	506	3.77211e-06	0.00198268
ERBB2	cesc	ENSP00000269571	24-530-1MOX-B-A	5	7	24	507	4.60573e-06	0.00214284
ERBB2	cesc	ENSP00000269571	25-588-3U7U-A-B	5	7	30	564	8.16725e-06	0.00328276
ERBB2	cesc	ENSP00000269571	24-584-3LTF-C-A	6	7	31	561	1.89853e-07	0.000185324
KRAS	coad	ENSP00000256078	1-167-1LFD-B-D	81	97	7	167	1.04326e-94	4.23915e-90
KRAS	coad	ENSP00000256078	4-165-3L0I-D-C	62	97	30	162	1.01834e-22	4.35565e-19
KRAS	coad	ENSP00000256078	4-165-4HLQ-F-E	82	97	20	162	7.02456e-59	8.15522e-55
KRAS	coad	ENSP00000256078	4-165-4FMB-F-E	82	97	24	162	1.43219e-52	7.75934e-49
KRAS	coad	ENSP00000256078	4-165-4FMB-B-A	82	97	27	162	1.6197e-48	7.3127e-45
KRAS	coad	ENSP00000256078	4-165-4I1O-E-F	27	97	19	162	1.30404e-05	0.0100929
KRAS	coad	ENSP00000256078	4-165-4FMD-D-C	84	97	26	162	8.95658e-53	5.1991e-49
KRAS	coad	ENSP00000256078	4-165-4FMC-D-C	82	97	27	162	1.6197e-48	7.3127e-45
KRAS	coad	ENSP00000256078	4-165-4HLQ-B-A	82	97	19	162	1.16153e-60	1.57324e-56
KRAS	coad	ENSP00000256078	4-165-4HLQ-J-I	82	97	19	162	1.16153e-60	1.57324e-56
KRAS	coad	ENSP00000256078	4-165-4FME-B-A	84	97	26	162	8.95658e-53	5.1991e-49
KRAS	coad	ENSP00000256078	1-163-3BRW-D-B	84	97	23	163	2.41051e-57	2.44869e-53
KRAS	coad	ENSP00000256078	4-165-4FMD-B-A	84	97	25	162	3.64848e-54	2.69546e-50
KRAS	coad	ENSP00000256078	1-167-1LFD-D-B	81	97	7	167	1.04326e-94	4.23915e-90
KRAS	coad	ENSP00000256078	1-166-1WQ1-R-G	81	97	21	166	1.74944e-56	1.57969e-52
KRAS	coad	ENSP00000256078	4-165-4HLQ-D-C	82	97	18	162	1.52879e-62	3.10601e-58
KRAS	coad	ENSP00000256078	4-165-4FME-E-D	84	97	26	162	8.95658e-53	5.1991e-49
KRAS	coad	ENSP00000256078	4-165-4HLQ-H-G	82	97	18	162	1.52879e-62	3.10601e-58
KRAS	coad	ENSP00000256078	4-165-4I1O-A-D	27	97	19	162	1.30404e-05	0.0100929
KRAS	coad	ENSP00000256078	4-165-4FMC-B-A	84	97	24	162	1.2983e-55	1.05509e-51
KRAS	coad	ENSP00000256078	4-165-3L0I-B-A	61	97	31	162	4.39241e-21	1.62254e-17
KRAS	coad	ENSP00000256078	4-165-4FMB-D-C	82	97	26	162	8.1806e-50	4.15508e-46
KRAS	coad	ENSP00000256078	4-165-4I1O-G-H	27	97	19	162	1.30404e-05	0.0100929
KRAS	coad	ENSP00000256078	4-165-4I1O-C-B	27	97	18	162	4.80052e-06	0.00415937
TGFBR2	coad	ENSP00000351905	269-555-3D7U-D-C	4	6	8	287	8.65654e-06	0.00696526
PIK3CA	coad	ENSP00000263967	5-1062-3HIZ-A-B	30	67	49	1058	1.71675e-22	6.97574e-19
PIK3CA	coad	ENSP00000263967	5-1062-3HHM-A-B	30	67	53	1058	1.56876e-21	6.07086e-18
ANKRD27	coad	ENSP00000304292	745-847-3TWV-D-E	6	6	6	103	3.90737e-08	5.57088e-05
ANKRD27	coad	ENSP00000304292	745-847-3TWT-D-E	6	6	7	103	9.85292e-08	0.00011951
ANKRD27	coad	ENSP00000304292	745-847-3TWR-A-H	6	6	6	103	3.90737e-08	5.57088e-05
ANKRD27	coad	ENSP00000304292	745-847-3TWX-A-D	6	6	6	103	3.90737e-08	5.57088e-05
ANKRD27	coad	ENSP00000304292	745-847-3TWX-B-C	6	6	6	103	3.90737e-08	5.57088e-05
ANKRD27	coad	ENSP00000304292	745-847-3TWS-D-E	6	6	7	103	9.85292e-08	0.00011951
ANKRD27	coad	ENSP00000304292	745-847-3TWT-A-H	6	6	7	103	9.85292e-08	0.00011951
ANKRD27	coad	ENSP00000304292	745-847-3TWV-A-H	6	6	7	103	9.85292e-08	0.00011951
ANKRD27	coad	ENSP00000304292	745-847-3TWW-B-C	6	6	6	103	3.90737e-08	5.57088e-05
ANKRD27	coad	ENSP00000304292	745-847-3TWS-A-H	6	6	6	103	3.90737e-08	5.57088e-05
ANKRD27	coad	ENSP00000304292	745-847-3TWW-A-D	6	6	6	103	3.90737e-08	5.57088e-05
ANKRD27	coad	ENSP00000304292	745-847-3TWR-D-E	6	6	7	103	9.85292e-08	0.00011951
CCR5	coad	ENSP00000404881	19-221-3ODU-A-B	5	8	12	203	3.47455e-05	0.0249881
CCR5	coad	ENSP00000404881	33-250-3OE9-B-A	5	8	14	218	5.18805e-05	0.0366623
CCR5	coad	ENSP00000404881	33-221-3ODU-B-A	5	7	13	189	2.87344e-05	0.0212287
CCR5	coad	ENSP00000404881	19-221-3OE8-B-C	5	8	9	203	8.56895e-06	0.00696373
CCR5	coad	ENSP00000404881	33-221-3OE8-C-B	5	7	9	189	4.74213e-06	0.00415937
LAMC3	coad	ENSP00000354360	53-326-3ZYJ-B-A	6	10	21	274	3.24534e-05	0.0235481
LAMC3	coad	ENSP00000354360	53-326-3ZYJ-D-C	6	10	17	274	9.63054e-06	0.00767299
TCF15	coad	ENSP00000246080	73-128-2YPB-A-B	12	12	20	56	4.30629e-06	0.00384571
NRAS	coad	ENSP00000358548	1-167-1LFD-B-D	8	8	7	167	9.52911e-12	2.27765e-08
NRAS	coad	ENSP00000358548	4-165-3L0I-D-C	8	8	30	162	1.38309e-06	0.00129195
NRAS	coad	ENSP00000358548	4-165-4HLQ-F-E	8	8	20	162	5.3966e-08	7.56147e-05
NRAS	coad	ENSP00000358548	3-160-2GF0-C-D	5	8	9	158	2.90299e-05	0.0212538
NRAS	coad	ENSP00000358548	4-165-4FMB-F-E	8	8	24	162	2.32044e-07	0.000258322
NRAS	coad	ENSP00000358548	4-165-4FMB-B-A	8	8	27	162	5.95374e-07	0.000582943
NRAS	coad	ENSP00000358548	4-165-4FMD-D-C	8	8	26	162	4.40217e-07	0.000441668
NRAS	coad	ENSP00000358548	4-165-4FMC-D-C	8	8	27	162	5.95374e-07	0.000582943
NRAS	coad	ENSP00000358548	4-165-4HLQ-B-A	8	8	19	162	3.58021e-08	5.57088e-05
NRAS	coad	ENSP00000358548	4-165-4HLQ-J-I	8	8	19	162	3.58021e-08	5.57088e-05
NRAS	coad	ENSP00000358548	4-165-4FME-B-A	8	8	26	162	4.40217e-07	0.000441668
NRAS	coad	ENSP00000358548	1-163-3BRW-D-B	8	8	23	163	1.57153e-07	0.000179878
NRAS	coad	ENSP00000358548	4-165-4FMD-B-A	8	8	25	162	3.21662e-07	0.000343954
NRAS	coad	ENSP00000358548	1-167-1LFD-D-B	8	8	7	167	9.52911e-12	2.27765e-08
NRAS	coad	ENSP00000358548	1-166-1WQ1-R-G	8	8	21	166	6.55979e-08	8.8849e-05
NRAS	coad	ENSP00000358548	4-165-4HLQ-D-C	8	8	18	162	2.32306e-08	3.93308e-05
NRAS	coad	ENSP00000358548	4-165-4FME-E-D	8	8	26	162	4.40217e-07	0.000441668
NRAS	coad	ENSP00000358548	1-165-3KKO-A-B	5	8	11	165	6.21427e-05	0.0435358
NRAS	coad	ENSP00000358548	4-165-4HLQ-H-G	8	8	18	162	2.32306e-08	3.93308e-05
NRAS	coad	ENSP00000358548	4-165-4FMC-B-A	8	8	24	162	2.32044e-07	0.000258322
NRAS	coad	ENSP00000358548	4-165-3L0I-B-A	8	8	31	162	1.79793e-06	0.00166037
NRAS	coad	ENSP00000358548	55-165-4FMD-F-E	5	5	13	111	2.20344e-05	0.0164282
NRAS	coad	ENSP00000358548	16-165-1G16-C-D	5	5	11	150	2.12084e-06	0.00193656
NRAS	coad	ENSP00000358548	4-165-4FMB-D-C	8	8	26	162	4.40217e-07	0.000441668
SMAD4	coad	ENSP00000341551	320-543-3GMJ-B-A	12	23	23	224	6.23266e-07	0.000602988
SMAD4	coad	ENSP00000341551	320-543-1U7V-A-C	10	23	19	224	7.80746e-06	0.00640898
SMAD4	coad	ENSP00000341551	312-552-1DD1-C-A	12	23	15	241	2.38653e-09	4.61776e-06
SMAD4	coad	ENSP00000341551	321-543-1KHU-B-C	12	23	20	223	1.41929e-07	0.000164774
SMAD4	coad	ENSP00000341551	320-543-1KHU-A-B	10	23	18	224	4.81106e-06	0.00415937
SMAD4	coad	ENSP00000341551	311-545-1G88-A-B	12	23	15	235	3.17501e-09	5.86418e-06
SMAD4	coad	ENSP00000341551	320-543-3GMJ-C-B	12	23	22	224	3.84199e-07	0.000405489
SMAD4	coad	ENSP00000341551	303-552-1DD1-B-C	12	23	14	250	7.18011e-10	1.62085e-06
SMAD4	coad	ENSP00000341551	321-543-1KHU-C-A	12	23	20	223	1.41929e-07	0.000164774
SMAD4	coad	ENSP00000341551	322-543-1U7V-C-B	12	23	19	222	8.46708e-08	0.000110983
SMAD4	coad	ENSP00000341551	320-543-3GMJ-A-C	12	23	13	224	1.07839e-09	2.30626e-06
SMAD4	coad	ENSP00000341551	314-549-1U7V-B-A	12	23	21	236	1.30142e-07	0.000155533
SMAD4	coad	ENSP00000341551	320-543-1U7F-A-C	10	23	19	224	7.80746e-06	0.00640898
SMAD4	coad	ENSP00000341551	314-546-1U7F-B-A	12	23	24	233	6.45066e-07	0.000616736
SMAD4	coad	ENSP00000341551	311-545-1DD1-A-B	12	23	16	235	6.57952e-09	1.18822e-05
SMAD4	coad	ENSP00000341551	309-550-1G88-B-C	12	23	14	242	1.04002e-09	2.2843e-06
SMAD4	coad	ENSP00000341551	312-550-1G88-C-A	12	23	15	239	2.62282e-09	4.95694e-06
SMAD4	coad	ENSP00000341551	322-543-1U7F-C-B	12	23	19	222	8.46708e-08	0.000110983
PRKCI	coad	ENSP00000295797	251-587-3IW4-B-C	5	7	15	337	3.40184e-06	0.00307175
PRKCI	coad	ENSP00000295797	249-587-2JED-B-A	5	7	9	339	2.64855e-07	0.000286986
TP53	coad	ENSP00000269305	92-289-2H1L-P-D	40	103	18	198	3.93858e-16	1.39164e-12
TP53	coad	ENSP00000269305	92-289-2H1L-R-F	36	103	20	198	1.04632e-11	2.42946e-08
TP53	coad	ENSP00000269305	96-289-4KVP-B-D	21	103	10	194	6.00782e-08	8.27521e-05
TP53	coad	ENSP00000269305	95-289-1KZY-A-C	19	103	9	195	2.41827e-07	0.000265575
TP53	coad	ENSP00000269305	92-289-2H1L-N-B	35	103	17	198	5.03988e-13	1.32121e-09
TP53	coad	ENSP00000269305	97-291-4A63-I-J	20	103	13	195	1.39741e-05	0.0105151
TP53	coad	ENSP00000269305	92-289-2H1L-M-A	35	103	17	198	5.03988e-13	1.32121e-09
TP53	coad	ENSP00000269305	92-289-2H1L-S-G	36	103	19	198	2.37016e-12	6.01925e-09
TP53	coad	ENSP00000269305	97-287-1YCS-A-B	20	103	12	191	5.86474e-06	0.00501694
TP53	coad	ENSP00000269305	92-289-2H1L-V-J	35	103	17	198	5.03988e-13	1.32121e-09
TP53	coad	ENSP00000269305	92-289-2H1L-T-H	29	103	17	198	6.87303e-09	1.21424e-05
TP53	coad	ENSP00000269305	92-289-2H1L-U-I	40	103	19	198	2.43751e-15	7.92357e-12
TP53	coad	ENSP00000269305	97-291-4A63-E-F	20	103	11	195	1.15493e-06	0.00109137
TP53	coad	ENSP00000269305	92-289-2H1L-Q-E	40	103	20	198	1.34777e-14	4.05663e-11
TP53	coad	ENSP00000269305	92-289-2H1L-X-L	36	103	18	198	4.85011e-13	1.32121e-09
TP53	coad	ENSP00000269305	95-292-1GZH-A-B	23	103	10	198	1.54315e-09	3.21557e-06
TP53	coad	ENSP00000269305	97-291-4A63-A-B	20	103	14	195	4.01764e-05	0.0286405
TP53	coad	ENSP00000269305	92-289-2H1L-O-C	40	103	19	198	2.43751e-15	7.92357e-12
TP53	coad	ENSP00000269305	97-291-4A63-C-D	20	103	13	195	1.39741e-05	0.0105151
TP53	coad	ENSP00000269305	95-290-1GZH-C-D	23	103	10	196	1.87041e-09	3.80007e-06
TP53	coad	ENSP00000269305	92-289-2H1L-W-K	40	103	20	198	1.34777e-14	4.05663e-11
TP53	coad	ENSP00000269305	97-291-4A63-G-H	20	103	13	195	1.39741e-05	0.0105151
TP53	coad	ENSP00000269305	95-289-1KZY-B-D	23	103	10	195	2.06039e-09	4.08395e-06
GNAS	coad	ENSP00000360141	685-1026-3AB3-C-D	6	7	35	342	7.33632e-06	0.0061464
GNAS	coad	ENSP00000360141	685-1032-3AB3-A-B	6	7	35	348	6.62032e-06	0.0056043
PIK3R1	gbm	ENSP00000379855	326-579-3HHM-B-A	8	10	58	254	0.000211477	0.0239309
PIK3R1	gbm	ENSP00000379855	327-579-3HIZ-B-A	8	10	56	253	0.000167409	0.0192886
IDH1	gbm	ENSP00000260985	1-414-1T09-A-B	15	15	55	414	7.08656e-14	3.20768e-11
RPSAP58	gbm	ENSP00000417240	8-207-3U5C-A-C	8	9	9	200	1.45283e-10	4.1848e-08
RPSAP58	gbm	ENSP00000417240	9-205-4BPN-B-E	8	9	9	197	1.63851e-10	4.51444e-08
RPSAP58	gbm	ENSP00000417240	2-209-3J3A-A-C	8	9	9	208	1.06327e-10	3.36896e-08
RPSAP58	gbm	ENSP00000417240	9-205-2XZM-B-E	8	9	8	197	6.41602e-11	2.54115e-08
RPSAP58	gbm	ENSP00000417240	9-205-2XZN-B-E	8	9	8	197	6.41602e-11	2.54115e-08
RPSAP58	gbm	ENSP00000417240	18-187-1VI5-D-C	7	9	18	170	4.42275e-06	0.000636976
RPSAP58	gbm	ENSP00000417240	9-205-4BPP-B-E	8	9	10	197	3.78844e-10	8.57406e-08
RPSAP58	gbm	ENSP00000417240	2-209-4KZX-A-C	8	9	9	208	1.06327e-10	3.36896e-08
RPSAP58	gbm	ENSP00000417240	2-209-4KZZ-A-C	8	9	9	208	1.06327e-10	3.36896e-08
RPSAP58	gbm	ENSP00000417240	8-207-3U5G-A-C	8	9	9	200	1.45283e-10	4.1848e-08
RPSAP58	gbm	ENSP00000417240	2-209-4KZY-A-C	8	9	9	208	1.06327e-10	3.36896e-08
RPSAP58	gbm	ENSP00000417240	7-208-3ZEY-C-P	8	9	10	202	3.10376e-10	7.8674e-08
RPSAP58	gbm	ENSP00000417240	9-205-4BPE-B-E	8	9	10	197	3.78844e-10	8.57406e-08
RPSAP58	gbm	ENSP00000417240	6-219-3J38-A-C	8	9	10	214	1.96114e-10	5.17822e-08
RPSAP58	gbm	ENSP00000417240	9-205-4BPO-B-E	8	9	10	197	3.78844e-10	8.57406e-08
PIK3CA	gbm	ENSP00000263967	5-1062-3HIZ-A-B	10	24	49	1058	4.88372e-08	9.13674e-06
PIK3CA	gbm	ENSP00000263967	5-1062-3HHM-A-B	10	24	53	1058	1.01815e-07	1.84343e-05
EGFR	gbm	ENSP00000275493	29-579-3LTG-C-A	27	51	38	551	1.93883e-18	1.5358e-15
EGFR	gbm	ENSP00000275493	28-636-3U7U-E-F	27	76	33	609	1.34772e-15	6.5696e-13
EGFR	gbm	ENSP00000275493	28-636-3U7U-D-C	27	76	30	609	1.31219e-16	8.31536e-14
EGFR	gbm	ENSP00000275493	26-536-1IVO-A-B	27	50	27	511	1.07427e-21	2.26921e-18
EGFR	gbm	ENSP00000275493	27-536-1IVO-B-A	26	50	28	510	5.60283e-20	5.07217e-17
EGFR	gbm	ENSP00000275493	25-638-3NJP-B-A	41	76	32	614	2.18645e-32	1.38555e-28
EGFR	gbm	ENSP00000275493	28-636-3U7U-F-E	27	76	33	609	1.34772e-15	6.5696e-13
EGFR	gbm	ENSP00000275493	28-636-3U7U-C-D	41	76	35	609	9.93438e-31	3.14771e-27
EGFR	gbm	ENSP00000275493	28-583-3U7U-A-B	27	51	31	556	8.61383e-21	1.09172e-17
EGFR	gbm	ENSP00000275493	28-636-3U7U-B-A	27	76	30	609	1.31219e-16	8.31536e-14
EGFR	gbm	ENSP00000275493	25-524-1MOX-A-B	25	50	23	500	1.51349e-20	1.5985e-17
EGFR	gbm	ENSP00000275493	25-525-1MOX-B-A	26	50	24	501	1.91689e-21	3.03683e-18
EGFR	gbm	ENSP00000275493	25-638-3NJP-A-B	27	76	31	614	2.40017e-16	1.38271e-13
TP53	gbm	ENSP00000269305	92-289-2H1L-P-D	25	79	18	198	1.68735e-08	3.56424e-06
TP53	gbm	ENSP00000269305	92-289-2H1L-R-F	23	79	20	198	2.12362e-06	0.000320414
TP53	gbm	ENSP00000269305	96-289-4KVP-B-D	15	79	10	194	1.1166e-05	0.00144406
TP53	gbm	ENSP00000269305	95-289-1KZY-A-C	13	79	9	195	6.47734e-05	0.00760128
TP53	gbm	ENSP00000269305	92-289-2H1L-N-B	20	79	17	198	8.4887e-06	0.00112069
TP53	gbm	ENSP00000269305	97-291-4A63-I-J	17	79	13	195	1.48306e-05	0.00184278
TP53	gbm	ENSP00000269305	92-289-2H1L-M-A	23	79	17	198	1.22079e-07	2.14893e-05
TP53	gbm	ENSP00000269305	92-289-2H1L-S-G	23	79	19	198	8.76826e-07	0.000146222
TP53	gbm	ENSP00000269305	97-287-1YCS-A-B	17	79	12	191	6.84805e-06	0.000964358
TP53	gbm	ENSP00000269305	92-289-2H1L-V-J	22	79	17	198	5.33354e-07	9.13477e-05
TP53	gbm	ENSP00000269305	92-289-2H1L-T-H	20	79	17	198	8.4887e-06	0.00112069
TP53	gbm	ENSP00000269305	92-289-2H1L-U-I	25	79	19	198	4.90215e-08	9.13674e-06
TP53	gbm	ENSP00000269305	97-291-4A63-E-F	16	79	11	195	7.46995e-06	0.00102907
TP53	gbm	ENSP00000269305	92-289-2H1L-Q-E	26	79	20	198	3.04809e-08	6.03616e-06
TP53	gbm	ENSP00000269305	92-289-2H1L-X-L	22	79	18	198	1.39387e-06	0.000226486
TP53	gbm	ENSP00000269305	95-292-1GZH-A-B	16	79	10	198	1.83144e-06	0.000290146
TP53	gbm	ENSP00000269305	97-291-4A63-A-B	17	79	14	195	3.8124e-05	0.00464599
TP53	gbm	ENSP00000269305	92-289-2H1L-O-C	26	79	19	198	1.06483e-08	2.32684e-06
TP53	gbm	ENSP00000269305	97-291-4A63-C-D	17	79	13	195	1.48306e-05	0.00184278
TP53	gbm	ENSP00000269305	95-290-1GZH-C-D	16	79	10	196	2.08731e-06	0.000320414
TP53	gbm	ENSP00000269305	92-289-2H1L-W-K	26	79	20	198	3.04809e-08	6.03616e-06
TP53	gbm	ENSP00000269305	97-291-4A63-G-H	16	79	13	195	5.7355e-05	0.00685771
TP53	gbm	ENSP00000269305	95-289-1KZY-B-D	16	79	10	195	2.22919e-06	0.000328521
UBBP4	hnsc	ENSP00000464265	77-152-2O6V-C-A	5	5	7	76	6.62861e-06	0.00332501
UBBP4	hnsc	ENSP00000464265	77-152-3NOB-F-A	5	5	8	76	1.29236e-05	0.0056183
UBBP4	hnsc	ENSP00000464265	77-152-2XEW-I-K	5	5	8	76	1.29236e-05	0.0056183
UBBP4	hnsc	ENSP00000464265	77-152-3JW0-X-C	5	5	13	76	0.000146436	0.046581
UBBP4	hnsc	ENSP00000464265	77-224-2ZVN-A-B	5	5	12	148	3.50427e-06	0.0019311
UBBP4	hnsc	ENSP00000464265	77-152-2KDE-B-A	5	5	8	76	1.29236e-05	0.0056183
UBBP4	hnsc	ENSP00000464265	77-151-3H1U-B-A	5	5	10	75	4.21399e-05	0.0163244
UBBP4	hnsc	ENSP00000464265	77-224-2ZVO-A-B	5	5	11	148	2.26806e-06	0.00153
UBBP4	hnsc	ENSP00000464265	77-152-3VUY-A-D	5	5	13	76	0.000146436	0.046581
UBBP4	hnsc	ENSP00000464265	81-152-3PHD-H-D	5	5	7	72	8.68616e-06	0.00414457
UBBP4	hnsc	ENSP00000464265	77-152-3ALB-C-A	5	5	6	76	3.06682e-06	0.00181807
UBBP4	hnsc	ENSP00000464265	77-222-2ZVN-G-D	5	5	10	146	1.50743e-06	0.00111282
UBBP4	hnsc	ENSP00000464265	77-149-3PTF-C-A	5	5	12	73	0.000120031	0.0408375
UBBP4	hnsc	ENSP00000464265	77-152-3JVZ-Y-D	5	5	13	76	0.000146436	0.046581
UBBP4	hnsc	ENSP00000464265	77-222-2ZVO-G-D	5	5	12	146	3.75096e-06	0.00201041
UBBP4	hnsc	ENSP00000464265	77-152-2XEW-E-B	5	5	7	76	6.62861e-06	0.00332501
UBBP4	hnsc	ENSP00000464265	77-152-2XEW-F-A	5	5	8	76	1.29236e-05	0.0056183
UBBP4	hnsc	ENSP00000464265	77-152-3ALB-A-C	5	5	7	76	6.62861e-06	0.00332501
UBBP4	hnsc	ENSP00000464265	77-152-3VUX-B-E	5	5	12	76	9.81382e-05	0.0339801
UBBP4	hnsc	ENSP00000464265	77-152-2XEW-H-C	5	5	6	76	3.06682e-06	0.00181807
UBBP4	hnsc	ENSP00000464265	77-151-2O6V-A-C	5	5	7	75	7.08246e-06	0.00342109
UBBP4	hnsc	ENSP00000464265	77-152-3VUX-C-F	5	5	11	76	6.35178e-05	0.0228
UBBP4	hnsc	ENSP00000464265	77-149-3OJ3-D-M	5	5	8	73	1.58065e-05	0.00644214
UBBP4	hnsc	ENSP00000464265	77-151-2QHO-E-F	5	5	12	75	0.000104858	0.0359882
UBBP4	hnsc	ENSP00000464265	77-224-2ZVN-C-F	5	5	12	148	3.50427e-06	0.0019311
UBBP4	hnsc	ENSP00000464265	77-152-3ZNI-D-C	5	5	13	76	0.000146436	0.046581
UBBP4	hnsc	ENSP00000464265	77-222-2ZVN-E-H	5	5	11	146	2.42772e-06	0.00158312
UBBP4	hnsc	ENSP00000464265	77-152-2QHO-C-D	5	5	11	76	6.35178e-05	0.0228
UBBP4	hnsc	ENSP00000464265	77-152-3M3J-E-A	5	5	11	76	6.35178e-05	0.0228
UBBP4	hnsc	ENSP00000464265	77-152-3JVZ-X-C	5	5	13	76	0.000146436	0.046581
UBBP4	hnsc	ENSP00000464265	77-152-2XEW-D-G	5	5	8	76	1.29236e-05	0.0056183
UBBP4	hnsc	ENSP00000464265	77-149-3OJ3-C-I	5	5	8	73	1.58065e-05	0.00644214
UBBP4	hnsc	ENSP00000464265	77-152-3M3J-A-E	5	5	11	76	6.35178e-05	0.0228
UBBP4	hnsc	ENSP00000464265	77-152-2KDE-C-A	5	5	13	76	0.000146436	0.046581
UBBP4	hnsc	ENSP00000464265	77-152-3VUX-A-G	5	5	13	76	0.000146436	0.046581
UBBP4	hnsc	ENSP00000464265	77-151-3NOB-A-F	5	5	6	75	3.2768e-06	0.00190249
UBBP4	hnsc	ENSP00000464265	77-223-3U30-A-C	5	5	16	147	1.52761e-05	0.00644214
UBBP4	hnsc	ENSP00000464265	77-224-2ZVO-A-D	5	5	10	148	1.40829e-06	0.00110201
UBBP4	hnsc	ENSP00000464265	77-152-3VUY-C-F	5	5	12	76	9.81382e-05	0.0339801
UBBP4	hnsc	ENSP00000464265	77-150-2KHW-B-A	5	5	10	74	4.50652e-05	0.0172865
UBBP4	hnsc	ENSP00000464265	77-151-2O6V-E-G	5	5	7	75	7.08246e-06	0.00342109
UBBP4	hnsc	ENSP00000464265	81-152-3PHD-G-C	5	5	8	72	1.69351e-05	0.00683095
UBBP4	hnsc	ENSP00000464265	76-150-4KSK-C-B	5	5	13	75	0.000156463	0.048974
UBBP4	hnsc	ENSP00000464265	76-150-4KSK-D-A	5	5	13	75	0.000156463	0.048974
UBBP4	hnsc	ENSP00000464265	77-222-2ZVO-G-B	5	5	11	146	2.42772e-06	0.00158312
UBBP4	hnsc	ENSP00000464265	77-152-3VUY-B-E	5	5	11	76	6.35178e-05	0.0228
UBBP4	hnsc	ENSP00000464265	77-152-2L0T-A-B	5	5	11	76	6.35178e-05	0.0228
UBBP4	hnsc	ENSP00000464265	77-149-3EEC-B-A	5	5	11	73	7.76871e-05	0.0273837
UBBP4	hnsc	ENSP00000464265	77-224-2ZVN-A-D	5	5	11	148	2.26806e-06	0.00153
UBBP4	hnsc	ENSP00000464265	78-222-3U30-D-F	5	5	15	145	1.18472e-05	0.00558475
UBBP4	hnsc	ENSP00000464265	77-151-3H1U-A-B	5	5	11	75	6.78668e-05	0.0241396
UBBP4	hnsc	ENSP00000464265	77-150-2XEW-C-H	5	5	6	74	3.50427e-06	0.0019311
UBBP4	hnsc	ENSP00000464265	77-152-3JW0-Y-D	5	5	11	76	6.35178e-05	0.0228
UBBP4	hnsc	ENSP00000464265	77-152-3UGB-B-A	5	5	6	76	3.06682e-06	0.00181807
UBBP4	hnsc	ENSP00000464265	77-152-2XEW-G-D	5	5	8	76	1.29236e-05	0.0056183
UBBP4	hnsc	ENSP00000464265	77-222-2ZVN-E-F	5	5	10	146	1.50743e-06	0.00111282
UBBP4	hnsc	ENSP00000464265	77-152-2XEW-K-I	5	5	8	76	1.29236e-05	0.0056183
UBBP4	hnsc	ENSP00000464265	77-149-3PTF-C-B	5	5	8	73	1.58065e-05	0.00644214
UBBP4	hnsc	ENSP00000464265	77-224-2ZVN-C-H	5	5	11	148	2.26806e-06	0.00153
UBBP4	hnsc	ENSP00000464265	77-152-3ALB-C-B	5	5	6	76	3.06682e-06	0.00181807
UBBP4	hnsc	ENSP00000464265	77-222-2ZVN-G-B	5	5	10	146	1.50743e-06	0.00111282
UBBP4	hnsc	ENSP00000464265	77-152-2XEW-A-F	5	5	9	76	2.32887e-05	0.00920396
UBBP4	hnsc	ENSP00000464265	77-152-2KDF-C-A	5	5	9	76	2.32887e-05	0.00920396
UBBP4	hnsc	ENSP00000464265	77-152-2XEW-B-E	5	5	7	76	6.62861e-06	0.00332501
UBBP4	hnsc	ENSP00000464265	77-152-2O6V-G-E	5	5	7	76	6.62861e-06	0.00332501
UBBP4	hnsc	ENSP00000464265	77-149-3OJ3-E-P	5	5	8	73	1.58065e-05	0.00644214
UBBP4	hnsc	ENSP00000464265	77-151-3K9O-B-A	5	5	9	75	2.48832e-05	0.0097358
PIK3CA	hnsc	ENSP00000263967	5-1062-3HIZ-A-B	37	64	49	1058	1.04267e-32	4.07955e-28
PIK3CA	hnsc	ENSP00000263967	5-1062-3HHM-A-B	37	64	53	1058	1.71337e-31	3.35186e-27
HRAS	hnsc	ENSP00000407586	1-167-1LFD-B-D	10	11	7	167	1.77148e-13	3.01352e-10
HRAS	hnsc	ENSP00000407586	4-165-3L0I-D-C	8	11	30	162	0.000133242	0.0449417
HRAS	hnsc	ENSP00000407586	4-165-4HLQ-F-E	10	11	20	162	8.03233e-09	8.49386e-06
HRAS	hnsc	ENSP00000407586	4-165-4FMD-D-C	10	11	26	162	1.06533e-07	9.26266e-05
HRAS	hnsc	ENSP00000407586	4-166-4FMB-B-A	10	11	27	163	1.45303e-07	0.000123589
HRAS	hnsc	ENSP00000407586	4-165-4FMC-D-C	10	11	27	162	1.54356e-07	0.000128497
HRAS	hnsc	ENSP00000407586	4-165-4HLQ-B-A	10	11	19	162	4.83965e-09	5.25989e-06
HRAS	hnsc	ENSP00000407586	4-165-4HLQ-J-I	10	11	19	162	4.83965e-09	5.25989e-06
HRAS	hnsc	ENSP00000407586	4-166-4FMB-F-E	10	11	25	163	6.81871e-08	6.66972e-05
HRAS	hnsc	ENSP00000407586	4-165-4FME-B-A	10	11	26	162	1.06533e-07	9.26266e-05
HRAS	hnsc	ENSP00000407586	1-163-3BRW-D-B	11	11	23	163	4.41512e-10	5.7582e-07
HRAS	hnsc	ENSP00000407586	4-165-4FMD-B-A	10	11	25	162	7.24425e-08	6.91314e-05
HRAS	hnsc	ENSP00000407586	1-167-1LFD-D-B	10	11	7	167	1.77148e-13	3.01352e-10
HRAS	hnsc	ENSP00000407586	1-166-1WQ1-R-G	11	11	21	166	1.32808e-10	1.92453e-07
HRAS	hnsc	ENSP00000407586	4-165-4HLQ-D-C	10	11	18	162	2.83611e-09	3.26369e-06
HRAS	hnsc	ENSP00000407586	4-165-4FME-E-D	10	11	26	162	1.06533e-07	9.26266e-05
HRAS	hnsc	ENSP00000407586	4-166-4FMB-D-C	10	11	26	163	1.00279e-07	9.26266e-05
HRAS	hnsc	ENSP00000407586	4-165-4HLQ-H-G	10	11	18	162	2.83611e-09	3.26369e-06
HRAS	hnsc	ENSP00000407586	4-165-4FMC-B-A	10	11	24	162	4.84765e-08	4.9913e-05
RPSAP58	hnsc	ENSP00000417240	8-207-3U5C-A-C	12	13	9	200	8.59148e-16	3.3615e-12
RPSAP58	hnsc	ENSP00000417240	9-205-4BPN-B-E	12	13	9	197	1.02931e-15	3.66117e-12
RPSAP58	hnsc	ENSP00000417240	2-209-3J3A-A-C	12	13	9	208	5.37516e-16	2.62886e-12
RPSAP58	hnsc	ENSP00000417240	9-205-2XZM-B-E	12	13	8	197	2.51673e-16	2.46173e-12
RPSAP58	hnsc	ENSP00000417240	9-205-2XZN-B-E	12	13	8	197	2.51673e-16	2.46173e-12
RPSAP58	hnsc	ENSP00000417240	18-187-1VI5-D-C	12	12	18	170	1.98556e-12	3.10748e-09
RPSAP58	hnsc	ENSP00000417240	9-205-4BPP-B-E	12	13	10	197	3.62666e-15	7.88315e-12
RPSAP58	hnsc	ENSP00000417240	2-209-4KZX-A-C	12	13	9	208	5.37516e-16	2.62886e-12
RPSAP58	hnsc	ENSP00000417240	2-209-4KZZ-A-C	12	13	9	208	5.37516e-16	2.62886e-12
RPSAP58	hnsc	ENSP00000417240	8-207-3U5G-A-C	12	13	9	200	8.59148e-16	3.3615e-12
RPSAP58	hnsc	ENSP00000417240	2-209-4KZY-A-C	12	13	9	208	5.37516e-16	2.62886e-12
RPSAP58	hnsc	ENSP00000417240	7-208-3ZEY-C-P	12	13	10	202	2.6879e-15	7.4967e-12
RPSAP58	hnsc	ENSP00000417240	9-205-4BPE-B-E	12	13	10	197	3.62666e-15	7.88315e-12
RPSAP58	hnsc	ENSP00000417240	6-219-3J38-A-C	12	13	10	214	1.34843e-15	4.05836e-12
RPSAP58	hnsc	ENSP00000417240	9-205-4BPO-B-E	12	13	10	197	3.62666e-15	7.88315e-12
TP53	hnsc	ENSP00000269305	92-289-2H1L-P-D	47	141	18	198	1.22123e-15	3.98183e-12
TP53	hnsc	ENSP00000269305	92-289-2H1L-R-F	41	141	20	198	2.9629e-10	3.99747e-07
TP53	hnsc	ENSP00000269305	96-289-4KVP-B-D	22	141	10	194	3.5889e-06	0.00195027
TP53	hnsc	ENSP00000269305	92-289-2H1L-N-B	32	141	17	198	3.07845e-07	0.000245811
TP53	hnsc	ENSP00000269305	97-291-4A63-I-J	26	141	13	195	2.17061e-06	0.00153
TP53	hnsc	ENSP00000269305	92-289-2H1L-M-A	39	141	17	198	3.50146e-11	5.26916e-08
TP53	hnsc	ENSP00000269305	92-289-2H1L-S-G	39	141	19	198	8.98611e-10	1.09872e-06
TP53	hnsc	ENSP00000269305	97-287-1YCS-A-B	28	141	12	191	5.4797e-08	5.49741e-05
TP53	hnsc	ENSP00000269305	92-289-2H1L-V-J	41	141	17	198	1.90173e-12	3.1003e-09
TP53	hnsc	ENSP00000269305	92-289-2H1L-T-H	37	141	17	198	5.61686e-10	7.0892e-07
TP53	hnsc	ENSP00000269305	92-289-2H1L-U-I	47	141	19	198	9.31979e-15	1.82323e-11
TP53	hnsc	ENSP00000269305	97-291-4A63-E-F	22	141	11	195	1.46959e-05	0.0063186
TP53	hnsc	ENSP00000269305	92-289-2H1L-Q-E	49	141	20	198	2.87406e-15	7.4967e-12
TP53	hnsc	ENSP00000269305	92-289-2H1L-X-L	39	141	18	198	1.88644e-10	2.63604e-07
TP53	hnsc	ENSP00000269305	95-292-1GZH-A-B	22	141	10	198	2.58968e-06	0.00166104
TP53	hnsc	ENSP00000269305	97-291-4A63-A-B	29	141	14	195	2.42336e-07	0.000197534
TP53	hnsc	ENSP00000269305	92-289-2H1L-O-C	47	141	19	198	9.31979e-15	1.82323e-11
TP53	hnsc	ENSP00000269305	97-291-4A63-C-D	26	141	13	195	2.17061e-06	0.00153
TP53	hnsc	ENSP00000269305	95-290-1GZH-C-D	22	141	10	196	3.04706e-06	0.00181807
TP53	hnsc	ENSP00000269305	92-289-2H1L-W-K	47	141	20	198	6.227e-14	1.16018e-10
TP53	hnsc	ENSP00000269305	97-291-4A63-G-H	25	141	13	195	6.94668e-06	0.00342109
TP53	hnsc	ENSP00000269305	95-289-1KZY-B-D	22	141	10	195	3.30648e-06	0.00190249
MAP2K3	kirc	ENSP00000345083	59-344-3ENM-C-A	7	9	43	286	4.71695e-05	0.0297168
MAP2K3	kirc	ENSP00000345083	57-344-3ENM-A-C	7	9	40	288	2.77053e-05	0.0213189
VHL	kirc	ENSP00000256474	63-204-3ZTD-L-C	19	81	13	142	0.000105674	0.0399448
VHL	kirc	ENSP00000256474	60-207-4AJY-V-H	25	81	21	148	9.61189e-05	0.0399448
VHL	kirc	ENSP00000256474	63-204-3ZTC-F-C	21	81	14	142	2.81995e-05	0.0213189
VHL	kirc	ENSP00000256474	60-209-1LM8-V-H	25	81	21	150	7.71267e-05	0.0364424
VHL	kirc	ENSP00000256474	63-204-3ZRC-F-C	21	81	14	142	2.81995e-05	0.0213189
VHL	kirc	ENSP00000256474	61-210-1LQB-C-D	27	81	22	150	2.01419e-05	0.0213189
HLA-DRB1	kirc	ENSP00000353099	32-215-3QIB-B-P	7	11	16	184	9.04558e-06	0.0213189
HLA-DRB1	kirc	ENSP00000353099	36-219-1S9V-B-C	6	11	14	184	6.40475e-05	0.0345857
IDH2	lgg	ENSP00000331897	50-451-1T09-A-B	12	12	55	402	4.3017e-11	5.39433e-09
PIK3R1	lgg	ENSP00000379855	327-579-3HIZ-B-A	5	5	56	253	0.000531297	0.0499685
IDH1	lgg	ENSP00000260985	1-414-1T09-A-B	220	220	55	414	1.37948e-193	2.59481e-190
PIK3CA	lgg	ENSP00000263967	5-1062-3HIZ-A-B	12	20	49	1058	8.6524e-12	1.25194e-09
PIK3CA	lgg	ENSP00000263967	5-1062-3HHM-A-B	12	20	53	1058	2.15492e-11	2.89529e-09
EGFR	lgg	ENSP00000275493	29-579-3LTG-C-A	6	14	38	551	0.000198916	0.0196927
EGFR	lgg	ENSP00000275493	25-638-3NJP-B-A	7	17	32	614	1.27574e-05	0.00149979
EGFR	lgg	ENSP00000275493	28-636-3U7U-C-D	7	17	35	609	2.40904e-05	0.00266553
TP53	lgg	ENSP00000269305	92-289-2H1L-P-D	72	149	18	198	3.25561e-35	3.0619e-32
TP53	lgg	ENSP00000269305	92-289-2H1L-R-F	69	149	20	198	1.42484e-29	2.43648e-27
TP53	lgg	ENSP00000269305	92-289-2H1L-N-B	62	149	17	198	2.09854e-27	3.28946e-25
TP53	lgg	ENSP00000269305	92-289-2H1L-M-A	69	149	17	198	7.14604e-34	3.36043e-31
TP53	lgg	ENSP00000269305	92-289-2H1L-S-G	69	149	19	198	6.42455e-31	1.20846e-28
TP53	lgg	ENSP00000269305	92-289-2H1L-V-J	68	149	17	198	6.50235e-33	1.52886e-30
TP53	lgg	ENSP00000269305	92-289-2H1L-T-H	29	149	17	198	2.56507e-05	0.0026805
TP53	lgg	ENSP00000269305	92-289-2H1L-U-I	72	149	19	198	1.04739e-33	3.94028e-31
TP53	lgg	ENSP00000269305	92-289-2H1L-Q-E	73	149	20	198	3.25172e-33	8.73784e-31
TP53	lgg	ENSP00000269305	92-289-2H1L-X-L	68	149	18	198	2.0401e-31	4.26382e-29
TP53	lgg	ENSP00000269305	92-289-2H1L-O-C	73	149	19	198	1.16882e-34	7.3285e-32
TP53	lgg	ENSP00000269305	92-289-2H1L-W-K	73	149	20	198	3.25172e-33	8.73784e-31
CYP2B6	lihc	ENSP00000324648	42-491-3UA5-B-A	6	9	17	450	2.21229e-07	0.000136773
CYP2B6	lihc	ENSP00000324648	42-491-3R1A-H-G	6	9	7	450	1.14316e-09	8.63809e-07
LILRB3	lihc	ENSP00000384274	26-117-3RP1-A-C	6	8	7	92	4.74771e-06	0.00266595
CTNNB1	lihc	ENSP00000385604	134-664-1G3J-A-B	11	18	62	531	7.93997e-07	0.000476445
CTNNB1	lihc	ENSP00000385604	151-663-1JPP-A-C	6	16	14	513	2.61233e-06	0.00152276
CTNNB1	lihc	ENSP00000385604	151-662-1JPW-B-E	12	16	39	512	5.18853e-11	9.03729e-08
CTNNB1	lihc	ENSP00000385604	151-662-1JPW-A-D	13	16	39	512	1.30612e-12	9.99276e-09
CTNNB1	lihc	ENSP00000385604	151-665-3OUX-A-B	13	16	47	515	1.30813e-11	7.04112e-08
CTNNB1	lihc	ENSP00000385604	146-664-1T08-A-C	6	16	24	519	5.23421e-05	0.0224031
CTNNB1	lihc	ENSP00000385604	142-665-1QZ7-A-B	6	16	16	524	4.98168e-06	0.00277189
CTNNB1	lihc	ENSP00000385604	135-683-3IFQ-B-D	13	18	76	549	2.95619e-08	1.84629e-05
CTNNB1	lihc	ENSP00000385604	143-663-1I7W-C-D	12	16	66	521	1.89144e-08	1.2186e-05
CTNNB1	lihc	ENSP00000385604	135-663-1JDH-A-B	10	18	47	529	6.84975e-07	0.000415095
CTNNB1	lihc	ENSP00000385604	150-665-1V18-A-B	14	16	51	516	8.39503e-13	9.99276e-09
CTNNB1	lihc	ENSP00000385604	223-664-1G3J-C-D	11	15	49	442	2.76514e-08	1.76295e-05
CTNNB1	lihc	ENSP00000385604	146-664-1TH1-B-D	14	16	64	519	1.76679e-11	7.04112e-08
CTNNB1	lihc	ENSP00000385604	149-662-1I7W-A-B	12	16	61	514	8.93616e-09	5.88115e-06
CTNNB1	lihc	ENSP00000385604	145-664-1TH1-A-C	13	16	61	520	3.15697e-10	2.75799e-07
CTNNB1	lihc	ENSP00000385604	150-663-1JPP-B-D	6	16	15	514	3.84192e-06	0.00221838
CTNNB1	lihc	ENSP00000385604	147-662-2GL7-D-E	11	16	48	516	1.26333e-08	8.22592e-06
CTNNB1	lihc	ENSP00000385604	143-663-2GL7-A-B	11	16	46	521	7.28409e-09	4.84598e-06
CTNNB1	lihc	ENSP00000385604	157-664-3OUW-A-B	10	16	38	508	2.88073e-08	1.81771e-05
CTNNB1	lihc	ENSP00000385604	135-683-3IFQ-A-C	12	18	76	549	4.05658e-07	0.000248287
CTNNB1	lihc	ENSP00000385604	151-662-1JPW-C-F	13	16	39	512	1.30612e-12	9.99276e-09
GFM2	lihc	ENSP00000427004	67-773-1KTV-A-B	7	12	17	707	3.30971e-09	2.44065e-06
LILRA6	lihc	ENSP00000270464	26-117-3RP1-A-C	6	8	7	92	4.74771e-06	0.00266595
TUBA3E	lihc	ENSP00000318197	1-438-3RYC-A-B	11	16	27	438	1.59541e-10	1.50229e-07
TUBA3E	lihc	ENSP00000318197	1-439-3RYF-C-D	11	16	25	439	6.82629e-11	9.03729e-08
TUBA3E	lihc	ENSP00000318197	1-434-4IIJ-B-C	11	16	17	434	1.21192e-12	9.99276e-09
TUBA3E	lihc	ENSP00000318197	2-439-2HXH-A-B	11	16	37	438	4.56548e-09	3.10483e-06
TUBA3E	lihc	ENSP00000318197	2-434-4I50-B-C	11	16	16	433	6.44831e-13	9.99276e-09
TUBA3E	lihc	ENSP00000318197	1-438-3RYI-C-D	11	16	25	438	6.99531e-11	9.03729e-08
TUBA3E	lihc	ENSP00000318197	1-434-4IHJ-B-C	11	16	17	434	1.21192e-12	9.99276e-09
TUBA3E	lihc	ENSP00000318197	2-438-3N2K-A-B	11	16	22	437	1.81599e-11	7.04112e-08
TUBA3E	lihc	ENSP00000318197	1-439-4F61-C-D	11	16	26	439	1.03937e-10	1.11342e-07
TUBA3E	lihc	ENSP00000318197	2-440-4ABO-F-E	11	16	29	439	3.34223e-10	2.75799e-07
TUBA3E	lihc	ENSP00000318197	1-440-3UT5-C-D	11	16	26	440	1.01434e-10	1.11342e-07
TUBA3E	lihc	ENSP00000318197	2-434-3N2K-B-C	6	16	15	433	1.02476e-05	0.0049387
TUBA3E	lihc	ENSP00000318197	1-434-3RYI-B-C	11	16	23	434	3.15388e-11	8.39288e-08
TUBA3E	lihc	ENSP00000318197	2-439-4ATU-B-A	11	16	29	438	3.42462e-10	2.75799e-07
TUBA3E	lihc	ENSP00000318197	2-437-1Z2B-A-B	11	16	24	436	4.74144e-11	8.53543e-08
TUBA3E	lihc	ENSP00000318197	1-440-4I4T-A-B	11	16	24	440	4.29863e-11	8.53543e-08
TUBA3E	lihc	ENSP00000318197	2-434-3HKE-B-C	6	16	16	433	1.47904e-05	0.00691041
TUBA3E	lihc	ENSP00000318197	1-434-3RYC-B-C	11	16	25	434	7.71847e-11	9.08494e-08
TUBA3E	lihc	ENSP00000318197	2-437-3HKE-A-B	11	16	27	436	1.67549e-10	1.55378e-07
TUBA3E	lihc	ENSP00000318197	1-440-4I55-C-D	11	16	24	440	4.29863e-11	8.53543e-08
TUBA3E	lihc	ENSP00000318197	1-434-3UT5-B-C	6	16	18	434	2.84173e-05	0.0130775
TUBA3E	lihc	ENSP00000318197	1-440-4I55-A-B	11	16	25	440	6.66172e-11	9.03729e-08
TUBA3E	lihc	ENSP00000318197	1-439-3RYC-C-D	11	16	25	439	6.82629e-11	9.03729e-08
TUBA3E	lihc	ENSP00000318197	1-434-4I4T-B-C	11	16	20	434	7.00749e-12	4.289e-08
TUBA3E	lihc	ENSP00000318197	2-439-4ABO-B-A	11	16	29	438	3.42462e-10	2.75799e-07
TUBA3E	lihc	ENSP00000318197	2-434-3HKC-B-C	6	16	15	433	1.02476e-05	0.0049387
TUBA3E	lihc	ENSP00000318197	1-440-4I4T-C-D	11	16	26	440	1.01434e-10	1.11342e-07
TUBA3E	lihc	ENSP00000318197	2-438-3HKD-C-D	11	16	25	437	7.16889e-11	9.03729e-08
TUBA3E	lihc	ENSP00000318197	1-437-4IIJ-A-B	11	16	24	437	4.62626e-11	8.53543e-08
TUBA3E	lihc	ENSP00000318197	1-440-4IHJ-C-D	11	16	25	440	6.66172e-11	9.03729e-08
TUBA3E	lihc	ENSP00000318197	1-438-4I50-A-B	11	16	25	438	6.99531e-11	9.03729e-08
TUBA3E	lihc	ENSP00000318197	2-438-3N2K-C-D	11	16	25	437	7.16889e-11	9.03729e-08
TUBA3E	lihc	ENSP00000318197	2-438-3HKB-C-D	11	16	23	437	2.92884e-11	8.39288e-08
TUBA3E	lihc	ENSP00000318197	2-439-4ATU-F-E	11	16	29	438	3.42462e-10	2.75799e-07
TUBA3E	lihc	ENSP00000318197	2-434-3HKB-B-C	6	16	15	433	1.02476e-05	0.0049387
TUBA3E	lihc	ENSP00000318197	1-434-1FFX-B-C	11	16	17	434	1.21192e-12	9.99276e-09
TUBA3E	lihc	ENSP00000318197	1-440-1TUB-A-B	11	16	32	440	9.31737e-10	7.12848e-07
TUBA3E	lihc	ENSP00000318197	2-436-3E22-A-B	11	16	25	435	7.53034e-11	9.03729e-08
TUBA3E	lihc	ENSP00000318197	1-440-4IIJ-C-D	11	16	24	440	4.29863e-11	8.53543e-08
TUBA3E	lihc	ENSP00000318197	1-439-3J1U-B-C	11	16	26	439	1.03937e-10	1.11342e-07
TUBA3E	lihc	ENSP00000318197	1-437-4HNA-A-B	11	16	25	437	7.16889e-11	9.03729e-08
TUBA3E	lihc	ENSP00000318197	1-434-4F6R-B-D	6	16	11	434	1.70512e-06	0.0010035
TUBA3E	lihc	ENSP00000318197	2-439-3DCO-A-B	11	16	37	438	4.56548e-09	3.10483e-06
TUBA3E	lihc	ENSP00000318197	2-434-1SA0-B-C	6	16	13	433	4.52189e-06	0.0025866
TUBA3E	lihc	ENSP00000318197	2-438-3HKD-A-B	11	16	22	437	1.81599e-11	7.04112e-08
TUBA3E	lihc	ENSP00000318197	2-438-3N2G-C-D	11	16	24	437	4.62626e-11	8.53543e-08
TUBA3E	lihc	ENSP00000318197	1-438-3RYI-A-B	11	16	24	438	4.51412e-11	8.53543e-08
TUBA3E	lihc	ENSP00000318197	1-440-3RYH-C-D	11	16	25	440	6.66172e-11	9.03729e-08
TUBA3E	lihc	ENSP00000318197	1-434-4F61-F-G	6	16	19	434	3.85154e-05	0.0169595
TUBA3E	lihc	ENSP00000318197	1-438-4F61-A-B	11	16	27	438	1.59541e-10	1.50229e-07
TUBA3E	lihc	ENSP00000318197	2-438-3N2G-A-B	11	16	23	437	2.92884e-11	8.39288e-08
TUBA3E	lihc	ENSP00000318197	2-437-1SA0-C-D	11	16	24	436	4.74144e-11	8.53543e-08
TUBA3E	lihc	ENSP00000318197	1-440-1FFX-A-B	10	16	21	440	3.76458e-10	2.95404e-07
TUBA3E	lihc	ENSP00000318197	1-439-4IHJ-A-B	11	16	24	439	4.40493e-11	8.53543e-08
TUBA3E	lihc	ENSP00000318197	2-437-3HKC-A-B	11	16	25	436	7.34719e-11	9.03729e-08
TUBA3E	lihc	ENSP00000318197	2-439-2P4N-A-B	11	16	37	438	4.56548e-09	3.10483e-06
TUBA3E	lihc	ENSP00000318197	2-436-3E22-C-D	11	16	25	435	7.53034e-11	9.03729e-08
TUBA3E	lihc	ENSP00000318197	2-439-2XRP-F-E	11	16	29	438	3.42462e-10	2.75799e-07
TUBA3E	lihc	ENSP00000318197	2-439-2HXF-A-B	11	16	37	438	4.56548e-09	3.10483e-06
TUBA3E	lihc	ENSP00000318197	2-437-3EDL-F-G	11	16	24	436	4.74144e-11	8.53543e-08
TUBA3E	lihc	ENSP00000318197	2-434-3N2G-B-C	6	16	16	433	1.47904e-05	0.00691041
TUBA3E	lihc	ENSP00000318197	2-437-1Z2B-C-D	6	16	23	436	0.000108882	0.0441341
TUBA3E	lihc	ENSP00000318197	1-434-4I55-B-C	11	16	16	434	6.28928e-13	9.99276e-09
TUBA3E	lihc	ENSP00000318197	1-439-3J1T-B-C	11	16	26	439	1.03937e-10	1.11342e-07
TUBA3E	lihc	ENSP00000318197	2-439-2WBE-A-B	11	16	38	438	6.05297e-09	4.07119e-06
TUBA3E	lihc	ENSP00000318197	2-439-1SA1-C-D	10	16	21	438	3.93517e-10	3.04881e-07
TUBA3E	lihc	ENSP00000318197	1-434-3RYH-B-C	11	16	23	434	3.15388e-11	8.39288e-08
TUBA3E	lihc	ENSP00000318197	2-437-3HKC-C-D	11	16	25	436	7.34719e-11	9.03729e-08
TUBA3E	lihc	ENSP00000318197	2-439-1SA1-A-B	10	16	20	438	2.44742e-10	2.23577e-07
TUBA3E	lihc	ENSP00000318197	2-434-1SA1-B-C	6	16	18	433	2.8789e-05	0.0131497
TUBA3E	lihc	ENSP00000318197	2-437-4DRX-C-D	11	16	25	436	7.34719e-11	9.03729e-08
TUBA3E	lihc	ENSP00000318197	2-439-2HXH-A-C	5	16	9	438	1.3238e-05	0.00633005
TUBA3E	lihc	ENSP00000318197	2-439-4ATX-B-A	11	16	29	438	3.42462e-10	2.75799e-07
TUBA3E	lihc	ENSP00000318197	1-440-1FFX-C-D	10	16	21	440	3.76458e-10	2.95404e-07
TUBA3E	lihc	ENSP00000318197	2-439-1JFF-A-B	11	16	37	438	4.56548e-09	3.10483e-06
TUBA3E	lihc	ENSP00000318197	2-439-3IZ0-A-B	11	16	37	438	4.56548e-09	3.10483e-06
TUBA3E	lihc	ENSP00000318197	1-440-4EB6-C-D	11	16	27	440	1.51949e-10	1.50229e-07
TUBA3E	lihc	ENSP00000318197	2-434-3E22-B-C	6	16	15	433	1.02476e-05	0.0049387
TUBA3E	lihc	ENSP00000318197	1-437-4HNA-A-K	5	16	13	437	7.72891e-05	0.0324011
TUBA3E	lihc	ENSP00000318197	2-434-2BTQ-B-A	10	16	20	433	2.73697e-10	2.46351e-07
TUBA3E	lihc	ENSP00000318197	2-439-2XRP-B-A	11	16	29	438	3.42462e-10	2.75799e-07
TUBA3E	lihc	ENSP00000318197	2-437-1SA0-A-B	11	16	24	436	4.74144e-11	8.53543e-08
TUBA3E	lihc	ENSP00000318197	1-434-1IA0-B-A	11	16	23	434	3.15388e-11	8.39288e-08
TUBA3E	lihc	ENSP00000318197	2-439-3EDL-A-B	11	16	37	438	4.56548e-09	3.10483e-06
TUBA3E	lihc	ENSP00000318197	1-440-4I50-C-D	6	16	22	440	8.08995e-05	0.0336839
TUBA3E	lihc	ENSP00000318197	1-438-4FFB-A-B	11	16	23	438	2.85777e-11	8.39288e-08
TUBA3E	lihc	ENSP00000318197	1-438-3RYF-A-B	11	16	27	438	1.59541e-10	1.50229e-07
TUBA3E	lihc	ENSP00000318197	2-434-3HKD-B-C	6	16	15	433	1.02476e-05	0.0049387
TUBA3E	lihc	ENSP00000318197	2-437-4DRX-A-B	11	16	25	436	7.34719e-11	9.03729e-08
TUBA3E	lihc	ENSP00000318197	1-440-4EB6-A-B	11	16	22	440	1.68711e-11	7.04112e-08
TUBA3E	lihc	ENSP00000318197	1-434-4EB6-B-C	11	16	20	434	7.00749e-12	4.289e-08
TUBA3E	lihc	ENSP00000318197	2-438-3HKE-C-D	11	16	26	437	1.09148e-10	1.11342e-07
TUBA3E	lihc	ENSP00000318197	1-434-4F61-B-C	6	16	19	434	3.85154e-05	0.0169595
TUBA3E	lihc	ENSP00000318197	2-439-3DU7-A-B	11	16	26	438	1.06508e-10	1.11342e-07
TUBA3E	lihc	ENSP00000318197	1-434-4F61-D-E	6	16	19	434	3.85154e-05	0.0169595
TUBA3E	lihc	ENSP00000318197	2-439-3DU7-C-D	11	16	27	438	1.59541e-10	1.50229e-07
TUBA3E	lihc	ENSP00000318197	2-439-3DCO-A-N	5	16	14	438	0.000108417	0.0441341
TUBA3E	lihc	ENSP00000318197	1-437-4F6R-A-B	11	16	26	437	1.09148e-10	1.11342e-07
TUBA3E	lihc	ENSP00000318197	2-437-3HKB-A-B	11	16	22	436	1.8613e-11	7.04112e-08
TUBA3E	lihc	ENSP00000318197	1-422-2BTO-A-T	5	16	13	422	9.11336e-05	0.0374357
TUBA3E	lihc	ENSP00000318197	2-439-2HXF-A-C	5	16	11	438	3.46059e-05	0.0156895
TUBA3E	lihc	ENSP00000318197	1-434-3RYF-B-C	11	16	22	434	1.95567e-11	7.04112e-08
TUBA3E	lihc	ENSP00000318197	2-439-1TVK-A-B	11	16	34	438	1.86306e-09	1.39062e-06
TUBA3E	lihc	ENSP00000318197	1-434-4HNA-B-D	6	16	10	434	9.82023e-07	0.000583551
TP53	lihc	ENSP00000269305	95-289-1KZY-A-C	10	42	9	195	1.65116e-05	0.00765612
TP53	lihc	ENSP00000269305	97-291-4A63-I-J	11	42	13	195	7.11279e-05	0.0300238
TP53	lihc	ENSP00000269305	97-287-1YCS-A-B	11	42	12	191	4.15187e-05	0.0178957
TP53	lihc	ENSP00000269305	97-291-4A63-E-F	10	42	11	195	9.02343e-05	0.0373167
TP53	lihc	ENSP00000269305	95-292-1GZH-A-B	10	42	10	198	3.56734e-05	0.0160546
TP53	lihc	ENSP00000269305	97-291-4A63-C-D	11	42	13	195	7.11279e-05	0.0300238
TP53	lihc	ENSP00000269305	95-290-1GZH-C-D	10	42	10	196	3.88785e-05	0.0169971
TP53	lihc	ENSP00000269305	95-289-1KZY-B-D	10	42	10	195	4.05983e-05	0.0176231
SERPINB3	lihc	ENSP00000283752	4-390-1DB2-A-B	5	10	14	387	1.3401e-05	0.00635831
FOLH1	lihc	ENSP00000256999	55-747-1CX8-G-H	5	6	46	693	7.30401e-06	0.00392148
FOLH1	lihc	ENSP00000256999	55-747-2NSU-B-A	5	6	47	693	8.12285e-06	0.00407514
FOLH1	lihc	ENSP00000256999	55-747-1CX8-A-B	5	6	47	693	8.12285e-06	0.00407514
FOLH1	lihc	ENSP00000256999	55-747-1CX8-E-F	5	6	46	693	7.30401e-06	0.00392148
FOLH1	lihc	ENSP00000256999	55-747-1CX8-B-A	5	6	47	693	8.12285e-06	0.00407514
FOLH1	lihc	ENSP00000256999	55-747-1SUV-A-B	5	6	47	693	8.12285e-06	0.00407514
FOLH1	lihc	ENSP00000256999	55-747-1CX8-C-D	5	6	47	693	8.12285e-06	0.00407514
FOLH1	lihc	ENSP00000256999	55-747-1SUV-B-A	5	6	47	693	8.12285e-06	0.00407514
FOLH1	lihc	ENSP00000256999	55-747-2NSU-A-B	5	6	47	693	8.12285e-06	0.00407514
FOLH1	lihc	ENSP00000256999	55-747-1CX8-H-G	5	6	46	693	7.30401e-06	0.00392148
FOLH1	lihc	ENSP00000256999	55-747-1CX8-D-C	5	6	46	693	7.30401e-06	0.00392148
FOLH1	lihc	ENSP00000256999	55-747-1CX8-F-E	5	6	47	693	8.12285e-06	0.00407514
KRAS	luad	ENSP00000256078	1-167-1LFD-B-D	142	147	7	167	1.03138e-187	9.44294e-183
[truncated: 1,115 more rows]

## Sheet: Table C
Tissue	Protein	PFR	MutationsRegion	TotalMutations	LengthRegion	LengthProtein	p	q
PANCAN	ENSP00000379387	49-138-3LHR-B-A	1	7	34	90	0.963891	1
PANCAN	ENSP00000379387	760-918-2I13-A-B	0	12	6	159	1	1
PANCAN	ENSP00000349977	1-845-2ZUO-H-G	5	55	145	845	0.970139	1
PANCAN	ENSP00000349977	1-845-2ZV5-c-d	8	55	154	845	0.808823	1
PANCAN	ENSP00000349977	1-845-2ZV4-T-U	8	55	154	845	0.808823	1
PANCAN	ENSP00000349977	1-845-2ZV4-O-N	6	55	148	845	0.936455	1
PANCAN	ENSP00000349977	1-845-2ZV5-i-h	6	55	148	845	0.936455	1
PANCAN	ENSP00000349977	1-845-2ZV4-N-O	8	55	153	845	0.802736	1
PANCAN	ENSP00000349977	1-845-2ZV4-R-Q	5	55	145	845	0.970139	1
PANCAN	ENSP00000349977	1-845-2ZV5-h-i	8	55	153	845	0.802736	1
PANCAN	ENSP00000349977	1-845-2ZV4-P-O	6	55	152	845	0.946533	1
PANCAN	ENSP00000349977	1-845-2ZUO-C-D	8	55	150	845	0.783652	1
PANCAN	ENSP00000349977	1-845-2ZV4-X-Y	8	55	152	845	0.796511	1
PANCAN	ENSP00000349977	1-845-2ZV4-W-V	4	55	148	845	0.991677	1
PANCAN	ENSP00000349977	1-845-2ZUO-B-A	5	55	144	845	0.968649	1
PANCAN	ENSP00000349977	1-845-2ZV4-S-T	8	55	150	845	0.783652	1
PANCAN	ENSP00000349977	1-845-2ZUO-E-D	4	55	143	845	0.988982	1
PANCAN	ENSP00000349977	1-845-2ZV5-b-a	6	55	148	845	0.936455	1
PANCAN	ENSP00000349977	1-779-2QZV-B-A	2	51	63	779	0.925609	1
PANCAN	ENSP00000349977	1-845-2ZV5-e-f	8	55	151	845	0.79015	1
PANCAN	ENSP00000349977	1-845-2ZV5-d-c	5	55	147	845	0.972929	1
PANCAN	ENSP00000349977	1-380-3GF5-A-B	0	21	18	380	1	1
PANCAN	ENSP00000349977	1-845-2ZUO-K-L	8	55	154	845	0.808823	1
PANCAN	ENSP00000349977	1-845-2ZV4-U-T	5	55	152	845	0.978906	1
PANCAN	ENSP00000349977	1-845-2ZV5-l-m	8	55	147	845	0.76333	1
PANCAN	ENSP00000349977	1-845-2ZV4-P-Q	8	55	152	845	0.796511	1
PANCAN	ENSP00000349977	1-845-2ZUO-I-J	8	55	154	845	0.808823	1
PANCAN	ENSP00000349977	1-845-2ZUO-D-E	8	55	150	845	0.783652	1
PANCAN	ENSP00000349977	1-845-2ZV4-Y-X	4	55	143	845	0.988982	1
PANCAN	ENSP00000349977	1-845-2ZV5-f-e	5	55	145	845	0.970139	1
PANCAN	ENSP00000349977	1-845-2ZV5-a-b	8	55	153	845	0.802736	1
PANCAN	ENSP00000349977	1-779-2QZV-A-B	5	51	64	779	0.40973	1
PANCAN	ENSP00000349977	1-845-2ZV5-d-e	8	55	154	845	0.808823	1
PANCAN	ENSP00000349977	1-845-2ZV5-h-g	6	55	153	845	0.948825	1
PANCAN	ENSP00000349977	1-845-2ZV5-j-k	8	55	153	845	0.802736	1
PANCAN	ENSP00000349977	1-380-3GF5-B-A	1	21	17	380	0.617542	1
PANCAN	ENSP00000349977	1-845-2ZV4-W-X	8	55	151	845	0.79015	1
PANCAN	ENSP00000349977	1-845-2ZV4-V-W	8	55	154	845	0.808823	1
PANCAN	ENSP00000349977	1-845-2ZV5-l-k	4	55	143	845	0.988982	1
PANCAN	ENSP00000349977	1-845-2ZV5-i-j	8	55	153	845	0.802736	1
PANCAN	ENSP00000349977	1-845-2ZUO-E-F	8	55	153	845	0.802736	1
PANCAN	ENSP00000349977	1-845-2ZUO-L-K	3	55	145	845	0.997575	1
PANCAN	ENSP00000349977	1-845-2ZV4-R-S	8	55	151	845	0.79015	1
PANCAN	ENSP00000349977	1-845-2ZV5-c-b	6	55	146	845	0.930833	1
PANCAN	ENSP00000349977	1-845-2ZV5-b-c	8	55	150	845	0.783652	1
PANCAN	ENSP00000349977	1-845-2ZV5-e-d	4	55	145	845	0.990145	1
PANCAN	ENSP00000349977	1-845-2ZV5-g-h	8	55	154	845	0.808823	1
PANCAN	ENSP00000349977	1-845-2ZV5-k-l	8	55	149	845	0.777015	1
PANCAN	ENSP00000349977	1-845-2ZUO-F-E	5	55	149	845	0.975483	1
PANCAN	ENSP00000349977	1-845-2ZV4-Z-Y	4	55	149	845	0.992137	1
PANCAN	ENSP00000349977	1-845-2ZUO-F-G	8	55	152	845	0.796511	1
PANCAN	ENSP00000349977	1-845-2ZV4-Q-P	5	55	146	845	0.971565	1
PANCAN	ENSP00000349977	1-845-2ZUO-M-L	5	55	147	845	0.972929	1
PANCAN	ENSP00000349977	1-845-2ZUO-J-K	8	55	152	845	0.796511	1
PANCAN	ENSP00000349977	1-845-2ZUO-G-H	8	55	153	845	0.802736	1
PANCAN	ENSP00000349977	1-845-2ZV4-V-U	4	55	146	845	0.990683	1
PANCAN	ENSP00000349977	1-845-2ZV4-Q-R	8	55	154	845	0.808823	1
PANCAN	ENSP00000349977	1-845-2ZV5-m-l	3	55	146	845	0.997724	1
PANCAN	ENSP00000349977	1-845-2ZUO-B-C	8	55	150	845	0.783652	1
PANCAN	ENSP00000349977	1-845-2ZUO-D-C	4	55	147	845	0.991193	1
PANCAN	ENSP00000349977	1-845-2ZUO-G-F	4	55	147	845	0.991193	1
PANCAN	ENSP00000349977	1-845-2ZUO-J-I	4	55	149	845	0.992137	1
PANCAN	ENSP00000349977	1-845-2ZV4-S-R	7	55	151	845	0.883114	1
PANCAN	ENSP00000349977	1-845-2ZUO-I-H	5	55	149	845	0.975483	1
PANCAN	ENSP00000349977	1-845-2ZV4-Y-Z	8	55	148	845	0.770242	1
PANCAN	ENSP00000349977	1-845-2ZUO-C-B	5	55	145	845	0.970139	1
PANCAN	ENSP00000349977	1-845-2ZV5-j-i	5	55	148	845	0.974234	1
PANCAN	ENSP00000349977	1-845-2ZV5-g-f	5	55	149	845	0.975483	1
PANCAN	ENSP00000349977	1-845-2ZUO-A-B	8	55	153	845	0.802736	1
PANCAN	ENSP00000349977	1-845-2ZV5-f-g	8	55	151	845	0.79015	1
PANCAN	ENSP00000349977	1-845-2ZUO-L-M	8	55	150	845	0.783652	1
PANCAN	ENSP00000349977	1-845-2ZV4-U-V	8	55	153	845	0.802736	1
PANCAN	ENSP00000349977	1-845-2ZV4-O-P	8	55	152	845	0.796511	1
PANCAN	ENSP00000349977	1-845-2ZV5-k-j	6	55	149	845	0.939116	1
PANCAN	ENSP00000349977	1-845-2ZV4-T-S	5	55	145	845	0.970139	1
PANCAN	ENSP00000349977	1-845-2ZUO-K-J	5	55	149	845	0.975483	1
PANCAN	ENSP00000349977	1-845-2ZUO-H-I	8	55	154	845	0.808823	1
PANCAN	ENSP00000349977	1-845-2ZV4-X-W	5	55	145	845	0.970139	1
PANCAN	ENSP00000341992	75-129-3ALR-D-C	1	6	12	55	0.771632	1
PANCAN	ENSP00000341992	75-129-3ALR-D-A	0	6	10	55	1	1
PANCAN	ENSP00000368887	55-288-1P22-A-C	1	20	14	234	0.708837	1
PANCAN	ENSP00000270590	45-327-4EA3-B-A	2	35	11	283	0.396909	1
PANCAN	ENSP00000270590	52-327-4EA3-A-B	0	35	7	276	1	1
PANCAN	ENSP00000301141	31-494-3QU8-E-B	1	61	7	464	0.604368	1
PANCAN	ENSP00000301141	40-463-3SWZ-A-B	2	59	13	424	0.543558	1
PANCAN	ENSP00000301141	31-494-3R1B-B-A	3	61	11	464	0.176093	1
PANCAN	ENSP00000301141	31-494-3TK3-C-A	1	61	14	464	0.8457	1
PANCAN	ENSP00000301141	31-494-3QU8-C-A	1	61	7	464	0.604368	1
PANCAN	ENSP00000301141	41-462-3QZ1-D-A	1	59	7	422	0.627262	1
PANCAN	ENSP00000301141	31-494-2Q6N-G-C	3	61	11	464	0.176093	1
PANCAN	ENSP00000301141	32-494-3T3Q-A-B	0	61	9	463	1	1
PANCAN	ENSP00000301141	30-494-2FDU-A-D	0	61	9	465	1	1
PANCAN	ENSP00000301141	31-494-3TK3-B-D	1	61	15	464	0.865281	1
PANCAN	ENSP00000301141	32-494-2FDU-B-C	0	61	9	463	1	1
PANCAN	ENSP00000301141	32-475-4I8V-A-B	1	60	10	444	0.745079	1
PANCAN	ENSP00000301141	31-494-3EBS-D-A	0	61	9	464	1	1
PANCAN	ENSP00000301141	31-494-1Z11-D-A	0	61	9	464	1	1
PANCAN	ENSP00000301141	40-463-3RUK-D-A	0	59	6	424	1	1
PANCAN	ENSP00000301141	31-494-3TK3-A-C	1	61	14	464	0.8457	1
PANCAN	ENSP00000301141	30-494-4EJG-D-C	3	61	18	465	0.422008	1
PANCAN	ENSP00000301141	35-466-2V0M-C-B	2	59	12	432	0.490403	1
PANCAN	ENSP00000301141	31-494-3R1B-C-B	4	61	47	464	0.877549	1
PANCAN	ENSP00000301141	32-494-4EJH-G-B	0	61	9	463	1	1
PANCAN	ENSP00000301141	41-462-3QZ1-C-B	1	59	7	422	0.627262	1
PANCAN	ENSP00000301141	32-494-3T3R-C-B	0	61	9	463	1	1
PANCAN	ENSP00000301141	31-494-2P85-B-A	0	61	10	464	1	1
PANCAN	ENSP00000301141	31-494-4EJH-C-A	2	61	13	464	0.512678	1
PANCAN	ENSP00000301141	40-463-3RUK-C-B	0	59	6	424	1	1
PANCAN	ENSP00000301141	31-494-2FDU-C-B	0	61	9	464	1	1
PANCAN	ENSP00000301141	31-494-3T3S-B-A	2	61	14	464	0.552872	1
PANCAN	ENSP00000301141	33-490-3CZH-B-A	1	60	12	458	0.796688	1
PANCAN	ENSP00000301141	34-494-2F9Q-C-B	1	61	19	461	0.923264	1
PANCAN	ENSP00000301141	32-494-2FDY-B-C	0	61	9	463	1	1
PANCAN	ENSP00000301141	30-494-1Z10-A-B	1	61	10	465	0.7345	1
PANCAN	ENSP00000301141	31-494-3G5N-B-D	1	61	9	464	0.69724	1
PANCAN	ENSP00000301141	31-494-2Q6N-B-C	1	61	7	464	0.604368	1
PANCAN	ENSP00000301141	32-494-3T3Q-B-C	1	61	10	463	0.736033	1
PANCAN	ENSP00000301141	31-494-2Q6N-E-D	2	61	9	464	0.331932	1
PANCAN	ENSP00000301141	31-494-3EBS-D-C	6	61	30	464	0.200591	1
PANCAN	ENSP00000301141	31-494-3R1A-F-A	2	61	6	464	0.186684	1
PANCAN	ENSP00000301141	32-494-3T3R-B-C	0	61	9	463	1	1
PANCAN	ENSP00000301141	31-494-4EJG-C-B	2	61	8	464	0.283418	1
PANCAN	ENSP00000301141	31-494-3TK3-D-B	1	61	15	464	0.865281	1
PANCAN	ENSP00000301141	31-494-2PG5-A-D	0	61	9	464	1	1
PANCAN	ENSP00000301141	31-494-2Q6N-A-B	2	61	10	464	0.379565	1
PANCAN	ENSP00000301141	31-494-3R1A-A-D	0	61	8	464	1	1
PANCAN	ENSP00000301141	30-494-2FDY-A-B	1	61	15	465	0.864689	1
PANCAN	ENSP00000301141	31-494-3ME6-D-B	0	61	6	464	1	1
PANCAN	ENSP00000301141	31-494-4EJJ-B-A	2	61	6	464	0.186684	1
PANCAN	ENSP00000301141	31-494-3T3S-B-H	0	61	9	464	1	1
PANCAN	ENSP00000301141	31-494-2FDW-D-A	0	61	9	464	1	1
PANCAN	ENSP00000301141	33-490-3C6G-A-B	1	60	11	458	0.767447	1
PANCAN	ENSP00000301141	40-463-3RUK-D-B	3	59	38	424	0.908145	1
PANCAN	ENSP00000301141	33-490-3CZH-A-B	1	60	12	458	0.796688	1
PANCAN	ENSP00000301141	29-494-3G5N-C-D	9	61	85	466	0.805827	1
PANCAN	ENSP00000301141	30-494-3EBS-A-B	1	61	10	465	0.7345	1
PANCAN	ENSP00000301141	30-494-2FDV-A-B	1	61	13	465	0.822657	1
PANCAN	ENSP00000301141	31-494-3G5N-D-C	9	61	86	464	0.821295	1
PANCAN	ENSP00000301141	31-494-2PG7-D-A	6	61	39	464	0.407229	1
PANCAN	ENSP00000301141	31-494-4EJH-D-A	2	61	8	464	0.283418	1
PANCAN	ENSP00000301141	31-494-3R1A-D-A	1	61	8	464	0.653855	1
PANCAN	ENSP00000301141	34-494-2F9Q-A-C	5	61	24	461	0.211075	1
PANCAN	ENSP00000301141	31-494-3QU8-C-E	1	61	12	464	0.797769	1
PANCAN	ENSP00000301141	32-494-1Z10-B-A	1	61	12	463	0.798475	1
PANCAN	ENSP00000301141	31-494-2Q6N-E-F	1	61	6	464	0.547939	1
PANCAN	ENSP00000301141	34-494-2F9Q-C-D	1	61	6	461	0.550284	1
PANCAN	ENSP00000301141	31-494-2FDW-C-B	0	61	9	464	1	1
PANCAN	ENSP00000301141	32-494-2FDW-B-C	0	61	9	463	1	1
PANCAN	ENSP00000301141	31-494-3T3S-H-B	0	61	9	464	1	1
PANCAN	ENSP00000301141	40-463-3RUK-A-B	2	59	14	424	0.584188	1
PANCAN	ENSP00000301141	32-493-1PQ2-A-B	1	60	14	462	0.84218	1
PANCAN	ENSP00000301141	32-493-2NNH-A-B	2	60	14	462	0.546267	1
PANCAN	ENSP00000301141	31-494-3QU8-B-E	1	61	7	464	0.604368	1
PANCAN	ENSP00000301141	32-494-3TDA-B-C	1	61	11	463	0.769323	1
PANCAN	ENSP00000301141	31-494-4EJG-C-D	2	61	14	464	0.552872	1
PANCAN	ENSP00000301141	31-494-2PG6-D-A	6	61	38	464	0.383143	1
PANCAN	ENSP00000301141	31-494-3TK3-B-C	0	61	7	464	1	1
PANCAN	ENSP00000301141	35-466-2V0M-B-A	1	59	10	432	0.748873	1
PANCAN	ENSP00000301141	41-462-3QZ1-B-A	1	59	9	422	0.719703	1
PANCAN	ENSP00000301141	35-466-2V0M-A-B	2	59	10	432	0.397771	1
PANCAN	ENSP00000301141	33-493-4GQS-C-A	2	60	6	461	0.183842	1
PANCAN	ENSP00000301141	29-475-4I8V-B-A	0	60	9	447	1	1
PANCAN	ENSP00000301141	31-494-2Q6N-E-B	1	61	9	464	0.69724	1
PANCAN	ENSP00000301141	30-494-2PG6-A-D	0	61	9	465	1	1
PANCAN	ENSP00000301141	31-494-3T3S-H-E	4	61	17	464	0.18466	1
PANCAN	ENSP00000301141	31-494-4EJH-A-C	3	61	17	464	0.387787	1
PANCAN	ENSP00000301141	40-463-3SWZ-A-D	4	59	38	424	0.786342	1
PANCAN	ENSP00000301141	31-494-3UA5-A-B	3	61	17	464	0.387787	1
PANCAN	ENSP00000301141	31-494-3T3S-G-D	0	61	10	464	1	1
PANCAN	ENSP00000301141	32-494-2PG5-B-A	1	61	11	463	0.769323	1
PANCAN	ENSP00000301141	30-494-4EJG-E-H	1	61	9	465	0.696453	1
PANCAN	ENSP00000301141	30-494-3G5N-A-B	11	61	90	465	0.653579	1
PANCAN	ENSP00000301141	31-494-3TK3-A-D	2	61	7	464	0.234708	1
PANCAN	ENSP00000301141	31-494-2Q6N-D-A	1	61	9	464	0.69724	1
PANCAN	ENSP00000301141	30-494-4EJG-F-G	1	61	10	465	0.7345	1
PANCAN	ENSP00000301141	34-494-2F9Q-A-B	1	61	7	461	0.606766	1
PANCAN	ENSP00000301141	32-494-3T3R-A-D	0	61	9	463	1	1
PANCAN	ENSP00000301141	31-494-3R1A-B-A	1	61	7	464	0.604368	1
PANCAN	ENSP00000301141	31-494-2PG7-C-B	0	61	9	464	1	1
PANCAN	ENSP00000301141	31-494-3QU8-B-A	1	61	11	464	0.768584	1
PANCAN	ENSP00000301141	31-494-2Q6N-F-E	2	61	9	464	0.331932	1
PANCAN	ENSP00000301141	35-466-2V0M-A-C	2	59	12	432	0.490403	1
PANCAN	ENSP00000301141	30-494-2FDW-A-B	1	61	11	465	0.767846	1
PANCAN	ENSP00000301141	30-494-4EJG-F-C	0	61	9	465	1	1
PANCAN	ENSP00000301141	35-466-4K9W-C-D	1	59	6	432	0.561848	1
PANCAN	ENSP00000301141	31-494-1Z11-C-B	0	61	9	464	1	1
PANCAN	ENSP00000301141	40-463-3SWZ-C-B	3	59	38	424	0.908145	1
PANCAN	ENSP00000301141	31-494-4EJG-C-F	0	61	10	464	1	1
PANCAN	ENSP00000301141	31-494-3T3S-A-B	2	61	12	464	0.470262	1
PANCAN	ENSP00000301141	30-494-4EJJ-A-B	0	61	7	465	1	1
PANCAN	ENSP00000301141	31-494-3T3S-C-B	2	61	8	464	0.283418	1
PANCAN	ENSP00000301141	31-494-2Q6N-A-D	1	61	9	464	0.69724	1
PANCAN	ENSP00000301141	31-494-2FDU-D-A	0	61	9	464	1	1
PANCAN	ENSP00000301141	31-494-2PG5-D-A	0	61	9	464	1	1
PANCAN	ENSP00000301141	30-494-3G5N-A-C	1	61	11	465	0.767846	1
PANCAN	ENSP00000301141	31-494-3R1B-D-A	3	61	50	464	0.966563	1
PANCAN	ENSP00000301141	32-494-3T3Q-C-D	0	61	9	463	1	1
PANCAN	ENSP00000301141	32-494-2FDV-B-C	0	61	9	463	1	1
PANCAN	ENSP00000301141	31-494-3EBS-B-A	1	61	12	464	0.797769	1
PANCAN	ENSP00000301141	32-494-3T3R-D-B	0	61	6	463	1	1
PANCAN	ENSP00000301141	31-494-3TK3-C-B	0	61	7	464	1	1
PANCAN	ENSP00000301141	31-494-3R1A-A-B	3	61	10	464	0.144521	1
PANCAN	ENSP00000301141	31-494-3R1B-B-C	4	61	49	464	0.89729	1
PANCAN	ENSP00000301141	31-494-3QU8-E-C	1	61	11	464	0.768584	1
PANCAN	ENSP00000301141	34-493-1OG5-A-B	2	60	8	460	0.280363	1
PANCAN	ENSP00000301141	32-494-1Z11-B-C	0	61	9	463	1	1
PANCAN	ENSP00000301141	41-462-3QZ1-A-B	0	59	10	422	1	1
PANCAN	ENSP00000301141	31-494-2Q6N-C-F	1	61	9	464	0.69724	1
PANCAN	ENSP00000301141	30-494-2FDU-A-B	1	61	12	465	0.797063	1
PANCAN	ENSP00000301141	31-489-3QU8-F-D	1	60	7	459	0.60231	1
PANCAN	ENSP00000301141	33-494-3QM4-A-B	1	61	20	462	0.932765	1
PANCAN	ENSP00000301141	30-494-1Z11-A-B	1	61	10	465	0.7345	1
PANCAN	ENSP00000301141	34-494-2F9Q-A-D	1	61	18	461	0.911921	1
PANCAN	ENSP00000301141	31-494-3T3S-D-C	1	61	11	464	0.768584	1
PANCAN	ENSP00000301141	31-494-3QU8-A-C	1	61	7	464	0.604368	1
PANCAN	ENSP00000301141	31-494-4EJH-D-B	1	61	11	464	0.768584	1
PANCAN	ENSP00000301141	31-494-4EJJ-D-B	0	61	7	464	1	1
PANCAN	ENSP00000301141	32-494-3T3Z-D-B	2	61	14	463	0.554052	1
PANCAN	ENSP00000301141	40-463-3SWZ-D-A	3	59	38	424	0.908145	1
PANCAN	ENSP00000301141	31-494-3G5N-B-A	10	61	87	464	0.730443	1
PANCAN	ENSP00000301141	32-494-2FDW-B-A	1	61	11	463	0.769323	1
PANCAN	ENSP00000301141	34-494-2F9Q-B-D	5	61	22	461	0.165603	1
PANCAN	ENSP00000301141	32-494-2PG6-B-A	1	61	12	463	0.798475	1
PANCAN	ENSP00000301141	32-494-3TDA-D-A	1	61	13	463	0.823996	1
PANCAN	ENSP00000301141	31-494-3R1A-B-E	2	61	9	464	0.331932	1
PANCAN	ENSP00000301141	31-494-3T3S-D-G	0	61	10	464	1	1
PANCAN	ENSP00000301141	31-494-3EBS-C-B	0	61	9	464	1	1
PANCAN	ENSP00000301141	32-494-4EJG-H-E	1	61	8	463	0.654654	1
PANCAN	ENSP00000301141	31-494-4EJH-B-G	0	61	10	464	1	1
PANCAN	ENSP00000301141	31-494-3R1A-A-F	0	61	7	464	1	1
PANCAN	ENSP00000301141	40-463-3RUK-B-D	4	59	35	424	0.728171	1
PANCAN	ENSP00000301141	31-494-2Q6N-C-G	1	61	8	464	0.653855	1
PANCAN	ENSP00000301141	31-494-2Q6N-C-A	2	61	9	464	0.331932	1
PANCAN	ENSP00000301141	31-494-3QU8-D-F	1	61	7	464	0.604368	1
PANCAN	ENSP00000301141	31-494-2PG7-A-B	1	61	11	464	0.768584	1
PANCAN	ENSP00000301141	31-494-4EJH-E-G	0	61	6	464	1	1
PANCAN	ENSP00000301141	30-494-2PG6-A-B	1	61	11	465	0.767846	1
PANCAN	ENSP00000301141	32-494-2PG5-B-C	0	61	9	463	1	1
PANCAN	ENSP00000301141	34-494-2F9Q-D-C	1	61	7	461	0.606766	1
PANCAN	ENSP00000301141	32-494-2FDU-B-A	1	61	13	463	0.823996	1
PANCAN	ENSP00000301141	31-494-4EJG-B-A	1	61	12	464	0.797769	1
PANCAN	ENSP00000301141	32-494-3UA5-B-A	5	61	17	463	0.0731697	1
PANCAN	ENSP00000301141	31-494-3ME6-C-D	1	61	14	464	0.8457	1
PANCAN	ENSP00000301141	31-494-4EJH-A-D	2	61	9	464	0.331932	1
PANCAN	ENSP00000301141	32-494-3T3R-D-A	1	61	7	463	0.605166	1
PANCAN	ENSP00000301141	40-463-3RUK-A-C	4	59	34	424	0.706445	1
PANCAN	ENSP00000301141	31-494-4EJG-A-B	2	61	11	464	0.425802	1
PANCAN	ENSP00000301141	31-494-2FDY-D-A	0	61	9	464	1	1
PANCAN	ENSP00000301141	32-475-4I8V-D-B	2	60	11	444	0.439691	1
PANCAN	ENSP00000301141	33-490-3DL9-B-A	1	60	11	458	0.767447	1
PANCAN	ENSP00000301141	31-494-3G93-B-A	9	61	83	464	0.786076	1
PANCAN	ENSP00000301141	35-466-2V0M-D-A	0	59	7	432	1	1
PANCAN	ENSP00000301141	32-494-2FDY-B-A	1	61	14	463	0.846331	1
PANCAN	ENSP00000301141	30-494-3EBS-A-D	0	61	9	465	1	1
PANCAN	ENSP00000301141	31-494-2Q6N-B-A	0	61	7	464	1	1
PANCAN	ENSP00000301141	31-494-1Z10-C-B	0	61	9	464	1	1
PANCAN	ENSP00000301141	31-494-3ME6-B-A	1	61	14	464	0.8457	1
PANCAN	ENSP00000301141	35-466-2V0M-C-A	2	59	11	432	0.445113	1
PANCAN	ENSP00000301141	31-494-3G93-C-A	0	61	9	464	1	1
PANCAN	ENSP00000301141	31-494-3G5N-D-B	1	61	9	464	0.69724	1
PANCAN	ENSP00000301141	32-494-1Z10-B-C	0	61	9	463	1	1
PANCAN	ENSP00000301141	31-494-3MVR-B-A	4	61	11	464	0.0568433	1
PANCAN	ENSP00000301141	33-493-4GQS-B-A	1	60	14	461	0.842821	1
PANCAN	ENSP00000301141	31-494-2FDY-C-B	0	61	9	464	1	1
PANCAN	ENSP00000301141	35-466-4K9W-D-C	1	59	6	432	0.561848	1
PANCAN	ENSP00000301141	32-494-2PG7-B-C	0	61	9	463	1	1
PANCAN	ENSP00000301141	31-494-1Z10-D-A	0	61	9	464	1	1
PANCAN	ENSP00000301141	34-494-2F9Q-B-A	1	61	8	461	0.656257	1
PANCAN	ENSP00000301141	32-494-2PG6-B-C	0	61	9	463	1	1
PANCAN	ENSP00000301141	30-494-3G93-A-B	8	61	80	465	0.845942	1
PANCAN	ENSP00000301141	31-494-3TDA-A-D	1	61	15	464	0.865281	1
PANCAN	ENSP00000301141	31-494-3EBS-B-C	0	61	9	464	1	1
PANCAN	ENSP00000301141	30-494-2FDV-A-D	0	61	9	465	1	1
PANCAN	ENSP00000301141	31-494-4EJJ-B-D	1	61	6	464	0.547939	1
PANCAN	ENSP00000301141	31-494-2PG5-A-B	1	61	10	464	0.735266	1
PANCAN	ENSP00000301141	30-494-2FDY-A-D	0	61	9	465	1	1
PANCAN	ENSP00000301141	31-494-3ME6-A-C	1	61	6	464	0.547939	1
PANCAN	ENSP00000301141	33-490-3DL9-A-B	1	60	12	458	0.796688	1
PANCAN	ENSP00000301141	40-463-3SWZ-B-C	4	59	38	424	0.786342	1
PANCAN	ENSP00000301141	32-494-3T3Q-B-A	0	61	9	463	1	1
PANCAN	ENSP00000301141	32-493-2NNH-B-A	2	60	14	462	0.546267	1
PANCAN	ENSP00000301141	31-494-2FDV-C-B	0	61	9	464	1	1
PANCAN	ENSP00000301141	31-494-3ME6-C-A	1	61	6	464	0.547939	1
PANCAN	ENSP00000301141	31-494-4EJH-B-D	2	61	12	464	0.470262	1
PANCAN	ENSP00000301141	31-494-2Q6N-A-C	0	61	6	464	1	1
PANCAN	ENSP00000301141	31-494-2Q6N-G-A	7	61	38	464	0.230694	1
PANCAN	ENSP00000301141	34-493-1OG2-B-A	7	60	41	460	0.285298	1
PANCAN	ENSP00000301141	31-494-3R1A-G-H	0	61	6	464	1	1
PANCAN	ENSP00000301141	31-494-3T3S-H-G	6	61	30	464	0.200591	1
PANCAN	ENSP00000301141	40-463-3RUK-C-A	3	59	38	424	0.908145	1
PANCAN	ENSP00000301141	30-494-1Z10-A-D	0	61	9	465	1	1
PANCAN	ENSP00000301141	31-494-2P85-D-A	1	61	6	464	0.547939	1
PANCAN	ENSP00000301141	33-493-4GQS-A-C	2	60	6	461	0.183842	1
PANCAN	ENSP00000301141	31-494-3TK3-D-A	2	61	7	464	0.234708	1
PANCAN	ENSP00000301141	31-494-2Q6N-F-C	1	61	12	464	0.797769	1
PANCAN	ENSP00000301141	31-494-3R1B-A-B	0	61	15	464	1	1
PANCAN	ENSP00000301141	35-466-3NXU-B-A	2	59	6	432	0.197749	1
PANCAN	ENSP00000301141	29-494-3G5N-C-A	1	61	11	466	0.767108	1
PANCAN	ENSP00000301141	32-494-2FDV-B-A	1	61	13	463	0.823996	1
PANCAN	ENSP00000301141	31-494-2PG6-C-B	0	61	9	464	1	1
PANCAN	ENSP00000301141	30-494-3G93-A-C	0	61	9	465	1	1
PANCAN	ENSP00000301141	35-466-3NXU-A-B	2	59	8	432	0.298566	1
PANCAN	ENSP00000301141	32-494-1Z11-B-A	1	61	11	463	0.769323	1
PANCAN	ENSP00000301141	30-494-1Z11-A-D	0	61	9	465	1	1
PANCAN	ENSP00000301141	33-490-3C6G-B-A	1	60	13	458	0.822306	1
PANCAN	ENSP00000301141	31-494-2FDV-D-A	0	61	9	464	1	1
PANCAN	ENSP00000301141	31-494-3TBG-A-D	1	61	14	464	0.8457	1
PANCAN	ENSP00000301141	31-494-2P85-A-B	0	61	10	464	1	1
PANCAN	ENSP00000301141	30-494-2FDW-A-D	0	61	9	465	1	1
PANCAN	ENSP00000301141	31-494-4EJG-B-C	2	61	7	464	0.234708	1
PANCAN	ENSP00000301141	31-494-3R1A-D-G	0	61	6	464	1	1
PANCAN	ENSP00000301141	31-494-3T3S-E-H	1	61	13	464	0.823326	1
PANCAN	ENSP00000301141	32-494-3T3Z-B-D	2	61	14	463	0.554052	1
PANCAN	ENSP00000301141	31-494-3R1A-H-G	2	61	7	464	0.234708	1
PANCAN	ENSP00000301141	31-494-2Q6N-D-F	2	61	9	464	0.331932	1
PANCAN	ENSP00000301141	34-494-2F9Q-D-A	1	61	18	461	0.911921	1
PANCAN	ENSP00000301141	34-494-2F9Q-C-A	5	61	22	461	0.165603	1
PANCAN	ENSP00000301141	40-463-3SWZ-B-A	2	59	14	424	0.584188	1
PANCAN	ENSP00000301141	32-494-4EJG-G-E	6	61	29	463	0.181711	1
PANCAN	ENSP00000301141	29-475-4I8V-B-D	2	60	11	447	0.436282	1
PANCAN	ENSP00000301141	33-494-3QM4-B-A	2	61	20	462	0.747183	1
PANCAN	ENSP00000301141	32-494-2PG5-C-B	0	61	9	463	1	1
PANCAN	ENSP00000301141	40-463-3RUK-B-A	2	59	14	424	0.584188	1
PANCAN	ENSP00000301141	34-493-1OG2-A-B	3	60	10	460	0.142103	1
PANCAN	ENSP00000301141	32-494-4EJG-G-F	1	61	9	463	0.698028	1
PANCAN	ENSP00000301141	31-494-3TDA-C-B	1	61	13	464	0.823326	1
PANCAN	ENSP00000301141	31-494-3G93-C-B	2	61	25	464	0.847449	1
PANCAN	ENSP00000301141	31-494-3R1A-G-D	1	61	9	464	0.69724	1
PANCAN	ENSP00000301141	32-494-3TBG-B-C	0	61	12	463	1	1
PANCAN	ENSP00000301141	31-494-3MVR-A-B	0	61	7	464	1	1
PANCAN	ENSP00000301141	32-494-2PG7-B-A	1	61	11	463	0.769323	1
PANCAN	ENSP00000301141	31-494-3T3S-B-C	2	61	10	464	0.379565	1
PANCAN	ENSP00000301141	31-494-3TBG-C-B	1	61	15	464	0.865281	1
PANCAN	ENSP00000301141	31-494-2Q6N-B-E	1	61	9	464	0.69724	1
PANCAN	ENSP00000301141	31-494-3ME6-B-D	0	61	6	464	1	1
PANCAN	ENSP00000301141	31-494-3ME6-D-C	1	61	14	464	0.8457	1
PANCAN	ENSP00000301141	41-462-3QZ1-A-D	1	59	6	422	0.570392	1
PANCAN	ENSP00000301141	34-494-2F9Q-B-C	1	61	19	461	0.923264	1
PANCAN	ENSP00000301141	33-493-4GQS-A-B	3	60	14	461	0.274546	1
PANCAN	ENSP00000301141	34-493-1OG5-B-A	3	60	8	460	0.0868486	1
PANCAN	ENSP00000301141	31-494-3R1B-A-D	8	61	60	464	0.540051	1
PANCAN	ENSP00000301141	34-494-2F9Q-D-B	11	61	53	461	0.0863809	1
PANCAN	ENSP00000301141	32-493-1PQ2-B-A	1	60	13	462	0.819589	1
PANCAN	ENSP00000301141	35-466-2V0M-B-C	1	59	9	432	0.711238	1
PANCAN	ENSP00000301141	31-494-3T3S-C-D	0	61	10	464	1	1
PANCAN	ENSP00000301141	32-494-3T3Q-C-B	1	61	11	463	0.769323	1
PANCAN	ENSP00000301141	31-494-3R1A-E-B	1	61	6	464	0.547939	1
PANCAN	ENSP00000301141	31-494-3QU8-A-B	1	61	11	464	0.768584	1
PANCAN	ENSP00000301141	31-494-2PG7-A-D	0	61	9	464	1	1
PANCAN	ENSP00000301141	32-494-3T3Q-D-C	0	61	9	463	1	1
PANCAN	ENSP00000301141	31-494-3ME6-A-B	1	61	14	464	0.8457	1
PANCAN	ENSP00000301141	41-462-3QZ1-B-C	1	59	8	422	0.676715	1
PANCAN	ENSP00000301141	32-494-3TBG-D-A	1	61	14	463	0.846331	1
PANCAN	ENSP00000387228	34-192-2V70-A-B	0	42	6	159	1	1
PANCAN	ENSP00000387228	35-192-2V9S-B-C	1	42	16	158	0.988715	1
PANCAN	ENSP00000387228	42-274-3RG1-N-O	0	53	8	233	1	1
PANCAN	ENSP00000387228	35-192-2V9S-A-C	2	42	7	158	0.560643	1
PANCAN	ENSP00000387228	35-192-2V9S-C-A	4	42	9	158	0.215848	1
PANCAN	ENSP00000387228	35-192-2V9S-B-D	2	42	7	158	0.560643	1
PANCAN	ENSP00000387228	42-274-3RG1-N-P	3	53	13	233	0.573379	1
PANCAN	ENSP00000387228	35-192-2V9S-D-B	3	42	8	158	0.358382	1
PANCAN	ENSP00000387228	39-218-3M18-A-B	3	41	18	180	0.791425	1
PANCAN	ENSP00000387228	39-355-3T6Q-B-D	1	69	6	317	0.732467	1
PANCAN	ENSP00000387228	34-194-2XOT-A-B	4	42	20	161	0.782871	1
PANCAN	ENSP00000387228	39-355-3T6Q-A-C	1	69	6	317	0.732467	1
PANCAN	ENSP00000387228	34-194-2XOT-B-A	4	42	18	161	0.705479	1
PANCAN	ENSP00000387228	102-276-3RFS-B-A	3	37	7	175	0.183431	1
PANCAN	ENSP00000387228	34-192-2V70-A-D	6	42	6	159	0.00471093	0.558216
PANCAN	ENSP00000387228	39-218-3M19-B-A	3	41	9	180	0.337148	1
PANCAN	ENSP00000387228	35-192-2V9T-B-A	1	42	16	158	0.988715	1
PANCAN	ENSP00000387228	102-276-3RFS-A-B	3	37	8	175	0.238533	1
PANCAN	ENSP00000387228	35-192-2V9S-A-D	1	42	16	158	0.988715	1
PANCAN	ENSP00000387228	39-218-3M19-A-B	3	41	9	180	0.337148	1
PANCAN	ENSP00000373627	51-315-2QNR-B-A	2	38	21	265	0.814669	1
PANCAN	ENSP00000373627	49-314-3FTQ-C-D	2	38	24	266	0.868819	1
PANCAN	ENSP00000373627	51-313-3SOP-A-B	1	38	20	263	0.950487	1
PANCAN	ENSP00000373627	51-313-3T5D-C-A	3	38	30	263	0.824042	1
PANCAN	ENSP00000373627	35-313-2QA5-B-A	1	40	19	279	0.940466	1
PANCAN	ENSP00000373627	39-317-2QAG-B-A	0	41	14	279	1	1
PANCAN	ENSP00000373627	49-314-3FTQ-A-B	3	38	26	266	0.731735	1
PANCAN	ENSP00000373627	49-314-3FTQ-B-A	3	38	27	266	0.755722	1
PANCAN	ENSP00000373627	38-313-2QAG-C-B	2	39	11	276	0.463897	1
PANCAN	ENSP00000373627	51-313-3T5D-A-C	3	38	31	263	0.841357	1
PANCAN	ENSP00000373627	35-313-2QA5-A-B	1	40	16	279	0.905798	1
PANCAN	ENSP00000373627	51-313-3SOP-B-A	2	38	22	263	0.838368	1
PANCAN	ENSP00000373627	38-313-2QAG-A-B	0	39	16	276	1	1
PANCAN	ENSP00000373627	49-314-3FTQ-C-B	1	38	6	266	0.579772	1
PANCAN	ENSP00000373627	50-313-3FTQ-D-C	2	38	24	264	0.871673	1
PANCAN	ENSP00000373627	49-314-3FTQ-B-C	2	38	7	266	0.264219	1
PANCAN	ENSP00000373627	51-313-3TW4-B-A	0	38	14	263	1	1
PANCAN	ENSP00000373627	51-313-3TW4-A-B	1	38	13	263	0.854319	1
PANCAN	ENSP00000373627	53-315-2QNR-A-B	2	38	21	263	0.818079	1
PANCAN	ENSP00000287814	30-156-2J0T-F-C	0	5	12	127	1	1
PANCAN	ENSP00000287814	30-221-1GXD-D-B	1	10	22	192	0.703874	1
PANCAN	ENSP00000287814	30-221-1GXD-C-A	1	10	20	192	0.667132	1
PANCAN	ENSP00000287814	30-156-2J0T-E-B	1	5	14	127	0.442335	1
PANCAN	ENSP00000287814	30-156-2J0T-D-A	0	5	13	127	1	1
PANCAN	ENSP00000384496	15-309-1S70-B-A	0	20	56	295	1	1
PANCAN	ENSP00000330460	214-560-2ZU6-C-B	2	22	24	347	0.45558	1
PANCAN	ENSP00000330460	203-555-4KBF-A-B	2	22	18	353	0.310054	1
PANCAN	ENSP00000330460	205-560-2J0U-B-A	2	22	11	356	0.147019	1
PANCAN	ENSP00000330460	205-560-2HYI-C-D	2	22	40	356	0.725046	1
PANCAN	ENSP00000330460	205-551-3EWS-A-B	0	22	21	347	1	1
PANCAN	ENSP00000330460	202-551-2VSO-B-A	1	22	23	350	0.775842	1
PANCAN	ENSP00000330460	211-407-1T6N-A-B	0	15	10	197	1	1
PANCAN	ENSP00000330460	211-403-3IUY-B-A	1	14	11	193	0.560259	1
PANCAN	ENSP00000330460	211-403-3IUY-A-B	1	14	14	193	0.65155	1
PANCAN	ENSP00000330460	270-534-2ZU6-F-E	2	14	27	265	0.425038	1
PANCAN	ENSP00000330460	203-405-3NBF-A-B	1	15	11	203	0.566411	1
PANCAN	ENSP00000330460	202-551-2VSO-A-E	3	22	26	350	0.221631	1
PANCAN	ENSP00000330460	205-402-3FMP-D-C	3	14	21	198	0.179598	1
PANCAN	ENSP00000330460	205-560-2XB2-A-Z	1	22	6	356	0.311986	1
PANCAN	ENSP00000330460	205-395-3LY5-A-B	1	14	10	191	0.528987	1
PANCAN	ENSP00000330460	202-551-2VSX-B-A	1	22	24	350	0.790449	1
PANCAN	ENSP00000330460	203-405-2GXS-B-A	2	15	13	203	0.24912	1
PANCAN	ENSP00000330460	205-560-2J0Q-B-F	3	22	26	356	0.214297	1
PANCAN	ENSP00000330460	202-560-3EIQ-D-C	2	22	22	359	0.393971	1
PANCAN	ENSP00000330460	203-405-3MWK-B-A	2	15	13	203	0.24912	1
PANCAN	ENSP00000330460	205-560-2HYI-C-I	1	22	6	356	0.311986	1
PANCAN	ENSP00000330460	193-575-2DB3-B-C	2	25	8	383	0.095416	1
PANCAN	ENSP00000330460	202-551-2VSO-B-F	2	22	25	350	0.472695	1
PANCAN	ENSP00000330460	205-560-2J0Q-A-G	1	22	6	356	0.311986	1
PANCAN	ENSP00000330460	205-560-2J0S-A-C	3	22	26	356	0.214297	1
PANCAN	ENSP00000330460	205-560-3EX7-C-D	2	22	43	356	0.763104	1
PANCAN	ENSP00000330460	203-555-4KBG-B-A	2	22	15	353	0.239702	1
PANCAN	ENSP00000330460	205-560-2XB2-X-D	1	22	6	356	0.311986	1
PANCAN	ENSP00000330460	205-560-2XB2-A-C	3	22	23	356	0.166773	1
PANCAN	ENSP00000330460	205-560-2XB2-X-S	3	22	41	356	0.473085	1
PANCAN	ENSP00000330460	203-405-3MWJ-A-B	2	15	13	203	0.24912	1
PANCAN	ENSP00000330460	205-560-2HYI-I-J	2	22	37	356	0.682361	1
PANCAN	ENSP00000330460	202-551-2VSX-A-B	1	22	24	350	0.790449	1
PANCAN	ENSP00000330460	205-402-3FMP-B-A	3	14	21	198	0.179598	1
PANCAN	ENSP00000330460	205-560-2HXY-C-D	0	22	11	356	1	1
PANCAN	ENSP00000330460	205-395-3LY5-B-A	0	14	9	191	1	1
PANCAN	ENSP00000330460	203-405-3NBF-C-D	2	15	14	203	0.277234	1
PANCAN	ENSP00000330460	181-408-3FE2-B-A	0	17	9	228	1	1
PANCAN	ENSP00000330460	203-550-1HV8-B-A	1	22	12	348	0.537916	1
PANCAN	ENSP00000330460	202-551-2VSO-A-B	1	22	23	350	0.775842	1
PANCAN	ENSP00000330460	211-405-3NBF-D-C	2	15	9	195	0.150493	1
PANCAN	ENSP00000330460	205-560-3EX7-C-A	3	22	26	356	0.214297	1
PANCAN	ENSP00000330460	202-406-2G9N-B-A	2	15	15	205	0.3013	1
PANCAN	ENSP00000330460	202-551-2VSX-B-F	2	22	23	350	0.428981	1
PANCAN	ENSP00000330460	205-560-2XB2-X-Y	3	22	24	356	0.182221	1
PANCAN	ENSP00000330460	204-405-2OXC-A-B	0	15	7	202	1	1
PANCAN	ENSP00000330460	205-560-2J0Q-A-T	2	22	41	356	0.738235	1
PANCAN	ENSP00000330460	211-405-3NBF-B-A	1	15	9	195	0.507762	1
PANCAN	ENSP00000330460	204-405-3B7G-A-B	0	15	6	202	1	1
PANCAN	ENSP00000330460	202-551-2VSX-A-E	3	22	26	350	0.221631	1
PANCAN	ENSP00000330460	205-560-3EX7-H-I	2	22	42	356	0.750917	1
PANCAN	ENSP00000330460	202-560-3EIQ-A-C	2	22	30	359	0.559209	1
PANCAN	ENSP00000330460	203-405-2GXS-A-B	2	15	15	203	0.305425	1
PANCAN	ENSP00000330460	204-405-2OXC-B-A	0	15	6	202	1	1
PANCAN	ENSP00000330460	203-405-3MWL-A-B	2	15	13	203	0.24912	1
PANCAN	ENSP00000330460	205-560-2HYI-C-A	3	22	24	356	0.182221	1
PANCAN	ENSP00000330460	205-560-2J0U-A-T	2	22	15	356	0.236754	1
PANCAN	ENSP00000330460	205-560-2XB2-A-T	2	22	39	356	0.711343	1
PANCAN	ENSP00000330460	205-560-3EX7-H-E	3	22	24	356	0.182221	1
PANCAN	ENSP00000330460	229-551-3FHO-A-B	2	19	19	323	0.30865	1
PANCAN	ENSP00000330460	202-406-2G9N-A-B	2	15	13	205	0.245568	1
PANCAN	ENSP00000330460	205-560-2J0Q-A-C	3	22	26	356	0.214297	1
PANCAN	ENSP00000330460	203-555-4KBF-B-A	1	22	17	353	0.662386	1
PANCAN	ENSP00000330460	203-405-3MWJ-B-A	2	15	14	203	0.277234	1
PANCAN	ENSP00000330460	205-560-2HYI-I-G	3	22	24	356	0.182221	1
PANCAN	ENSP00000330460	203-550-1HV8-A-B	1	22	11	348	0.506696	1
PANCAN	ENSP00000330460	203-405-3MWL-B-A	2	15	13	203	0.24912	1
PANCAN	ENSP00000330460	205-560-2HXY-D-C	1	22	14	356	0.586311	1
PANCAN	ENSP00000330460	203-405-4KBG-A-B	2	15	12	203	0.221246	1
PANCAN	ENSP00000330460	240-560-2ZU6-A-B	3	17	31	321	0.222338	1
PANCAN	ENSP00000330460	205-560-2HYI-I-C	1	22	7	356	0.35396	1
PANCAN	ENSP00000330460	205-551-3EWS-B-A	0	22	17	347	1	1
PANCAN	ENSP00000330460	205-560-2HXY-C-B	2	22	11	356	0.147019	1
PANCAN	ENSP00000330460	205-560-2J0Q-B-D	1	22	6	356	0.311986	1
PANCAN	ENSP00000330460	193-575-2DB3-B-A	1	25	11	383	0.517381	1
PANCAN	ENSP00000330460	181-408-3FE2-A-B	0	17	10	228	1	1
PANCAN	ENSP00000330460	240-560-2ZU6-D-E	2	17	34	321	0.550695	1
PANCAN	ENSP00000330460	205-560-2J0Q-B-I	2	22	38	356	0.697117	1
PANCAN	ENSP00000330460	205-560-2J0U-A-B	2	22	10	356	0.125994	1
PANCAN	ENSP00000330460	205-560-2HXY-B-C	2	22	11	356	0.147019	1
PANCAN	ENSP00000330460	229-551-3FHO-B-A	0	19	19	323	1	1
PANCAN	ENSP00000330460	205-560-2J0S-A-T	2	22	36	356	0.667069	1
PANCAN	ENSP00000330460	203-405-3MWK-A-B	2	15	13	203	0.24912	1
PANCAN	ENSP00000330460	193-575-2DB3-A-B	0	25	9	383	1	1
PANCAN	ENSP00000330460	211-407-1T6N-B-A	1	15	13	197	0.640852	1
PANCAN	ENSP00000394114	236-562-3T2N-B-I	0	19	10	327	1	1
PANCAN	ENSP00000394114	236-562-1Z8G-A-L	1	19	18	327	0.658961	1
PANCAN	ENSP00000394114	236-562-3T2N-B-M	1	19	11	327	0.478028	1
PANCAN	ENSP00000394114	236-562-3T2N-A-H	0	19	10	327	1	1
PANCAN	ENSP00000394114	236-562-3T2N-B-A	0	19	7	327	1	1
PANCAN	ENSP00000394114	236-562-3T2N-A-L	1	19	12	327	0.508534	1
PANCAN	ENSP00000394114	326-559-2R0K-A-H	1	12	17	234	0.595493	1
PANCAN	ENSP00000394114	236-562-3T2N-A-B	0	19	9	327	1	1
PANCAN	ENSP00000351407	357-467-3F1P-B-A	1	7	19	111	0.731308	1
PANCAN	ENSP00000351407	357-464-4EQ1-B-A	0	7	17	108	1	1
PANCAN	ENSP00000351407	358-467-3H7W-B-A	1	7	19	110	0.73482	1
PANCAN	ENSP00000351407	357-466-4H6J-B-A	1	7	17	110	0.691232	1
PANCAN	ENSP00000351407	358-467-4GHI-B-A	0	7	19	110	1	1
PANCAN	ENSP00000351407	357-468-3F1O-B-A	1	7	19	112	0.727821	1
PANCAN	ENSP00000351407	357-468-3F1N-B-A	1	7	19	112	0.727821	1
PANCAN	ENSP00000351407	358-465-2A24-B-A	3	7	24	108	0.188283	1
PANCAN	ENSP00000351407	360-468-4GS9-B-A	0	7	20	109	1	1
PANCAN	ENSP00000351407	357-464-4EQ1-A-B	0	7	17	108	1	1
PANCAN	ENSP00000351407	98-464-4F3L-A-B	2	14	98	367	0.921193	1
PANCAN	ENSP00000351407	90-144-4H10-A-B	0	4	18	55	1	1
PANCAN	ENSP00000351407	358-465-2HV1-A-B	2	7	18	108	0.330204	1
PANCAN	ENSP00000351407	358-465-2HV1-B-A	1	7	19	108	0.741914	1
PANCAN	ENSP00000351407	356-467-3H82-B-A	1	7	21	112	0.766244	1
PANCAN	ENSP00000351407	90-464-4F3L-B-A	0	18	89	375	1	1
PANCAN	ENSP00000430463	162-462-1CDK-B-J	1	13	29	301	0.732064	1
PANCAN	ENSP00000430463	151-456-3O7L-B-I	1	14	19	306	0.592388	1
PANCAN	ENSP00000430463	151-456-3O7L-D-B	0	14	14	306	1	1
PANCAN	ENSP00000430463	158-438-3A60-A-B	0	12	36	281	1	1
PANCAN	ENSP00000430463	162-438-4AE6-A-B	1	12	10	277	0.356753	1
PANCAN	ENSP00000430463	160-449-2I0E-B-A	0	12	12	290	1	1
PANCAN	ENSP00000430463	162-456-3E8E-L-N	1	13	29	295	0.73952	1
PANCAN	ENSP00000430463	157-454-3IW4-B-A	0	12	18	298	1	1
PANCAN	ENSP00000430463	162-456-3E8C-F-L	0	13	26	295	1	1
PANCAN	ENSP00000430463	161-458-3D0E-A-B	1	13	10	298	0.358361	1
PANCAN	ENSP00000430463	162-456-3E8C-D-J	1	13	24	295	0.668171	1
PANCAN	ENSP00000430463	162-456-3E8C-C-I	1	13	27	295	0.712878	1
PANCAN	ENSP00000430463	158-456-2JED-A-B	0	13	8	299	1	1
PANCAN	ENSP00000430463	151-456-3TNP-C-B	0	14	42	306	1	1
PANCAN	ENSP00000430463	151-456-4DIN-A-B	0	14	47	306	1	1
PANCAN	ENSP00000430463	151-456-3PVB-A-B	0	14	39	306	1	1
PANCAN	ENSP00000430463	157-454-3IW4-B-C	0	12	15	298	1	1
PANCAN	ENSP00000430463	162-456-3MVJ-A-B	0	13	9	295	1	1
PANCAN	ENSP00000430463	161-458-3E88-B-D	0	13	22	298	1	1
PANCAN	ENSP00000430463	151-456-3TNQ-B-A	0	14	42	306	1	1
PANCAN	ENSP00000430463	161-469-3OW4-B-D	0	13	19	309	1	1
PANCAN	ENSP00000430463	151-438-3MVJ-B-K	1	13	26	288	0.70771	1
PANCAN	ENSP00000430463	161-469-3OW4-A-C	0	13	19	309	1	1
PANCAN	ENSP00000430463	162-456-3L9M-A-C	1	13	26	295	0.698635	1
PANCAN	ENSP00000430463	157-454-3IW4-A-B	1	12	10	298	0.336082	1
PANCAN	ENSP00000430463	151-456-3IDB-A-B	0	14	32	306	1	1
PANCAN	ENSP00000430463	162-456-3L9M-B-D	1	13	25	295	0.683741	1
PANCAN	ENSP00000430463	151-456-3TNP-F-E	0	14	42	306	1	1
PANCAN	ENSP00000430463	162-456-3MVJ-A-J	1	13	27	295	0.712878	1
PANCAN	ENSP00000430463	162-456-3E8E-A-G	0	13	30	295	1	1
PANCAN	ENSP00000430463	158-438-3A60-B-A	0	12	37	281	1	1
PANCAN	ENSP00000430463	161-452-3ZH8-A-B	0	12	8	292	1	1
PANCAN	ENSP00000430463	161-458-3A8X-B-A	2	13	9	298	0.0570499	1
PANCAN	ENSP00000430463	161-458-3A8W-A-B	2	13	9	298	0.0570499	1
PANCAN	ENSP00000430463	162-456-3E8C-B-H	1	13	24	295	0.668171	1
PANCAN	ENSP00000430463	151-438-4DFY-E-A	0	13	19	288	1	1
PANCAN	ENSP00000430463	162-456-3E8E-B-C	1	13	31	295	0.763863	1
PANCAN	ENSP00000430463	161-460-3OCB-A-C	0	13	20	300	1	1
PANCAN	ENSP00000430463	162-456-3E8E-I-J	1	13	29	295	0.73952	1
PANCAN	ENSP00000430463	162-456-3E8C-E-K	1	13	25	295	0.683741	1
PANCAN	ENSP00000430463	161-458-4EKK-A-C	0	13	21	298	1	1
PANCAN	ENSP00000430463	161-452-3ZH8-B-A	0	12	6	292	1	1
PANCAN	ENSP00000430463	151-456-2QCS-A-B	0	14	44	306	1	1
PANCAN	ENSP00000430463	151-438-3MVJ-B-A	0	13	9	288	1	1
PANCAN	ENSP00000430463	161-458-4DC2-A-Z	0	13	27	298	1	1
PANCAN	ENSP00000430463	161-460-3E8D-A-C	0	13	23	300	1	1
PANCAN	ENSP00000430463	151-456-3O7L-B-D	1	14	12	306	0.428834	1
PANCAN	ENSP00000430463	160-454-2I0E-A-B	0	12	11	295	1	1
PANCAN	ENSP00000430463	162-456-3L9L-A-C	1	13	25	295	0.683741	1
PANCAN	ENSP00000430463	161-458-4EKK-B-D	0	13	19	298	1	1
PANCAN	ENSP00000430463	151-456-3FHI-A-B	0	14	35	306	1	1
PANCAN	ENSP00000430463	151-456-3O7L-D-I	0	14	9	306	1	1
PANCAN	ENSP00000430463	162-456-3MVJ-E-I	1	13	23	295	0.651896	1
PANCAN	ENSP00000430463	162-456-3E8E-P-Q	0	13	26	295	1	1
PANCAN	ENSP00000430463	162-456-3AGL-B-A	1	13	28	295	0.726498	1
PANCAN	ENSP00000430463	151-456-3IDC-A-B	1	14	38	306	0.843762	1
PANCAN	ENSP00000430463	161-460-3E8D-A-B	1	13	9	300	0.326973	1
PANCAN	ENSP00000430463	161-458-3A8W-B-A	2	13	8	298	0.0461924	1
PANCAN	ENSP00000430463	151-438-2QVS-E-B	0	13	38	288	1	1
PANCAN	ENSP00000430463	162-456-3E8C-A-G	0	13	22	295	1	1
PANCAN	ENSP00000430463	161-469-3E8D-B-D	0	13	23	309	1	1
PANCAN	ENSP00000430463	151-438-4AE9-B-A	0	13	9	288	1	1
PANCAN	ENSP00000430463	151-438-3MVJ-B-J	0	13	6	288	1	1
PANCAN	ENSP00000430463	161-458-3E87-A-B	1	13	9	298	0.328787	1
PANCAN	ENSP00000430463	162-462-1CDK-A-I	1	13	28	301	0.718972	1
PANCAN	ENSP00000430463	158-443-2JED-B-A	0	12	9	286	1	1
PANCAN	ENSP00000430463	161-458-3E88-A-C	0	13	22	298	1	1
PANCAN	ENSP00000430463	161-458-3E87-A-C	0	13	22	298	1	1
PANCAN	ENSP00000430463	162-443-4AE9-A-B	1	12	11	282	0.379642	1
PANCAN	ENSP00000430463	161-458-3OCB-B-D	0	13	19	298	1	1
PANCAN	ENSP00000430463	151-438-4DFY-A-E	0	13	18	288	1	1
PANCAN	ENSP00000430463	151-440-3AG9-B-A	1	13	10	290	0.366305	1
PANCAN	ENSP00000430463	162-456-1CMK-E-I	1	13	27	295	0.712878	1
PANCAN	ENSP00000430463	161-458-3A8X-A-B	2	13	9	298	0.0570499	1
PANCAN	ENSP00000430463	161-458-3E88-A-B	1	13	10	298	0.358361	1
PANCAN	ENSP00000430463	162-456-3L9L-B-D	1	13	24	295	0.668171	1
PANCAN	ENSP00000430463	162-456-3E8E-E-F	1	13	26	295	0.698635	1
PANCAN	ENSP00000430463	151-456-3TNP-C-E	0	14	6	306	1	1
PANCAN	ENSP00000430463	151-438-4AE6-B-A	1	13	11	288	0.397254	1
PANCAN	ENSP00000430463	161-458-3E87-B-D	0	13	22	298	1	1
PANCAN	ENSP00000293362	109-260-1AVO-N-M	5	9	38	152	0.0489273	1
PANCAN	ENSP00000293362	109-260-1AVO-N-L	3	9	29	152	0.237763	1
PANCAN	ENSP00000293362	109-260-1AVO-N-A	0	9	6	152	1	1
PANCAN	ENSP00000293362	5-64-1AVO-M-K	0	4	6	60	1	1
PANCAN	ENSP00000293362	5-64-1AVO-M-N	3	4	28	60	0.264237	1
PANCAN	ENSP00000293362	109-260-1AVO-N-B	4	9	25	152	0.0459921	1
PANCAN	ENSP00000293362	5-64-1AVO-M-A	1	4	9	60	0.477994	1
PANCAN	ENSP00000355261	855-1013-2HWY-B-A	1	6	10	159	0.322772	1
PANCAN	ENSP00000349709	30-199-1KCG-C-B	1	16	10	170	0.620915	1
PANCAN	ENSP00000349709	30-199-1KCG-C-A	1	16	10	170	0.620915	1
PANCAN	ENSP00000450496	14-110-1JNP-A-B	1	14	11	97	0.814573	1
PANCAN	ENSP00000450496	14-110-1JNP-B-A	2	14	8	97	0.323198	1
PANCAN	ENSP00000261340	74-167-4IOP-A-B	0	6	8	94	1	1
PANCAN	ENSP00000433967	20-94-4ABM-D-B	0	3	10	75	1	1
PANCAN	ENSP00000433967	20-94-4ABM-D-C	0	3	7	75	1	1
PANCAN	ENSP00000260983	1192-1564-3JVZ-D-C	1	41	15	373	0.814159	1
PANCAN	ENSP00000260983	1192-1564-3JVZ-D-A	4	41	11	373	0.0322131	1
PANCAN	ENSP00000260983	1191-1569-4BBN-A-F	2	41	16	379	0.521115	1
PANCAN	ENSP00000260983	1191-1566-2XBB-A-C	0	41	18	376	1	1
PANCAN	ENSP00000260983	1192-1564-3JW0-D-A	4	41	11	373	0.0322131	1
PANCAN	ENSP00000260983	1216-1563-1D5F-A-B	2	39	21	348	0.690679	1
PANCAN	ENSP00000260983	1192-1564-3JVZ-D-Y	2	41	12	373	0.381735	1
PANCAN	ENSP00000260983	1216-1563-1C4Z-A-C	2	39	22	348	0.715534	1
PANCAN	ENSP00000260983	1192-1564-3JVZ-C-X	2	41	11	373	0.34178	1
PANCAN	ENSP00000260983	1191-1566-2XBB-B-D	0	41	18	376	1	1
PANCAN	ENSP00000260983	1193-1564-3JW0-C-D	1	41	11	372	0.707898	1
PANCAN	ENSP00000260983	1216-1563-1C4Z-C-A	1	39	20	348	0.900576	1
PANCAN	ENSP00000260983	1192-1564-3JVZ-D-B	4	41	26	373	0.319701	1
PANCAN	ENSP00000260983	1192-1564-3JVZ-C-D	1	41	11	373	0.706918	1
PANCAN	ENSP00000260983	1216-1563-1D5F-B-A	2	39	23	348	0.738755	1
PANCAN	ENSP00000260983	1216-1563-1C4Z-A-D	4	39	18	348	0.141145	1
PANCAN	ENSP00000260983	1216-1563-1C4Z-A-B	2	39	17	348	0.574147	1
PANCAN	ENSP00000260983	1192-1564-3JW0-D-Y	2	41	10	373	0.301153	1
PANCAN	ENSP00000260983	1193-1564-3JW0-C-A	3	41	25	372	0.526192	1
PANCAN	ENSP00000260983	1191-1569-4BBN-A-C	0	41	20	379	1	1
PANCAN	ENSP00000260983	1216-1563-1D5F-B-C	1	39	22	348	0.921676	1
PANCAN	ENSP00000260983	1193-1564-3JW0-C-X	2	41	11	372	0.342972	1
PANCAN	ENSP00000260983	1192-1564-3JW0-D-C	1	41	15	373	0.814159	1
PANCAN	ENSP00000260983	1192-1564-3JVZ-C-A	6	41	29	373	0.0955884	1
PANCAN	ENSP00000260983	1216-1563-1D5F-C-B	2	39	24	348	0.760398	1
PANCAN	ENSP00000260983	1200-1565-3G1N-B-A	6	39	26	366	0.0555754	1
PANCAN	ENSP00000260983	1216-1563-1D5F-A-C	2	39	25	348	0.780528	1
PANCAN	ENSP00000260983	1216-1563-1C4Z-B-A	2	39	16	348	0.540681	1
PANCAN	ENSP00000260983	1216-1563-1C4Z-C-B	1	39	18	348	0.873976	1
PANCAN	ENSP00000260983	1216-1563-1C4Z-B-C	2	39	20	348	0.664142	1
PANCAN	ENSP00000260983	1200-1565-3G1N-A-B	6	39	25	366	0.0474741	1
PANCAN	ENSP00000260983	1216-1563-1D5F-C-A	1	39	21	348	0.911738	1
PANCAN	ENSP00000260983	1192-1564-3JW0-D-B	3	41	27	373	0.577815	1
PANCAN	ENSP00000445277	273-448-3PVO-L-K	0	17	13	176	1	1
PANCAN	ENSP00000445277	270-453-4AVS-A-E	0	18	16	184	1	1
PANCAN	ENSP00000445277	273-448-3PVO-P-Q	0	17	8	176	1	1
PANCAN	ENSP00000445277	273-448-1B09-D-C	0	17	12	176	1	1
PANCAN	ENSP00000445277	270-453-4AVS-B-C	0	18	11	184	1	1
PANCAN	ENSP00000445277	270-453-2W08-C-B	0	18	16	184	1	1
PANCAN	ENSP00000445277	273-448-3PVN-E-A	0	17	7	176	1	1
PANCAN	ENSP00000445277	270-453-4AVV-B-A	0	18	11	184	1	1
PANCAN	ENSP00000445277	273-448-3PVN-K-L	0	17	8	176	1	1
PANCAN	ENSP00000445277	273-448-3L2Y-H-T	1	17	6	176	0.445481	1
PANCAN	ENSP00000445277	273-448-3PVO-R-S	0	17	8	176	1	1
PANCAN	ENSP00000445277	273-448-3L2Y-E-A	0	17	8	176	1	1
PANCAN	ENSP00000445277	273-448-3PVN-D-E	0	17	8	176	1	1
PANCAN	ENSP00000445277	293-443-3FLP-G-I	1	15	7	151	0.509337	1
PANCAN	ENSP00000445277	273-448-3PVO-I-H	0	17	13	176	1	1
PANCAN	ENSP00000445277	273-448-3PVN-Q-R	0	17	8	176	1	1
PANCAN	ENSP00000445277	293-443-3FLP-N-B	3	15	13	151	0.133225	1
PANCAN	ENSP00000445277	270-453-3KQR-B-C	0	18	11	184	1	1
PANCAN	ENSP00000445277	273-448-3PVN-O-K	0	17	8	176	1	1
PANCAN	ENSP00000445277	273-448-3PVN-M-G	2	17	7	176	0.1452	1
PANCAN	ENSP00000445277	273-448-1LJ7-I-J	0	17	8	176	1	1
PANCAN	ENSP00000445277	270-453-2A3W-C-B	0	18	16	184	1	1
PANCAN	ENSP00000445277	270-453-4AYU-B-C	0	18	11	184	1	1
PANCAN	ENSP00000445277	270-453-4AVT-H-F	0	18	11	184	1	1
PANCAN	ENSP00000445277	270-453-3KQR-E-A	0	18	11	184	1	1
PANCAN	ENSP00000445277	273-448-3PVN-C-B	0	17	12	176	1	1
PANCAN	ENSP00000445277	270-453-2A3X-G-H	0	18	11	184	1	1
PANCAN	ENSP00000445277	273-448-3L2Y-F-J	0	17	13	176	1	1
PANCAN	ENSP00000445277	273-448-3PVO-G-F	0	17	12	176	1	1
PANCAN	ENSP00000445277	270-453-2W08-E-D	0	18	16	184	1	1
PANCAN	ENSP00000445277	273-448-3L2Y-E-K	0	17	6	176	1	1
PANCAN	ENSP00000445277	270-453-4AVT-G-I	0	18	11	184	1	1
PANCAN	ENSP00000445277	273-448-1LJ7-H-I	0	17	9	176	1	1
PANCAN	ENSP00000445277	270-453-2A3W-G-H	0	18	11	184	1	1
PANCAN	ENSP00000445277	273-448-3PVN-K-O	0	17	13	176	1	1
PANCAN	ENSP00000445277	270-453-4AYU-D-A	0	18	16	184	1	1
PANCAN	ENSP00000445277	270-453-2A3W-J-I	0	18	16	184	1	1
PANCAN	ENSP00000445277	270-453-3D5O-C-B	0	18	16	184	1	1
PANCAN	ENSP00000445277	273-448-3L2Y-O-N	0	17	13	176	1	1
PANCAN	ENSP00000445277	270-453-4AVS-B-A	0	18	16	184	1	1
PANCAN	ENSP00000445277	270-453-2A3W-N-M	0	18	16	184	1	1
PANCAN	ENSP00000445277	270-453-4AVV-E-A	0	18	16	184	1	1
PANCAN	ENSP00000445277	273-448-1LJ7-A-B	0	17	9	176	1	1
PANCAN	ENSP00000445277	270-453-1GYK-E-B	0	18	11	184	1	1
PANCAN	ENSP00000445277	273-448-3L2Y-P-T	0	17	12	176	1	1
PANCAN	ENSP00000445277	273-448-3L2Y-T-S	0	17	13	176	1	1
PANCAN	ENSP00000445277	273-448-3PVN-H-M	1	17	6	176	0.445481	1
PANCAN	ENSP00000445277	270-453-1SAC-B-A	0	18	16	184	1	1
PANCAN	ENSP00000445277	273-448-3PVO-P-T	0	17	13	176	1	1
PANCAN	ENSP00000445277	270-453-4AVV-C-B	0	18	11	184	1	1
PANCAN	ENSP00000445277	270-453-2A3X-I-J	0	18	11	184	1	1
PANCAN	ENSP00000445277	273-448-3PVO-S-T	0	17	8	176	1	1
PANCAN	ENSP00000445277	293-443-3FLP-F-H	3	15	12	151	0.111269	1
PANCAN	ENSP00000445277	273-448-1GNH-I-H	0	17	11	176	1	1
PANCAN	ENSP00000445277	273-448-1LJ7-J-F	0	17	8	176	1	1
PANCAN	ENSP00000445277	273-448-3PVO-H-G	0	17	14	176	1	1
PANCAN	ENSP00000445277	270-453-2A3W-Q-P	0	18	16	184	1	1
PANCAN	ENSP00000445277	273-448-3L2Y-J-F	0	17	8	176	1	1
PANCAN	ENSP00000445277	293-443-3FLP-H-F	1	15	7	151	0.509337	1
PANCAN	ENSP00000445277	273-448-1B09-C-D	0	17	8	176	1	1
PANCAN	ENSP00000445277	273-448-3PVO-C-B	0	17	13	176	1	1
PANCAN	ENSP00000445277	273-448-1LJ7-F-G	0	17	8	176	1	1
PANCAN	ENSP00000445277	273-448-1B09-A-E	0	17	12	176	1	1
PANCAN	ENSP00000445277	270-453-1LGN-B-C	0	18	11	184	1	1
PANCAN	ENSP00000445277	270-453-1LGN-E-D	0	18	15	184	1	1
PANCAN	ENSP00000445277	270-453-4AYU-D-E	0	18	11	184	1	1
PANCAN	ENSP00000445277	270-453-4AVT-I-G	0	18	16	184	1	1
PANCAN	ENSP00000445277	273-448-1GNH-J-F	0	17	8	176	1	1
PANCAN	ENSP00000445277	293-443-3FLP-M-K	3	15	13	151	0.133225	1
PANCAN	ENSP00000445277	273-448-3PVO-J-I	0	17	14	176	1	1
PANCAN	ENSP00000445277	273-448-1GNH-D-C	0	17	11	176	1	1
PANCAN	ENSP00000445277	273-448-3PVN-T-A	3	17	8	176	0.0396032	1
PANCAN	ENSP00000445277	270-453-2A3W-T-P	0	18	11	184	1	1
PANCAN	ENSP00000445277	273-448-3PVN-T-B	1	17	6	176	0.445481	1
PANCAN	ENSP00000445277	270-453-2A3W-R-S	0	18	11	184	1	1
PANCAN	ENSP00000445277	270-453-2A3W-L-M	0	18	11	184	1	1
PANCAN	ENSP00000445277	273-448-3PVN-S-T	0	17	8	176	1	1
PANCAN	ENSP00000445277	270-453-1SAC-A-E	0	18	16	184	1	1
PANCAN	ENSP00000445277	270-453-4AVS-C-B	0	18	16	184	1	1
PANCAN	ENSP00000445277	273-448-3PVN-L-M	0	17	8	176	1	1
PANCAN	ENSP00000445277	273-448-3L2Y-G-F	0	17	12	176	1	1
PANCAN	ENSP00000445277	273-448-1LJ7-C-B	0	17	12	176	1	1
PANCAN	ENSP00000445277	293-443-3FLP-B-N	1	15	7	151	0.509337	1
PANCAN	ENSP00000445277	273-448-3PVO-N-O	0	17	8	176	1	1
PANCAN	ENSP00000445277	270-453-1SAC-D-E	0	18	11	184	1	1
PANCAN	ENSP00000445277	273-448-3L2Y-N-M	0	17	12	176	1	1
PANCAN	ENSP00000445277	270-453-2A3W-S-R	0	18	16	184	1	1
PANCAN	ENSP00000445277	273-448-3PVN-R-S	0	17	7	176	1	1
PANCAN	ENSP00000445277	270-453-3KQR-D-C	0	18	16	184	1	1
PANCAN	ENSP00000445277	273-448-3L2Y-C-B	0	17	13	176	1	1
PANCAN	ENSP00000445277	273-448-1GNH-E-A	0	17	8	176	1	1
PANCAN	ENSP00000445277	270-453-2A3X-H-I	0	18	11	184	1	1
PANCAN	ENSP00000445277	273-448-3L2Y-P-H	1	17	7	176	0.498399	1
PANCAN	ENSP00000445277	273-448-3PVO-Q-P	0	17	13	176	1	1
PANCAN	ENSP00000445277	270-453-4AVS-D-C	0	18	16	184	1	1
PANCAN	ENSP00000445277	273-448-3L2Y-E-D	0	17	13	176	1	1
PANCAN	ENSP00000445277	270-453-2A3W-H-G	0	18	16	184	1	1
PANCAN	ENSP00000445277	270-453-4AVT-F-D	0	18	11	184	1	1
PANCAN	ENSP00000445277	270-453-3KQR-A-E	0	18	16	184	1	1
PANCAN	ENSP00000445277	270-453-1GYK-B-D	0	18	11	184	1	1
PANCAN	ENSP00000445277	273-448-3PVN-H-L	2	17	7	176	0.1452	1
PANCAN	ENSP00000445277	270-453-2A3W-M-L	0	18	16	184	1	1
PANCAN	ENSP00000445277	270-453-4AVT-C-A	0	18	16	184	1	1
PANCAN	ENSP00000445277	270-453-2A3X-J-I	0	18	17	184	1	1
PANCAN	ENSP00000445277	273-448-1B09-E-D	0	17	12	176	1	1
PANCAN	ENSP00000445277	270-453-2A3X-J-F	0	18	11	184	1	1
PANCAN	ENSP00000445277	273-448-1B09-B-A	0	17	12	176	1	1
PANCAN	ENSP00000445277	293-443-3FLP-A-M	3	15	13	151	0.133225	1
PANCAN	ENSP00000445277	270-453-2W08-B-A	0	18	16	184	1	1
PANCAN	ENSP00000445277	273-448-3L2Y-S-T	0	17	8	176	1	1
PANCAN	ENSP00000445277	270-453-2A3X-C-B	0	18	16	184	1	1
PANCAN	ENSP00000445277	270-453-2W08-A-E	0	18	16	184	1	1
PANCAN	ENSP00000445277	270-453-4AVT-B-J	0	18	11	184	1	1
PANCAN	ENSP00000445277	273-448-1LJ7-G-H	0	17	8	176	1	1
PANCAN	ENSP00000445277	270-453-2A3Y-E-D	0	18	16	184	1	1
PANCAN	ENSP00000445277	273-448-1LJ7-D-E	0	17	9	176	1	1
PANCAN	ENSP00000445277	273-448-1B09-D-E	0	17	8	176	1	1
PANCAN	ENSP00000445277	293-443-3FLP-K-I	3	15	12	151	0.111269	1
PANCAN	ENSP00000445277	273-448-3PVN-F-J	0	17	14	176	1	1
PANCAN	ENSP00000445277	273-448-3L2Y-R-Q	0	17	13	176	1	1
PANCAN	ENSP00000445277	270-453-4AYU-E-D	0	18	17	184	1	1
PANCAN	ENSP00000445277	270-453-3D5O-A-E	0	18	16	184	1	1
PANCAN	ENSP00000445277	273-448-3L2Y-I-H	0	17	12	176	1	1
PANCAN	ENSP00000445277	270-453-2A3Y-B-C	0	18	11	184	1	1
PANCAN	ENSP00000445277	270-453-1SAC-E-D	0	18	16	184	1	1
PANCAN	ENSP00000445277	293-443-3FLP-K-M	1	15	7	151	0.509337	1
PANCAN	ENSP00000445277	270-453-2A3Y-A-B	0	18	11	184	1	1
PANCAN	ENSP00000445277	270-453-2A3W-I-H	0	18	16	184	1	1
PANCAN	ENSP00000445277	273-448-1B09-A-B	0	17	8	176	1	1
PANCAN	ENSP00000445277	273-448-3PVO-F-G	0	17	8	176	1	1
PANCAN	ENSP00000445277	270-453-2A3W-B-C	0	18	11	184	1	1
PANCAN	ENSP00000445277	270-453-4AVV-A-B	0	18	16	184	1	1
PANCAN	ENSP00000445277	270-453-3D5O-B-A	0	18	17	184	1	1
PANCAN	ENSP00000445277	270-453-1GYK-C-A	0	18	16	184	1	1
PANCAN	ENSP00000445277	273-448-3L2Y-Q-R	0	17	8	176	1	1
PANCAN	ENSP00000445277	270-453-4AVT-J-H	0	18	11	184	1	1
PANCAN	ENSP00000445277	273-448-1LJ7-B-C	0	17	8	176	1	1
PANCAN	ENSP00000445277	273-448-3L2Y-G-P	0	17	6	176	1	1
PANCAN	ENSP00000445277	293-443-3FLP-B-D	3	15	13	151	0.133225	1
PANCAN	ENSP00000445277	270-453-2A3W-G-F	0	18	16	184	1	1
PANCAN	ENSP00000445277	270-453-1GYK-E-C	0	18	16	184	1	1
PANCAN	ENSP00000445277	270-453-2W08-B-C	0	18	11	184	1	1
PANCAN	ENSP00000445277	273-448-3L2Y-K-O	0	17	12	176	1	1
PANCAN	ENSP00000445277	270-453-2A3W-K-L	0	18	11	184	1	1
PANCAN	ENSP00000445277	270-453-2A3X-A-B	0	18	11	184	1	1
PANCAN	ENSP00000445277	270-453-2A3W-Q-R	0	18	11	184	1	1
PANCAN	ENSP00000445277	273-448-1GNH-G-F	0	17	12	176	1	1
PANCAN	ENSP00000445277	273-448-3L2Y-H-I	0	17	9	176	1	1
PANCAN	ENSP00000445277	293-443-3FLP-D-F	3	15	13	151	0.133225	1
PANCAN	ENSP00000445277	273-448-3L2Y-A-E	0	17	12	176	1	1
PANCAN	ENSP00000445277	270-453-2A3W-R-Q	0	18	16	184	1	1
PANCAN	ENSP00000445277	273-448-1GNH-B-C	0	17	8	176	1	1
PANCAN	ENSP00000445277	270-453-4AVT-H-J	0	18	16	184	1	1
PANCAN	ENSP00000445277	270-453-1GYK-A-D	0	18	16	184	1	1
PANCAN	ENSP00000445277	270-453-2A3Y-D-C	0	18	16	184	1	1
PANCAN	ENSP00000445277	273-448-3PVO-C-D	0	17	8	176	1	1
PANCAN	ENSP00000445277	273-448-3PVN-B-A	0	17	13	176	1	1
PANCAN	ENSP00000445277	293-443-3FLP-N-L	1	15	7	151	0.509337	1
PANCAN	ENSP00000445277	273-448-1LJ7-F-J	0	17	12	176	1	1
PANCAN	ENSP00000445277	270-453-4AVT-B-D	0	18	16	184	1	1
PANCAN	ENSP00000445277	273-448-3PVN-G-F	0	17	13	176	1	1
PANCAN	ENSP00000445277	270-453-1LGN-D-C	0	18	15	184	1	1
PANCAN	ENSP00000445277	270-453-1SAC-E-A	0	18	16	184	1	1
PANCAN	ENSP00000445277	273-448-3L2Y-L-M	0	17	8	176	1	1
PANCAN	ENSP00000445277	273-448-3PVO-D-C	0	17	13	176	1	1
PANCAN	ENSP00000445277	273-448-3PVN-L-K	0	17	13	176	1	1
PANCAN	ENSP00000445277	273-448-3PVO-M-L	0	17	13	176	1	1
PANCAN	ENSP00000445277	270-453-4AVT-D-F	0	18	16	184	1	1
PANCAN	ENSP00000445277	270-453-4AVT-E-C	0	18	16	184	1	1
PANCAN	ENSP00000445277	293-443-3FLP-G-E	3	15	13	151	0.133225	1
PANCAN	ENSP00000445277	270-453-4AVT-I-A	0	18	11	184	1	1
PANCAN	ENSP00000445277	270-453-2A3X-B-C	0	18	11	184	1	1
PANCAN	ENSP00000445277	293-443-3FLP-E-G	1	15	7	151	0.509337	1
PANCAN	ENSP00000445277	270-453-2A3W-E-D	0	18	16	184	1	1
PANCAN	ENSP00000445277	273-448-3L2Y-M-L	0	17	13	176	1	1
PANCAN	ENSP00000445277	270-453-1LGN-A-E	0	18	16	184	1	1
PANCAN	ENSP00000445277	270-453-2W08-E-A	0	18	11	184	1	1
PANCAN	ENSP00000445277	273-448-1GNH-A-B	0	17	9	176	1	1
PANCAN	ENSP00000445277	273-448-3PVN-M-L	0	17	13	176	1	1
PANCAN	ENSP00000445277	270-453-4AVV-A-E	0	18	11	184	1	1
PANCAN	ENSP00000445277	270-453-2A3X-F-G	0	18	11	184	1	1
PANCAN	ENSP00000445277	270-453-3KQR-B-A	0	18	16	184	1	1
PANCAN	ENSP00000445277	273-448-3PVO-O-N	0	17	14	176	1	1
PANCAN	ENSP00000445277	273-448-1GNH-C-D	0	17	9	176	1	1
PANCAN	ENSP00000445277	270-453-3KQR-E-D	0	18	16	184	1	1
PANCAN	ENSP00000445277	270-453-1LGN-C-B	0	18	15	184	1	1
PANCAN	ENSP00000445277	273-448-3PVO-N-M	0	17	12	176	1	1
PANCAN	ENSP00000445277	270-453-2A3W-A-E	0	18	16	184	1	1
PANCAN	ENSP00000445277	273-448-3PVN-H-G	0	17	13	176	1	1
PANCAN	ENSP00000445277	273-448-1B09-C-B	0	17	11	176	1	1
PANCAN	ENSP00000445277	270-453-4AVT-E-G	0	18	11	184	1	1
PANCAN	ENSP00000445277	273-448-3L2Y-B-C	0	17	8	176	1	1
PANCAN	ENSP00000445277	270-453-4AYU-E-B	0	18	11	184	1	1
PANCAN	ENSP00000445277	270-453-2A3W-B-A	0	18	16	184	1	1
PANCAN	ENSP00000445277	293-443-3FLP-I-K	1	15	7	151	0.509337	1
PANCAN	ENSP00000445277	273-448-3L2Y-T-H	0	17	7	176	1	1
PANCAN	ENSP00000445277	270-453-2A3Y-E-A	0	18	11	184	1	1
PANCAN	ENSP00000445277	270-453-2A3X-A-E	0	18	17	184	1	1
PANCAN	ENSP00000445277	273-448-3PVO-G-H	0	17	8	176	1	1
PANCAN	ENSP00000445277	270-453-3D5O-B-C	0	18	11	184	1	1
PANCAN	ENSP00000445277	270-453-1SAC-B-C	0	18	11	184	1	1
PANCAN	ENSP00000445277	273-448-3L2Y-A-K	1	17	7	176	0.498399	1
PANCAN	ENSP00000445277	270-453-2A3W-H-I	0	18	11	184	1	1
PANCAN	ENSP00000445277	270-453-4AVS-C-D	0	18	11	184	1	1
PANCAN	ENSP00000445277	273-448-3PVO-B-A	0	17	13	176	1	1
PANCAN	ENSP00000445277	270-453-4AVS-E-D	0	18	16	184	1	1
PANCAN	ENSP00000445277	273-448-3PVO-A-E	0	17	13	176	1	1
PANCAN	ENSP00000445277	270-453-2A3W-D-E	0	18	11	184	1	1
PANCAN	ENSP00000445277	270-453-2A3W-J-F	0	18	11	184	1	1
PANCAN	ENSP00000445277	270-453-2A3W-S-T	0	18	11	184	1	1
PANCAN	ENSP00000445277	273-448-3L2Y-M-N	0	17	9	176	1	1
PANCAN	ENSP00000445277	273-448-3PVN-M-N	0	17	8	176	1	1
PANCAN	ENSP00000445277	270-453-2A3Y-A-E	0	18	16	184	1	1
PANCAN	ENSP00000445277	270-453-2A3W-E-A	0	18	11	184	1	1
PANCAN	ENSP00000445277	273-448-3PVO-Q-R	0	17	8	176	1	1
PANCAN	ENSP00000445277	270-453-1GYK-D-A	0	18	11	184	1	1
PANCAN	ENSP00000445277	273-448-3PVN-G-H	0	17	8	176	1	1
PANCAN	ENSP00000445277	273-448-3PVO-R-Q	0	17	13	176	1	1
PANCAN	ENSP00000445277	270-453-1LGN-C-D	0	18	11	184	1	1
PANCAN	ENSP00000445277	270-453-2A3X-I-H	0	18	16	184	1	1
PANCAN	ENSP00000445277	293-443-3FLP-E-C	3	15	13	151	0.133225	1
PANCAN	ENSP00000445277	270-453-4AVS-A-B	0	18	11	184	1	1
PANCAN	ENSP00000445277	270-453-3KQR-C-B	0	18	16	184	1	1
PANCAN	ENSP00000445277	270-453-4AVS-E-A	0	18	11	184	1	1
PANCAN	ENSP00000445277	273-448-1LJ7-D-C	0	17	12	176	1	1
PANCAN	ENSP00000445277	270-453-4AVT-A-I	0	18	16	184	1	1
PANCAN	ENSP00000445277	273-448-3PVN-P-Q	0	17	7	176	1	1
PANCAN	ENSP00000445277	273-448-3PVN-C-D	0	17	8	176	1	1
PANCAN	ENSP00000445277	273-448-3PVO-L-M	0	17	8	176	1	1
PANCAN	ENSP00000445277	270-453-2A3W-C-D	0	18	11	184	1	1
PANCAN	ENSP00000445277	270-453-2A3X-E-D	0	18	16	184	1	1
PANCAN	ENSP00000445277	273-448-1GNH-I-J	0	17	9	176	1	1
PANCAN	ENSP00000445277	273-448-1GNH-J-I	0	17	12	176	1	1
PANCAN	ENSP00000445277	273-448-1LJ7-H-G	0	17	12	176	1	1
PANCAN	ENSP00000445277	270-453-3KQR-D-E	0	18	11	184	1	1
PANCAN	ENSP00000445277	273-448-3PVN-J-I	0	17	14	176	1	1
PANCAN	ENSP00000445277	273-448-3PVO-D-E	0	17	7	176	1	1
PANCAN	ENSP00000445277	270-453-2A3X-E-A	0	18	11	184	1	1
PANCAN	ENSP00000445277	270-453-1SAC-A-B	0	18	11	184	1	1
PANCAN	ENSP00000445277	273-448-3PVO-J-F	0	17	7	176	1	1
PANCAN	ENSP00000445277	270-453-4AVS-D-E	0	18	11	184	1	1
PANCAN	ENSP00000445277	270-453-3KQR-A-B	0	18	11	184	1	1
PANCAN	ENSP00000445277	270-453-4AYU-B-E	0	18	16	184	1	1
PANCAN	ENSP00000445277	293-443-3FLP-H-J	3	15	13	151	0.133225	1
PANCAN	ENSP00000445277	273-448-3L2Y-T-P	0	17	8	176	1	1
PANCAN	ENSP00000445277	270-453-2A3X-H-G	0	18	16	184	1	1
PANCAN	ENSP00000445277	293-443-3FLP-C-E	1	15	7	151	0.509337	1
PANCAN	ENSP00000445277	270-453-1SAC-C-D	0	18	11	184	1	1
PANCAN	ENSP00000445277	270-453-2A3W-A-B	0	18	11	184	1	1
PANCAN	ENSP00000445277	270-453-4AVT-A-C	0	18	11	184	1	1
PANCAN	ENSP00000445277	270-453-2A3X-D-E	0	18	11	184	1	1
PANCAN	ENSP00000445277	293-443-3FLP-L-J	1	15	7	151	0.509337	1
PANCAN	ENSP00000445277	270-453-4AYU-A-D	0	18	11	184	1	1
PANCAN	ENSP00000445277	270-453-2A3W-F-J	0	18	16	184	1	1
PANCAN	ENSP00000445277	273-448-1GNH-B-A	0	17	12	176	1	1
PANCAN	ENSP00000445277	270-453-1LGN-A-B	0	18	11	184	1	1
PANCAN	ENSP00000445277	273-448-3PVN-J-N	0	17	6	176	1	1
PANCAN	ENSP00000445277	293-443-3FLP-J-L	3	15	13	151	0.133225	1
PANCAN	ENSP00000445277	273-448-1LJ7-I-H	0	17	12	176	1	1
PANCAN	ENSP00000445277	270-453-2W08-D-C	0	18	16	184	1	1
PANCAN	ENSP00000445277	273-448-3L2Y-G-H	0	17	8	176	1	1
PANCAN	ENSP00000445277	270-453-4AVV-D-E	1	18	17	184	0.825347	1
PANCAN	ENSP00000445277	270-453-3D5O-A-B	0	18	10	184	1	1
PANCAN	ENSP00000445277	270-453-1GYK-C-E	0	18	11	184	1	1
PANCAN	ENSP00000445277	273-448-3PVN-F-G	0	17	7	176	1	1
PANCAN	ENSP00000445277	273-448-3L2Y-J-I	0	17	13	176	1	1
PANCAN	ENSP00000445277	270-453-2W08-A-B	0	18	11	184	1	1
PANCAN	ENSP00000445277	270-453-2A3W-P-T	0	18	16	184	1	1
PANCAN	ENSP00000445277	273-448-3PVN-I-J	0	17	8	176	1	1
PANCAN	ENSP00000445277	270-453-4AVV-B-C	0	18	17	184	1	1
PANCAN	ENSP00000445277	273-448-3PVN-Q-P	0	17	14	176	1	1
PANCAN	ENSP00000445277	273-448-3PVN-N-O	0	17	7	176	1	1
PANCAN	ENSP00000445277	273-448-3L2Y-O-K	0	17	8	176	1	1
PANCAN	ENSP00000445277	273-448-3PVO-H-I	0	17	8	176	1	1
PANCAN	ENSP00000445277	273-448-1LJ7-J-I	0	17	12	176	1	1
PANCAN	ENSP00000445277	293-443-3FLP-M-A	1	15	7	151	0.509337	1
PANCAN	ENSP00000445277	273-448-3PVO-E-A	0	17	8	176	1	1
PANCAN	ENSP00000445277	293-443-3FLP-J-H	1	15	7	151	0.509337	1
PANCAN	ENSP00000445277	270-453-2A3W-O-K	0	18	11	184	1	1
PANCAN	ENSP00000445277	273-448-3PVN-J-F	0	17	8	176	1	1
PANCAN	ENSP00000445277	270-453-2A3Y-C-B	0	18	16	184	1	1
PANCAN	ENSP00000445277	273-448-1LJ7-B-A	0	17	12	176	1	1
PANCAN	ENSP00000445277	273-448-3PVN-B-T	1	17	6	176	0.445481	1
PANCAN	ENSP00000445277	270-453-2A3Y-C-D	0	18	11	184	1	1
PANCAN	ENSP00000445277	273-448-3L2Y-D-E	0	17	8	176	1	1
PANCAN	ENSP00000445277	273-448-3L2Y-K-A	1	17	7	176	0.498399	1
PANCAN	ENSP00000445277	273-448-3L2Y-O-A	0	17	6	176	1	1
PANCAN	ENSP00000445277	273-448-3PVN-B-C	0	17	8	176	1	1
PANCAN	ENSP00000445277	293-443-3FLP-D-B	1	15	7	151	0.509337	1
PANCAN	ENSP00000445277	273-448-3L2Y-S-R	0	17	13	176	1	1
PANCAN	ENSP00000445277	273-448-3PVN-M-H	1	17	6	176	0.445481	1
PANCAN	ENSP00000445277	270-453-4AVT-F-H	0	18	16	184	1	1
PANCAN	ENSP00000445277	270-453-2A3W-N-O	0	18	11	184	1	1
PANCAN	ENSP00000445277	273-448-3PVN-A-E	0	17	13	176	1	1
PANCAN	ENSP00000445277	270-453-2A3X-G-F	0	18	15	184	1	1
PANCAN	ENSP00000445277	273-448-3PVO-T-S	0	17	13	176	1	1
PANCAN	ENSP00000445277	270-453-1SAC-D-C	0	18	16	184	1	1
PANCAN	ENSP00000445277	273-448-3L2Y-A-B	0	17	9	176	1	1
PANCAN	ENSP00000445277	270-453-2A3W-D-C	0	18	16	184	1	1
PANCAN	ENSP00000445277	273-448-3PVN-E-D	0	17	14	176	1	1
PANCAN	ENSP00000445277	273-448-1B09-E-A	0	17	7	176	1	1
PANCAN	ENSP00000445277	273-448-1LJ7-A-E	0	17	12	176	1	1
PANCAN	ENSP00000445277	270-453-1LGN-E-A	0	18	11	184	1	1
PANCAN	ENSP00000445277	273-448-1GNH-G-H	0	17	8	176	1	1
PANCAN	ENSP00000445277	273-448-3PVO-O-K	0	17	7	176	1	1
PANCAN	ENSP00000445277	273-448-3L2Y-C-D	0	17	9	176	1	1
PANCAN	ENSP00000445277	273-448-3PVN-B-S	3	17	8	176	0.0396032	1
PANCAN	ENSP00000445277	270-453-2A3X-D-C	0	18	16	184	1	1
PANCAN	ENSP00000445277	270-453-1GYK-A-C	0	18	11	184	1	1
PANCAN	ENSP00000445277	273-448-1LJ7-C-D	0	17	8	176	1	1
PANCAN	ENSP00000445277	270-453-4AVT-J-B	0	18	16	184	1	1
PANCAN	ENSP00000445277	273-448-3L2Y-D-C	0	17	13	176	1	1
PANCAN	ENSP00000445277	270-453-4AVT-G-E	0	18	15	184	1	1
PANCAN	ENSP00000445277	270-453-3D5O-D-F	3	18	11	184	0.0890357	1
PANCAN	ENSP00000445277	273-448-3L2Y-N-O	0	17	8	176	1	1
PANCAN	ENSP00000445277	270-453-4AYU-C-B	0	18	17	184	1	1
PANCAN	ENSP00000445277	273-448-3PVN-S-R	0	17	13	176	1	1
PANCAN	ENSP00000445277	273-448-3PVN-T-S	0	17	14	176	1	1
PANCAN	ENSP00000445277	273-448-3PVN-T-P	0	17	8	176	1	1
PANCAN	ENSP00000445277	293-443-3FLR-A-B	1	15	7	151	0.509337	1
PANCAN	ENSP00000445277	270-453-2A3X-F-J	0	18	16	184	1	1
PANCAN	ENSP00000445277	270-453-3D5O-E-A	0	18	11	184	1	1
PANCAN	ENSP00000445277	270-453-3KQR-C-D	0	18	11	184	1	1
PANCAN	ENSP00000445277	270-453-2W08-D-E	0	18	11	184	1	1
PANCAN	ENSP00000445277	273-448-1GNH-H-G	0	17	11	176	1	1
PANCAN	ENSP00000445277	273-448-1GNH-E-D	0	17	11	176	1	1
PANCAN	ENSP00000445277	270-453-1LGN-D-E	0	18	11	184	1	1
PANCAN	ENSP00000445277	273-448-3L2Y-L-K	0	17	12	176	1	1
PANCAN	ENSP00000445277	273-448-3L2Y-F-G	0	17	8	176	1	1
PANCAN	ENSP00000445277	293-443-3FLT-B-A	3	15	11	151	0.0910098	1
PANCAN	ENSP00000445277	293-443-3FLP-I-G	3	15	12	151	0.111269	1
PANCAN	ENSP00000445277	270-453-2A3W-L-K	0	18	16	184	1	1
PANCAN	ENSP00000445277	270-453-2A3W-K-O	0	18	16	184	1	1
PANCAN	ENSP00000445277	273-448-3PVO-A-B	0	17	7	176	1	1
PANCAN	ENSP00000445277	273-448-3PVO-E-D	0	17	14	176	1	1
PANCAN	ENSP00000445277	273-448-1LJ7-G-F	0	17	12	176	1	1
PANCAN	ENSP00000445277	270-453-2A3W-M-N	0	18	11	184	1	1
PANCAN	ENSP00000445277	293-443-3FLP-F-D	1	15	7	151	0.509337	1
PANCAN	ENSP00000445277	293-443-3FLP-L-N	3	15	13	151	0.133225	1
PANCAN	ENSP00000445277	273-448-3L2Y-P-Q	0	17	9	176	1	1
PANCAN	ENSP00000445277	293-443-3FLT-A-B	1	15	7	151	0.509337	1
PANCAN	ENSP00000445277	273-448-3PVO-S-R	0	17	13	176	1	1
PANCAN	ENSP00000445277	270-453-4AYU-C-A	0	18	11	184	1	1
PANCAN	ENSP00000445277	273-448-3PVN-H-I	0	17	8	176	1	1
PANCAN	ENSP00000445277	273-448-1GNH-F-G	0	17	9	176	1	1
PANCAN	ENSP00000445277	273-448-3PVN-N-M	0	17	13	176	1	1
PANCAN	ENSP00000445277	273-448-3L2Y-R-S	0	17	9	176	1	1
PANCAN	ENSP00000445277	273-448-3PVN-O-N	0	17	14	176	1	1
PANCAN	ENSP00000445277	273-448-3PVN-I-H	0	17	13	176	1	1
PANCAN	ENSP00000445277	270-453-2W08-C-D	0	18	11	184	1	1
PANCAN	ENSP00000445277	270-453-1SAC-C-B	0	18	16	184	1	1
PANCAN	ENSP00000445277	270-453-4AVV-D-C	0	18	11	184	1	1
PANCAN	ENSP00000445277	273-448-3PVN-R-Q	0	17	13	176	1	1
PANCAN	ENSP00000445277	273-448-3L2Y-Q-P	0	17	12	176	1	1
PANCAN	ENSP00000445277	270-453-4AVT-D-B	0	18	11	184	1	1
PANCAN	ENSP00000445277	270-453-4AVV-E-D	0	18	11	184	1	1
PANCAN	ENSP00000445277	270-453-3D5O-C-F	0	18	7	184	1	1
PANCAN	ENSP00000445277	273-448-3PVO-B-C	0	17	8	176	1	1
PANCAN	ENSP00000445277	273-448-3PVO-K-L	0	17	7	176	1	1
PANCAN	ENSP00000445277	273-448-3PVO-T-P	0	17	8	176	1	1
PANCAN	ENSP00000445277	273-448-1B09-B-C	0	17	8	176	1	1
PANCAN	ENSP00000445277	293-443-3FLR-B-A	3	15	12	151	0.111269	1
PANCAN	ENSP00000445277	273-448-3L2Y-I-J	0	17	8	176	1	1
PANCAN	ENSP00000445277	273-448-3PVO-I-J	0	17	7	176	1	1
PANCAN	ENSP00000445277	273-448-3PVN-P-T	0	17	13	176	1	1
PANCAN	ENSP00000445277	293-443-3FLP-A-C	1	15	7	151	0.509337	1
PANCAN	ENSP00000445277	270-453-2A3Y-D-E	0	18	11	184	1	1
PANCAN	ENSP00000445277	273-448-3L2Y-H-G	0	17	12	176	1	1
PANCAN	ENSP00000445277	270-453-2A3X-B-A	0	18	16	184	1	1
PANCAN	ENSP00000445277	273-448-3L2Y-K-L	0	17	9	176	1	1
PANCAN	ENSP00000445277	270-453-1GYK-D-B	0	18	16	184	1	1
PANCAN	ENSP00000445277	270-453-2A3W-P-Q	0	18	11	184	1	1
PANCAN	ENSP00000445277	273-448-3PVN-D-C	0	17	14	176	1	1
PANCAN	ENSP00000445277	273-448-1GNH-A-E	0	17	11	176	1	1
PANCAN	ENSP00000445277	273-448-3PVO-F-J	0	17	13	176	1	1
PANCAN	ENSP00000445277	273-448-3L2Y-H-P	1	17	7	176	0.498399	1
PANCAN	ENSP00000445277	270-453-2A3W-O-N	0	18	16	184	1	1
PANCAN	ENSP00000445277	273-448-3PVO-K-O	0	17	13	176	1	1
PANCAN	ENSP00000445277	273-448-1GNH-F-J	0	17	11	176	1	1
PANCAN	ENSP00000445277	270-453-2A3Y-B-A	0	18	16	184	1	1
PANCAN	ENSP00000445277	270-453-1LGN-B-A	0	18	16	184	1	1
PANCAN	ENSP00000445277	270-453-4AVV-C-D	0	18	16	184	1	1
PANCAN	ENSP00000445277	273-448-3PVO-M-N	0	17	8	176	1	1
PANCAN	ENSP00000445277	270-453-2A3W-F-G	0	18	11	184	1	1
PANCAN	ENSP00000445277	270-453-2A3X-C-D	0	18	11	184	1	1
PANCAN	ENSP00000445277	273-448-1LJ7-E-A	0	17	8	176	1	1
PANCAN	ENSP00000445277	270-453-4AYU-A-C	0	18	16	184	1	1
PANCAN	ENSP00000445277	293-443-3FLP-C-A	3	15	13	151	0.133225	1
PANCAN	ENSP00000445277	270-453-2A3W-I-J	0	18	11	184	1	1
PANCAN	ENSP00000445277	273-448-1GNH-D-E	0	17	8	176	1	1
PANCAN	ENSP00000445277	273-448-1LJ7-E-D	0	17	12	176	1	1
PANCAN	ENSP00000445277	273-448-3PVN-A-B	0	17	8	176	1	1
PANCAN	ENSP00000445277	270-453-1GYK-B-E	0	18	16	184	1	1
PANCAN	ENSP00000445277	273-448-3PVN-O-I	0	17	6	176	1	1
PANCAN	ENSP00000445277	273-448-1GNH-H-I	0	17	9	176	1	1
PANCAN	ENSP00000445277	270-453-2A3W-T-S	0	18	16	184	1	1
PANCAN	ENSP00000445277	270-453-3D5O-B-D	0	18	8	184	1	1
PANCAN	ENSP00000445277	273-448-1GNH-C-B	0	17	11	176	1	1
PANCAN	ENSP00000445277	270-453-4AVT-C-E	0	18	11	184	1	1
PANCAN	ENSP00000445277	273-448-3L2Y-B-A	0	17	12	176	1	1
PANCAN	ENSP00000367608	141-390-1JCZ-A-B	2	16	18	250	0.321917	1
PANCAN	ENSP00000367608	140-390-1XEV-A-B	0	16	6	251	1	1
PANCAN	ENSP00000367608	141-390-1JD0-A-B	2	16	19	250	0.346127	1
PANCAN	ENSP00000367608	141-390-4HT2-B-C	0	16	8	250	1	1
PANCAN	ENSP00000367608	140-391-3IAI-B-A	1	16	18	252	0.694476	1
PANCAN	ENSP00000367608	141-390-4HT2-C-B	0	16	6	250	1	1
PANCAN	ENSP00000367608	141-390-1JD0-B-A	2	16	19	250	0.346127	1
PANCAN	ENSP00000367608	140-390-1XEV-C-A	0	16	7	251	1	1
PANCAN	ENSP00000367608	140-390-1XEV-B-A	0	16	9	251	1	1
PANCAN	ENSP00000367608	141-390-1JCZ-B-A	2	16	20	250	0.370146	1
PANCAN	ENSP00000367608	140-391-3IAI-C-A	1	16	10	252	0.476837	1
PANCAN	ENSP00000367608	149-391-3FE4-A-B	0	15	16	243	1	1
PANCAN	ENSP00000367608	140-390-1XEV-D-B	0	16	7	251	1	1
PANCAN	ENSP00000367608	141-390-4HT2-C-D	2	16	21	250	0.393905	1
PANCAN	ENSP00000367608	140-391-3IAI-B-D	1	16	10	252	0.476837	1
PANCAN	ENSP00000367608	140-390-1XEV-B-D	0	16	7	251	1	1
PANCAN	ENSP00000367608	135-391-3IAI-A-D	0	19	10	257	1	1
PANCAN	ENSP00000367608	141-390-4HT2-B-A	2	16	20	250	0.370146	1
PANCAN	ENSP00000367608	139-391-3IAI-D-C	1	17	18	253	0.714829	1
PANCAN	ENSP00000367608	141-390-4HT2-A-B	2	16	20	250	0.370146	1
PANCAN	ENSP00000367608	140-391-3IAI-C-D	1	16	18	252	0.694476	1
PANCAN	ENSP00000367608	140-390-1XEV-A-C	0	16	7	251	1	1
PANCAN	ENSP00000367608	141-390-4HT2-D-C	2	16	21	250	0.393905	1
PANCAN	ENSP00000367608	140-390-3MWO-A-B	0	16	6	251	1	1
PANCAN	ENSP00000367608	135-391-3IAI-A-C	1	19	15	257	0.681021	1
PANCAN	ENSP00000367608	139-391-3IAI-D-A	0	17	11	253	1	1
PANCAN	ENSP00000367608	135-391-3IAI-A-B	1	19	18	257	0.74833	1
PANCAN	ENSP00000367608	149-391-3FE4-B-A	0	15	14	243	1	1
PANCAN	ENSP00000367608	139-391-3IAI-D-B	1	17	15	253	0.646199	1
PANCAN	ENSP00000380464	36-486-3USO-B-A	1	34	21	451	0.802337	1
PANCAN	ENSP00000380464	35-486-3GJC-A-B	0	34	15	452	1	1
PANCAN	ENSP00000380464	36-486-3TT1-B-H	1	34	10	451	0.533438	1
PANCAN	ENSP00000380464	36-486-3TT1-A-B	0	34	13	451	1	1
PANCAN	ENSP00000380464	36-486-3TT1-A-I	1	34	10	451	0.533438	1
PANCAN	ENSP00000380464	36-486-3TT1-A-M	0	34	7	451	1	1
PANCAN	ENSP00000380464	36-486-3USJ-B-A	2	34	20	451	0.448607	1
PANCAN	ENSP00000380464	36-486-3USJ-A-B	2	34	15	451	0.313022	1
PANCAN	ENSP00000380464	36-486-3USO-A-B	0	34	11	451	1	1
PANCAN	ENSP00000380464	36-486-3TT1-B-A	0	34	12	451	1	1
PANCAN	ENSP00000380464	35-486-4HMK-B-A	0	34	13	452	1	1
PANCAN	ENSP00000380464	35-486-3GJC-B-A	0	34	15	452	1	1
PANCAN	ENSP00000380464	36-486-3TT1-B-L	0	34	6	451	1	1
PANCAN	ENSP00000380464	36-486-3USK-D-C	0	34	6	451	1	1
PANCAN	ENSP00000380464	36-486-3USK-A-B	0	34	7	451	1	1
PANCAN	ENSP00000380464	35-486-4HMK-A-B	0	34	13	452	1	1
PANCAN	ENSP00000380464	36-486-3USK-B-A	2	34	8	451	0.121733	1
PANCAN	ENSP00000295598	26-1023-3B8E-C-D	1	58	24	998	0.756304	1
PANCAN	ENSP00000295598	30-1023-4HYT-C-D	2	58	41	994	0.69629	1
PANCAN	ENSP00000295598	32-1023-3N2F-C-D	2	58	37	992	0.64189	1
PANCAN	ENSP00000295598	32-1023-2ZXE-A-G	0	58	17	992	1	1
PANCAN	ENSP00000295598	135-907-1MHS-A-B	0	44	8	773	1	1
PANCAN	ENSP00000295598	30-1023-4HYT-A-B	2	58	42	994	0.709036	1
PANCAN	ENSP00000295598	44-1010-1WPG-D-C	0	55	8	967	1	1
PANCAN	ENSP00000295598	26-1023-3KDP-C-D	1	58	36	998	0.881264	1
PANCAN	ENSP00000295598	32-1023-3N23-A-G	0	58	14	992	1	1
PANCAN	ENSP00000295598	32-1023-2YN9-A-B	2	58	38	992	0.656448	1
PANCAN	ENSP00000295598	44-1010-1WPG-A-B	0	55	8	967	1	1
PANCAN	ENSP00000295598	32-1023-3N23-A-B	2	58	39	992	0.670543	1
PANCAN	ENSP00000295598	32-1023-3A3Y-A-G	1	58	18	992	0.654266	1
PANCAN	ENSP00000295598	32-1023-3N2F-A-G	0	58	14	992	1	1
PANCAN	ENSP00000295598	41-792-3B8C-B-A	3	49	17	752	0.0990521	1
PANCAN	ENSP00000295598	32-1023-3N23-C-D	2	58	38	992	0.656448	1
PANCAN	ENSP00000295598	26-1023-3KDP-A-G	0	58	16	998	1	1
PANCAN	ENSP00000295598	32-1023-3N23-C-E	0	58	13	992	1	1
PANCAN	ENSP00000295598	44-1010-3W5A-B-C	2	55	28	967	0.47548	1
PANCAN	ENSP00000295598	26-1023-3B8E-C-H	0	58	14	998	1	1
PANCAN	ENSP00000295598	44-1010-2AGV-B-A	0	55	10	967	1	1
PANCAN	ENSP00000295598	26-1023-3KDP-A-B	1	58	36	998	0.881264	1
PANCAN	ENSP00000295598	44-1010-4H1W-A-B	1	55	28	967	0.801321	1
PANCAN	ENSP00000295598	32-1023-3A3Y-A-B	1	58	38	992	0.896216	1
PANCAN	ENSP00000295598	30-1023-4HYT-A-G	0	58	16	994	1	1
PANCAN	ENSP00000295598	32-1023-2ZXE-A-B	1	58	40	992	0.90811	1
PANCAN	ENSP00000295598	39-1023-2XZB-A-B	2	57	41	985	0.691984	1
PANCAN	ENSP00000295598	30-1023-4HYT-C-E	0	58	16	994	1	1
PANCAN	ENSP00000295598	135-907-1MHS-B-A	0	44	12	773	1	1
PANCAN	ENSP00000295598	32-1023-3N2F-A-B	2	58	37	992	0.64189	1
PANCAN	ENSP00000295598	26-1023-3KDP-C-H	0	58	16	998	1	1
PANCAN	ENSP00000295598	44-1010-1IWO-A-B	1	55	7	967	0.329403	1
PANCAN	ENSP00000295598	26-1023-3B8E-A-B	1	58	23	998	0.74136	1
PANCAN	ENSP00000295598	44-1010-1VFP-A-B	0	55	10	967	1	1
PANCAN	ENSP00000295598	41-792-3B8C-A-B	3	49	18	752	0.112525	1
PANCAN	ENSP00000295598	44-1010-1WPG-B-A	0	55	9	967	1	1
PANCAN	ENSP00000295598	26-1023-3B8E-A-G	0	58	12	998	1	1
PANCAN	ENSP00000295598	44-1010-1VFP-B-A	0	55	10	967	1	1
PANCAN	ENSP00000295598	32-1023-3N2F-C-E	0	58	14	992	1	1
PANCAN	ENSP00000295598	44-1010-1IWO-B-A	0	55	13	967	1	1
PANCAN	ENSP00000295598	44-1010-1WPG-C-D	0	55	9	967	1	1
PANCAN	ENSP00000333769	140-319-3B5H-A-D	2	14	12	180	0.238719	1
PANCAN	ENSP00000333769	140-319-3B5H-A-C	0	14	9	180	1	1
PANCAN	ENSP00000333769	140-318-3B5H-C-B	0	14	9	179	1	1
PANCAN	ENSP00000333769	140-317-3B5H-D-A	0	14	7	178	1	1
PANCAN	ENSP00000333769	23-138-3QR2-B-A	0	5	20	116	1	1
PANCAN	ENSP00000333769	140-317-3B5H-D-B	0	14	6	178	1	1
PANCAN	ENSP00000333769	140-318-3B5H-C-A	0	14	9	179	1	1
PANCAN	ENSP00000333769	140-319-3B5H-B-C	0	14	7	180	1	1
PANCAN	ENSP00000361433	25-293-2NN6-H-E	1	4	22	269	0.289149	1
PANCAN	ENSP00000361433	25-293-2NN6-H-B	0	4	17	269	1	1
PANCAN	ENSP00000312326	56-759-3HIG-B-A	10	58	177	704	0.943168	1
PANCAN	ENSP00000312326	318-717-1DYU-B-A	8	36	110	400	0.813298	1
PANCAN	ENSP00000312326	318-717-2W0Q-A-B	8	36	111	400	0.821997	1
PANCAN	ENSP00000312326	318-717-2WGQ-B-A	6	36	111	400	0.959041	1
PANCAN	ENSP00000312326	318-717-2W0Q-B-A	8	36	110	400	0.813298	1
PANCAN	ENSP00000312326	318-717-2WOF-A-B	8	36	116	400	0.86121	1
PANCAN	ENSP00000312326	58-729-2C11-B-A	11	56	162	672	0.824943	1
PANCAN	ENSP00000312326	39-761-3ALA-B-F	1	58	6	723	0.383278	1
PANCAN	ENSP00000312326	58-729-2C11-A-B	12	56	159	672	0.701918	1
PANCAN	ENSP00000312326	58-762-2C10-C-D	11	58	185	705	0.924767	1
PANCAN	ENSP00000312326	54-759-3HI7-A-B	10	58	176	706	0.938944	1
PANCAN	ENSP00000312326	39-761-3ALA-B-E	0	58	8	723	1	1
PANCAN	ENSP00000312326	318-717-1QAL-A-B	8	36	112	400	0.830408	1
PANCAN	ENSP00000312326	56-731-1N9E-D-C	11	56	143	676	0.660519	1
PANCAN	ENSP00000312326	39-761-3ALA-B-A	13	58	182	723	0.732247	1
PANCAN	ENSP00000312326	318-717-1QAK-A-B	8	36	110	400	0.813298	1
PANCAN	ENSP00000312326	318-717-2WOF-B-A	8	36	111	400	0.821997	1
PANCAN	ENSP00000312326	36-762-3ALA-D-C	12	58	185	727	0.837032	1
PANCAN	ENSP00000312326	56-731-1N9E-B-C	0	56	6	676	1	1
PANCAN	ENSP00000312326	38-761-3ALA-G-F	13	58	180	724	0.714138	1
PANCAN	ENSP00000312326	55-761-1US1-A-B	12	58	182	707	0.849151	1
PANCAN	ENSP00000312326	318-717-2WO0-B-A	8	36	108	400	0.795024	1
PANCAN	ENSP00000312326	58-729-2C11-C-D	12	56	159	672	0.701918	1
PANCAN	ENSP00000312326	56-759-3MPH-A-B	10	58	179	704	0.948422	1
PANCAN	ENSP00000312326	57-762-2Y73-B-A	12	58	184	706	0.861511	1
PANCAN	ENSP00000312326	57-761-1US1-B-A	12	58	181	705	0.84639	1
PANCAN	ENSP00000312326	58-761-2Y74-A-B	11	58	179	704	0.903292	1
PANCAN	ENSP00000312326	58-729-2C11-D-C	11	56	159	672	0.804453	1
PANCAN	ENSP00000312326	318-717-1LVN-B-A	8	36	111	400	0.821997	1
PANCAN	ENSP00000312326	54-759-3HIG-A-B	10	58	180	706	0.949645	1
PANCAN	ENSP00000312326	39-762-2C10-D-C	11	58	187	724	0.91444	1
PANCAN	ENSP00000312326	56-759-3HII-B-A	10	58	175	704	0.937474	1
PANCAN	ENSP00000312326	58-717-2PNC-A-B	8	56	102	660	0.651814	1
PANCAN	ENSP00000312326	318-717-2WO0-A-B	8	36	110	400	0.813298	1
PANCAN	ENSP00000312326	56-731-1N9E-A-B	11	56	144	676	0.670295	1
PANCAN	ENSP00000312326	318-717-1D6U-B-A	8	36	112	400	0.830408	1
PANCAN	ENSP00000312326	58-717-1TU5-B-A	9	56	118	660	0.691084	1
PANCAN	ENSP00000312326	35-762-3ALA-C-D	12	58	187	728	0.846916	1
PANCAN	ENSP00000312326	318-717-1JRQ-A-B	8	36	113	400	0.838531	1
PANCAN	ENSP00000312326	56-759-3HI7-B-A	10	58	177	704	0.943168	1
PANCAN	ENSP00000312326	55-762-2Y73-A-B	12	58	183	708	0.853291	1
PANCAN	ENSP00000312326	54-761-3ALA-A-F	2	58	6	708	0.0869896	1
PANCAN	ENSP00000312326	318-717-1QAK-B-A	8	36	110	400	0.813298	1
PANCAN	ENSP00000312326	318-717-2WOH-B-A	8	36	111	400	0.821997	1
PANCAN	ENSP00000312326	56-731-1N9E-B-A	11	56	144	676	0.670295	1
PANCAN	ENSP00000312326	57-761-3ALA-F-A	0	58	6	705	1	1
PANCAN	ENSP00000312326	56-731-1N9E-C-D	11	56	144	676	0.670295	1
PANCAN	ENSP00000312326	318-717-1SPU-A-B	8	36	113	400	0.838531	1
PANCAN	ENSP00000312326	58-762-2C10-A-B	11	58	187	705	0.931267	1
PANCAN	ENSP00000312326	54-761-3ALA-A-B	12	58	183	708	0.853291	1
PANCAN	ENSP00000312326	318-717-1D6U-A-B	8	36	113	400	0.838531	1
PANCAN	ENSP00000312326	318-717-1OAC-A-B	8	36	111	400	0.821997	1
PANCAN	ENSP00000312326	57-761-3ALA-F-G	13	58	179	705	0.744486	1
PANCAN	ENSP00000312326	55-761-1PU4-A-B	12	58	181	707	0.843435	1
PANCAN	ENSP00000312326	318-717-2WOH-A-B	8	36	116	400	0.86121	1
PANCAN	ENSP00000312326	318-717-1D6Z-B-A	8	36	112	400	0.830408	1
PANCAN	ENSP00000312326	57-761-1PU4-B-A	12	58	182	705	0.852043	1
PANCAN	ENSP00000312326	318-717-1D6Y-B-A	8	36	111	400	0.821997	1
PANCAN	ENSP00000312326	318-717-1QAL-B-A	8	36	110	400	0.813298	1
PANCAN	ENSP00000312326	318-717-1DYU-A-B	8	36	114	400	0.84637	1
PANCAN	ENSP00000312326	56-731-1N9E-C-B	0	56	6	676	1	1
PANCAN	ENSP00000312326	318-717-1D6Y-A-B	8	36	113	400	0.838531	1
PANCAN	ENSP00000312326	58-717-2PNC-B-A	8	56	99	660	0.616523	1
PANCAN	ENSP00000312326	54-759-3HII-A-B	10	58	181	706	0.952059	1
PANCAN	ENSP00000312326	318-717-1QAF-A-B	8	36	113	400	0.838531	1
PANCAN	ENSP00000312326	318-717-1SPU-B-A	8	36	112	400	0.830408	1
PANCAN	ENSP00000312326	39-762-2C10-B-A	11	58	187	724	0.91444	1
PANCAN	ENSP00000312326	318-717-1OAC-B-A	8	36	112	400	0.830408	1
PANCAN	ENSP00000312326	318-717-2WGQ-A-B	6	36	114	400	0.966732	1
PANCAN	ENSP00000312326	56-759-3MPH-B-A	12	58	176	704	0.817404	1
PANCAN	ENSP00000312326	58-717-1TU5-A-B	9	56	119	660	0.701272	1
PANCAN	ENSP00000312326	318-717-1D6Z-A-B	8	36	114	400	0.84637	1
PANCAN	ENSP00000312326	318-717-1QAF-B-A	8	36	112	400	0.830408	1
PANCAN	ENSP00000312326	318-717-1JRQ-B-A	8	36	112	400	0.830408	1
PANCAN	ENSP00000312326	318-717-1LVN-A-B	8	36	114	400	0.84637	1
PANCAN	ENSP00000312326	56-761-2Y74-B-A	12	58	180	706	0.839076	1
PANCAN	ENSP00000356375	72-167-2IHC-D-C	2	9	26	96	0.746944	1
PANCAN	ENSP00000356375	517-652-2I13-A-B	0	23	6	136	1	1
PANCAN	ENSP00000471150	85-479-2BEW-A-B	3	23	40	395	0.416208	1
PANCAN	ENSP00000331727	676-866-3UKN-C-B	1	28	6	191	0.590858	1
PANCAN	ENSP00000331727	676-866-3UKV-C-B	2	28	7	191	0.27401	1
PANCAN	ENSP00000331727	676-866-3UKN-A-B	3	28	25	191	0.728565	1
PANCAN	ENSP00000331727	676-867-3UKT-B-A	3	29	26	192	0.772076	1
PANCAN	ENSP00000331727	676-866-3UKV-A-B	3	28	28	191	0.799625	1
PANCAN	ENSP00000331727	676-866-3UKV-C-D	2	28	15	191	0.657111	1
PANCAN	ENSP00000331727	676-867-3UKN-B-C	0	29	7	192	1	1
PANCAN	ENSP00000331727	676-867-3UKN-B-A	3	29	27	192	0.794956	1
PANCAN	ENSP00000331727	29-133-4HOI-A-B	3	25	8	105	0.296377	1
PANCAN	ENSP00000331727	11-124-4HP4-B-A	1	25	13	114	0.951537	1
PANCAN	ENSP00000331727	12-124-4HP4-A-B	1	25	17	113	0.983025	1
PANCAN	ENSP00000331727	29-133-4HOI-D-B	2	25	9	105	0.644138	1
PANCAN	ENSP00000331727	676-866-3UKT-C-A	2	28	9	191	0.382719	1
PANCAN	ENSP00000331727	676-866-3UKT-A-B	3	28	28	191	0.799625	1
PANCAN	ENSP00000331727	676-836-3UKV-D-C	3	25	16	161	0.45868	1
PANCAN	ENSP00000331727	676-866-3UKV-B-A	3	28	26	191	0.754067	1
PANCAN	ENSP00000331727	27-126-4EET-D-B	0	24	9	100	1	1
PANCAN	ENSP00000331727	29-133-4HOI-B-A	3	25	8	105	0.296377	1
PANCAN	ENSP00000331727	29-133-4HOI-B-C	1	25	12	105	0.951878	1
PANCAN	ENSP00000331727	676-866-3UKT-C-B	2	28	8	191	0.328819	1
PANCAN	ENSP00000331727	29-133-4HOI-C-B	2	25	19	105	0.955619	1
PANCAN	ENSP00000331727	676-866-3UKV-C-A	2	28	6	191	0.219313	1
PANCAN	ENSP00000331727	676-866-3UKT-C-D	3	28	26	191	0.754067	1
PANCAN	ENSP00000331727	676-845-3UKT-D-C	3	25	23	170	0.67637	1
PANCAN	ENSP00000356811	258-682-1D8T-B-A	0	27	6	425	1	1
PANCAN	ENSP00000356811	258-682-1EFC-B-A	0	27	11	425	1	1
PANCAN	ENSP00000356811	252-682-1D8T-A-B	0	29	10	431	1	1
PANCAN	ENSP00000356811	258-682-3U6B-A-D	1	27	18	425	0.689152	1
PANCAN	ENSP00000356811	258-682-1DG1-G-H	0	27	11	425	1	1
PANCAN	ENSP00000356811	261-682-3MMP-A-G	6	27	45	422	0.0611073	1
PANCAN	ENSP00000356811	258-682-1DG1-H-G	0	27	11	425	1	1
PANCAN	ENSP00000356811	258-682-1EFC-A-B	0	27	11	425	1	1
PANCAN	ENSP00000356811	258-682-3U6K-B-D	2	27	20	425	0.365018	1
PANCAN	ENSP00000356811	258-682-3U6K-B-A	1	27	8	425	0.401351	1
PANCAN	ENSP00000356811	252-682-3U6B-B-C	1	29	17	431	0.688707	1
PANCAN	ENSP00000356811	258-682-1D8T-B-D	2	27	20	425	0.365018	1
PANCAN	ENSP00000356811	258-683-3VMF-A-B	3	27	35	426	0.384601	1
PANCAN	ENSP00000356811	258-682-2BVN-A-B	1	27	17	425	0.667858	1
PANCAN	ENSP00000356811	258-682-3U6K-A-C	2	27	19	425	0.341598	1
PANCAN	ENSP00000356811	252-682-1D8T-A-C	2	29	21	431	0.416177	1
PANCAN	ENSP00000356811	258-682-2BVN-B-A	1	27	14	425	0.595212	1
PANCAN	ENSP00000356811	258-682-3U6K-A-B	1	27	8	425	0.401351	1
PANCAN	ENSP00000356811	261-682-3MMP-C-F	6	27	45	422	0.0611073	1
PANCAN	ENSP00000378503	25-140-3I3N-B-A	1	2	40	116	0.570749	1
PANCAN	ENSP00000378503	28-110-3HVE-B-A	1	2	23	83	0.477428	1
PANCAN	ENSP00000378503	25-140-4APF-A-B	0	2	13	116	1	1
PANCAN	ENSP00000378503	21-138-3GA1-B-A	0	2	43	118	1	1
PANCAN	ENSP00000378503	28-138-3HVE-A-B	1	2	25	111	0.399724	1
PANCAN	ENSP00000418364	35-233-1I8L-A-C	5	21	15	199	0.017826	0.899664
PANCAN	ENSP00000418364	35-233-1I8L-A-B	0	21	14	199	1	1
PANCAN	ENSP00000418364	35-233-1I8L-B-A	0	21	14	199	1	1
PANCAN	ENSP00000418364	35-233-1I8L-B-D	4	21	13	199	0.0445708	1
PANCAN	ENSP00000276616	63-329-2A27-H-F	4	40	19	267	0.317015	1
PANCAN	ENSP00000276616	101-320-2Y4P-B-A	7	35	29	220	0.170166	1
PANCAN	ENSP00000276616	81-320-3I6W-E-F	2	37	12	240	0.558218	1
PANCAN	ENSP00000276616	63-320-1JKT-A-B	2	38	14	258	0.618287	1
PANCAN	ENSP00000276616	63-329-2A2A-A-B	4	40	19	267	0.317015	1
PANCAN	ENSP00000276616	63-320-1ZWS-C-D	2	38	20	258	0.804598	1
PANCAN	ENSP00000276616	63-322-2BDW-B-A	1	38	9	260	0.737811	1
PANCAN	ENSP00000276616	63-329-2CKE-B-A	4	40	20	267	0.351782	1
PANCAN	ENSP00000276616	63-329-1WMK-B-C	2	40	18	267	0.761412	1
PANCAN	ENSP00000276616	63-329-2YAA-A-B	4	40	21	267	0.3867	1
PANCAN	ENSP00000276616	77-336-3BHH-C-A	0	40	6	260	1	1
PANCAN	ENSP00000276616	63-320-2Y4P-C-A	2	38	6	258	0.221045	1
PANCAN	ENSP00000276616	63-329-2A2A-B-C	2	40	9	267	0.392276	1
PANCAN	ENSP00000276616	81-320-3I6W-H-G	1	37	7	240	0.665533	1
PANCAN	ENSP00000276616	63-329-2A27-A-E	4	40	21	267	0.3867	1
PANCAN	ENSP00000276616	62-322-3KL8-C-H	3	38	23	261	0.662512	1
PANCAN	ENSP00000276616	60-322-1CDK-B-J	5	38	28	263	0.380388	1
PANCAN	ENSP00000276616	62-319-2Y7J-C-B	3	38	9	258	0.145966	1
PANCAN	ENSP00000276616	53-320-2X4F-B-A	0	38	9	268	1	1
PANCAN	ENSP00000276616	63-329-2YA9-B-A	4	40	23	267	0.455931	1
PANCAN	ENSP00000276616	63-329-2A27-D-G	4	40	21	267	0.3867	1
PANCAN	ENSP00000276616	63-320-1ZWS-D-C	3	38	18	258	0.500177	1
PANCAN	ENSP00000276616	63-340-4FG8-A-B	0	42	9	278	1	1
PANCAN	ENSP00000276616	81-320-3I6W-E-A	0	37	11	240	1	1
PANCAN	ENSP00000276616	63-329-2YAA-B-A	4	40	21	267	0.3867	1
PANCAN	ENSP00000276616	72-320-3ZXT-C-D	5	38	29	249	0.458708	1
PANCAN	ENSP00000276616	63-343-4FG9-B-A	0	42	6	281	1	1
PANCAN	ENSP00000276616	63-329-1WMK-G-H	3	40	19	267	0.548904	1
PANCAN	ENSP00000276616	81-320-3I6W-D-C	0	37	6	240	1	1
PANCAN	ENSP00000276616	63-336-3BHH-B-C	3	40	9	274	0.143384	1
PANCAN	ENSP00000276616	60-322-1CDK-A-I	3	38	27	263	0.76277	1
PANCAN	ENSP00000276616	63-329-2CKE-B-C	2	40	9	267	0.392276	1
PANCAN	ENSP00000276616	63-320-1YRP-A-B	4	38	29	258	0.631476	1
PANCAN	ENSP00000276616	63-329-2A27-E-A	3	40	21	267	0.61874	1
PANCAN	ENSP00000276616	63-337-2VZ6-B-A	3	40	13	275	0.293049	1
PANCAN	ENSP00000276616	63-329-2A27-E-F	1	40	14	267	0.884023	1
PANCAN	ENSP00000276616	63-320-2Y4P-C-D	5	38	31	258	0.487151	1
PANCAN	ENSP00000276616	63-329-2A27-C-D	1	40	13	267	0.8642	1
PANCAN	ENSP00000276616	62-322-3KL8-C-G	0	38	9	261	1	1
PANCAN	ENSP00000276616	63-320-1ZWS-A-B	2	38	19	258	0.780266	1
PANCAN	ENSP00000276616	63-320-3ZXT-A-B	5	38	30	258	0.457258	1
PANCAN	ENSP00000276616	63-329-2A27-C-B	4	40	20	267	0.351782	1
PANCAN	ENSP00000276616	62-322-3KL8-E-G	2	38	8	261	0.32551	1
PANCAN	ENSP00000276616	63-320-1ZWS-H-G	2	38	19	258	0.780266	1
PANCAN	ENSP00000276616	62-319-2Y7J-A-D	3	38	9	258	0.145966	1
PANCAN	ENSP00000276616	63-329-1WMK-H-G	3	40	20	267	0.58469	1
PANCAN	ENSP00000276616	63-329-2A27-B-C	4	40	20	267	0.351782	1
PANCAN	ENSP00000276616	101-320-2Y4P-D-C	5	35	30	220	0.529168	1
PANCAN	ENSP00000276616	63-329-2YAB-A-B	4	40	21	267	0.3867	1
PANCAN	ENSP00000276616	63-329-2A27-F-E	1	40	14	267	0.884023	1
PANCAN	ENSP00000276616	89-320-3RNY-B-A	4	36	10	232	0.0680534	1
PANCAN	ENSP00000276616	63-329-2CKE-D-C	3	40	19	267	0.548904	1
PANCAN	ENSP00000276616	69-322-1CMK-E-I	5	38	27	254	0.379095	1
PANCAN	ENSP00000276616	63-320-2Y4P-A-C	2	38	7	258	0.275782	1
PANCAN	ENSP00000276616	63-329-2A27-B-A	1	40	13	267	0.8642	1
PANCAN	ENSP00000276616	63-319-2QG5-D-A	0	38	8	257	1	1
PANCAN	ENSP00000276616	63-320-1ZWS-B-A	3	38	19	258	0.537472	1
PANCAN	ENSP00000276616	81-320-3I6W-A-E	3	37	12	240	0.281689	1
PANCAN	ENSP00000276616	63-319-2QG5-A-B	3	38	12	257	0.260997	1
PANCAN	ENSP00000276616	62-322-2BDW-A-B	2	38	9	261	0.378749	1
PANCAN	ENSP00000276616	63-320-3ZXT-D-C	5	38	30	258	0.457258	1
PANCAN	ENSP00000276616	68-320-2JAM-B-A	10	38	45	253	0.124547	1
PANCAN	ENSP00000276616	62-319-2Y7J-B-C	3	38	8	258	0.113031	1
PANCAN	ENSP00000276616	62-322-3MA6-B-A	5	38	33	261	0.534515	1
PANCAN	ENSP00000276616	63-320-2WNT-B-A	6	38	13	258	0.0112546	0.758291
PANCAN	ENSP00000276616	81-320-3I6W-B-A	1	37	6	240	0.608104	1
PANCAN	ENSP00000276616	53-320-2X4F-A-B	3	38	11	268	0.20385	1
PANCAN	ENSP00000276616	63-337-2VN9-B-A	1	40	6	275	0.586207	1
PANCAN	ENSP00000276616	57-320-3I6U-A-B	4	38	22	264	0.391571	1
PANCAN	ENSP00000276616	63-329-2A27-G-D	5	40	22	267	0.230899	1
PANCAN	ENSP00000276616	111-320-3RNY-A-B	5	33	13	210	0.050714	1
PANCAN	ENSP00000276616	63-329-1WMK-E-A	3	40	17	267	0.472698	1
PANCAN	ENSP00000276616	62-319-2Y7J-A-C	2	38	12	258	0.532924	1
PANCAN	ENSP00000276616	63-329-2A2A-C-D	4	40	21	267	0.3867	1
PANCAN	ENSP00000276616	63-329-2A2A-B-A	4	40	19	267	0.317015	1
PANCAN	ENSP00000276616	63-319-2QG5-A-D	0	38	7	257	1	1
PANCAN	ENSP00000276616	68-320-2HW6-B-A	3	38	16	253	0.434529	1
PANCAN	ENSP00000276616	63-329-2YA9-A-B	4	40	23	267	0.455931	1
PANCAN	ENSP00000276616	63-320-2WNT-A-B	5	38	14	258	0.053234	1
PANCAN	ENSP00000276616	57-320-3I6U-B-A	4	38	21	264	0.357948	1
PANCAN	ENSP00000276616	63-329-1WMK-A-E	3	40	20	267	0.58469	1
PANCAN	ENSP00000276616	63-329-2A27-F-H	4	40	21	267	0.3867	1
PANCAN	ENSP00000276616	63-329-2A27-D-C	1	40	14	267	0.884023	1
PANCAN	ENSP00000276616	62-319-2Y7J-B-D	0	38	12	258	1	1
PANCAN	ENSP00000276616	63-329-1WMK-C-B	4	40	20	267	0.351782	1
PANCAN	ENSP00000276616	63-343-4FG8-B-A	3	42	11	281	0.22619	1
PANCAN	ENSP00000276616	63-338-2XZS-B-A	2	42	20	276	0.818253	1
PANCAN	ENSP00000276616	63-340-2JC6-C-A	3	42	19	278	0.554389	1
PANCAN	ENSP00000276616	63-320-1ZWS-G-H	2	38	15	258	0.656463	1
PANCAN	ENSP00000276616	55-320-2J90-A-B	6	38	38	266	0.464395	1
PANCAN	ENSP00000276616	63-329-2A2A-D-C	3	40	19	267	0.548904	1
PANCAN	ENSP00000276616	62-322-3MA6-A-B	3	38	16	261	0.414487	1
PANCAN	ENSP00000276616	63-329-1WMK-D-F	3	40	19	267	0.548904	1
PANCAN	ENSP00000276616	60-322-4DFY-A-E	2	38	18	263	0.743645	1
PANCAN	ENSP00000276616	63-329-2YAB-B-A	6	40	22	267	0.107672	1
PANCAN	ENSP00000276616	59-320-3UTO-B-A	3	38	15	262	0.372068	1
PANCAN	ENSP00000276616	63-329-2A27-A-B	1	40	13	267	0.8642	1
PANCAN	ENSP00000276616	63-320-2J90-B-A	6	38	39	258	0.522626	1
PANCAN	ENSP00000276616	63-320-1YRP-B-A	6	38	30	258	0.276723	1
PANCAN	ENSP00000276616	60-322-4DFY-E-A	2	38	18	263	0.743645	1
PANCAN	ENSP00000276616	68-320-2JAM-A-B	8	38	44	253	0.336944	1
PANCAN	ENSP00000276616	77-336-3BHH-C-B	2	40	8	260	0.349746	1
PANCAN	ENSP00000276616	62-319-2Y7J-C-A	2	38	10	258	0.436203	1
PANCAN	ENSP00000276616	63-338-2X0G-A-B	0	42	10	276	1	1
PANCAN	ENSP00000276616	63-320-1ZWS-E-F	2	38	19	258	0.780266	1
PANCAN	ENSP00000276616	63-329-2CKE-C-B	3	40	14	267	0.350316	1
PANCAN	ENSP00000276616	63-320-1JKT-B-A	0	38	17	258	1	1
PANCAN	ENSP00000276616	62-322-3KL8-G-F	3	38	26	261	0.743894	1
PANCAN	ENSP00000276616	63-320-1ZWS-F-E	2	38	19	258	0.780266	1
PANCAN	ENSP00000276616	63-329-1WMK-F-D	4	40	20	267	0.351782	1
PANCAN	ENSP00000276616	72-337-2VZ6-A-B	1	40	16	266	0.916375	1
PANCAN	ENSP00000276616	81-320-3I6W-F-E	1	37	10	240	0.792932	1
PANCAN	ENSP00000276616	81-320-3I6W-C-D	1	37	7	240	0.665533	1
PANCAN	ENSP00000276616	63-319-2QG5-B-A	3	38	11	257	0.221302	1
PANCAN	ENSP00000276616	62-322-3KL8-G-C	2	38	8	261	0.32551	1
PANCAN	ENSP00000276616	63-329-2A2A-C-B	3	40	16	267	0.43269	1
PANCAN	ENSP00000276616	62-319-2Y7J-D-B	2	38	10	258	0.436203	1
PANCAN	ENSP00000276616	68-320-2HW6-A-B	3	38	16	253	0.434529	1
PANCAN	ENSP00000276616	68-320-2JAM-B-E	1	38	9	253	0.747516	1
PANCAN	ENSP00000276616	63-320-2Y4P-A-B	7	38	31	258	0.164987	1
PANCAN	ENSP00000276616	75-336-3BHH-A-C	2	40	11	262	0.50489	1
PANCAN	ENSP00000276616	68-320-2JAM-A-D	1	38	9	253	0.747516	1
PANCAN	ENSP00000276616	59-320-3UTO-A-B	4	38	17	262	0.231144	1
PANCAN	ENSP00000276616	63-340-2JC6-A-C	3	42	9	278	0.154303	1
PANCAN	ENSP00000276616	63-329-2CKE-A-B	3	40	18	267	0.511514	1
PANCAN	ENSP00000276616	62-322-3KL8-G-E	0	38	9	261	1	1
PANCAN	ENSP00000276616	62-319-2Y7J-D-A	3	38	8	258	0.113031	1
PANCAN	ENSP00000276616	63-329-2CKE-C-D	3	40	19	267	0.548904	1
PANCAN	ENSP00000276616	63-338-2XZS-A-B	2	42	15	276	0.673444	1
PANCAN	ENSP00000276616	63-320-3ZXT-B-A	4	38	30	258	0.659032	1
PANCAN	ENSP00000255006	673-813-2OT3-A-B	2	6	28	141	0.341154	1
PANCAN	ENSP00000359245	944-1170-4HZU-A-T	1	13	32	227	0.861288	1
PANCAN	ENSP00000359245	944-1170-4HZU-A-B	1	13	17	227	0.636491	1
PANCAN	ENSP00000359245	931-1144-3FVQ-B-A	1	14	21	214	0.76449	1
PANCAN	ENSP00000390665	524-643-3HN8-A-C	6	23	6	120	0.00075351	0.179513
PANCAN	ENSP00000390665	538-646-2B3R-B-A	2	25	8	109	0.556782	1
PANCAN	ENSP00000390665	1199-1346-2Q3X-A-B	9	35	24	148	0.101889	1
PANCAN	ENSP00000390665	538-646-2B3R-A-B	2	25	8	109	0.556782	1
PANCAN	ENSP00000390665	1199-1346-2Q3X-B-A	9	35	25	148	0.123795	1
PANCAN	ENSP00000390665	524-638-3FDW-A-B	1	22	6	115	0.692369	1
PANCAN	ENSP00000390665	524-638-3FDW-B-A	1	22	6	115	0.692369	1
PANCAN	ENSP00000390665	524-643-3HN8-A-B	1	23	9	120	0.833559	1
PANCAN	ENSP00000390665	524-643-3HN8-C-A	6	23	8	120	0.00329536	0.477432
PANCAN	ENSP00000331504	552-815-3F5P-H-C	0	13	12	264	1	1
PANCAN	ENSP00000331504	552-815-3F5P-A-B	0	13	12	264	1	1
PANCAN	ENSP00000331504	455-810-3VS0-B-A	1	19	9	356	0.385234	1
PANCAN	ENSP00000331504	552-817-1OPJ-B-A	1	13	8	266	0.327651	1
PANCAN	ENSP00000331504	552-817-3K5V-B-A	0	13	9	266	1	1
PANCAN	ENSP00000331504	552-815-3F5P-S-G	0	13	6	264	1	1
PANCAN	ENSP00000331504	455-810-3VS1-B-A	1	19	8	356	0.350685	1
PANCAN	ENSP00000331504	555-817-3V5L-D-A	1	13	14	263	0.508904	1
PANCAN	ENSP00000331504	555-817-3V8W-B-A	2	13	22	263	0.29759	1
PANCAN	ENSP00000331504	552-815-3F5P-T-I	0	13	13	264	1	1
PANCAN	ENSP00000331504	552-817-2G2I-B-A	1	13	15	266	0.529784	1
PANCAN	ENSP00000331504	552-815-3F5P-R-H	1	13	11	264	0.424937	1
PANCAN	ENSP00000331504	552-817-2G2I-A-B	1	13	13	266	0.478679	1
PANCAN	ENSP00000331504	455-810-3VS6-B-A	1	19	10	356	0.418036	1
PANCAN	ENSP00000331504	552-815-3F5P-M-L	0	13	12	264	1	1
PANCAN	ENSP00000331504	455-810-3VS4-A-B	1	19	10	356	0.418036	1
PANCAN	ENSP00000331504	552-817-2HZI-A-B	0	13	11	266	1	1
PANCAN	ENSP00000331504	552-817-3CS9-A-B	0	13	10	266	1	1
PANCAN	ENSP00000331504	552-815-3F5P-T-S	0	13	6	264	1	1
PANCAN	ENSP00000331504	552-815-3LVP-B-D	1	13	14	264	0.507542	1
PANCAN	ENSP00000331504	552-815-2ZM3-D-A	1	13	9	264	0.362953	1
PANCAN	ENSP00000331504	552-815-1P4O-B-A	1	13	23	264	0.694247	1
PANCAN	ENSP00000331504	552-817-2E2B-A-B	1	13	9	266	0.360752	1
PANCAN	ENSP00000331504	552-817-3DK3-A-B	1	13	10	266	0.392343	1
PANCAN	ENSP00000331504	553-817-2XYN-B-A	1	13	9	265	0.361849	1
PANCAN	ENSP00000331504	555-817-3V8T-B-A	4	13	35	263	0.0832775	1
PANCAN	ENSP00000331504	552-817-1IEP-A-B	1	13	10	266	0.392343	1
PANCAN	ENSP00000331504	455-810-3VS6-A-B	1	19	10	356	0.418036	1
PANCAN	ENSP00000331504	552-815-1M7N-B-A	1	13	12	264	0.453795	1
PANCAN	ENSP00000331504	552-815-3F5P-G-H	0	13	12	264	1	1
PANCAN	ENSP00000331504	552-817-3MS9-A-B	1	13	9	266	0.360752	1
PANCAN	ENSP00000331504	552-817-2HYY-C-D	0	13	6	266	1	1
PANCAN	ENSP00000331504	552-817-2HYY-C-A	1	13	10	266	0.392343	1
PANCAN	ENSP00000331504	460-818-1K9A-A-B	1	20	14	359	0.548671	1
PANCAN	ENSP00000331504	455-810-3VS7-A-B	1	19	9	356	0.385234	1
PANCAN	ENSP00000331504	555-817-3V5J-A-B	2	13	24	263	0.33549	1
PANCAN	ENSP00000331504	552-817-3MS9-B-A	1	13	10	266	0.392343	1
PANCAN	ENSP00000331504	455-810-2C0I-B-A	1	19	9	356	0.385234	1
PANCAN	ENSP00000331504	552-817-2G1T-A-C	1	13	9	266	0.360752	1
PANCAN	ENSP00000331504	552-815-3F5P-J-B	1	13	11	264	0.424937	1
PANCAN	ENSP00000331504	552-815-3QQU-C-B	0	13	19	264	1	1
PANCAN	ENSP00000331504	552-815-3F5P-S-T	0	13	13	264	1	1
PANCAN	ENSP00000331504	552-815-2ZM3-A-D	0	13	6	264	1	1
PANCAN	ENSP00000331504	552-815-3LVP-A-B	1	13	9	264	0.362953	1
PANCAN	ENSP00000331504	552-817-3DK7-B-A	1	13	9	266	0.360752	1
PANCAN	ENSP00000331504	455-810-3VS5-A-B	1	19	9	356	0.385234	1
PANCAN	ENSP00000331504	552-815-3F5P-H-R	2	13	10	264	0.0848658	1
PANCAN	ENSP00000331504	455-810-3VS2-B-A	1	19	9	356	0.385234	1
PANCAN	ENSP00000331504	587-817-3V5L-C-D	1	11	15	231	0.522185	1
PANCAN	ENSP00000331504	552-815-1JQH-C-A	0	13	10	264	1	1
PANCAN	ENSP00000331504	552-815-3F5P-D-G	0	13	12	264	1	1
PANCAN	ENSP00000331504	552-817-2GQG-B-A	1	13	9	266	0.360752	1
PANCAN	ENSP00000331504	587-817-3V5L-C-B	0	11	7	231	1	1
PANCAN	ENSP00000331504	552-817-3UE4-B-A	3	13	29	266	0.161908	1
PANCAN	ENSP00000331504	455-810-3VS3-B-A	1	19	9	356	0.385234	1
PANCAN	ENSP00000331504	552-815-1JQH-A-C	1	13	14	264	0.507542	1
PANCAN	ENSP00000331504	552-817-1FPU-A-B	1	13	9	266	0.360752	1
PANCAN	ENSP00000331504	552-817-3DK6-A-B	0	13	9	266	1	1
PANCAN	ENSP00000331504	552-815-3F5P-K-M	0	13	12	264	1	1
PANCAN	ENSP00000331504	552-815-1JQH-B-C	0	13	13	264	1	1
PANCAN	ENSP00000331504	455-810-3VRY-A-B	1	19	9	356	0.385234	1
PANCAN	ENSP00000331504	552-815-3F5P-E-S	2	13	11	264	0.0999008	1
PANCAN	ENSP00000331504	552-817-2GQG-A-B	0	13	8	266	1	1
PANCAN	ENSP00000331504	552-815-3F5P-L-R	0	13	13	264	1	1
PANCAN	ENSP00000331504	555-817-3V5L-A-D	1	13	14	263	0.508904	1
PANCAN	ENSP00000331504	455-810-3VS5-B-A	1	19	10	356	0.418036	1
PANCAN	ENSP00000331504	552-815-3QQU-B-C	1	13	13	264	0.481311	1
PANCAN	ENSP00000331504	553-817-2HZ4-A-B	1	13	11	265	0.423709	1
PANCAN	ENSP00000331504	552-817-3DK7-A-B	0	13	9	266	1	1
PANCAN	ENSP00000331504	552-817-2HYY-D-B	1	13	9	266	0.360752	1
PANCAN	ENSP00000331504	552-815-1JQH-C-B	1	13	19	264	0.621289	1
PANCAN	ENSP00000331504	553-817-2HZ4-C-A	1	13	6	265	0.257493	1
PANCAN	ENSP00000331504	455-810-3VS3-A-B	1	19	8	356	0.350685	1
PANCAN	ENSP00000331504	552-817-2HZI-B-A	3	13	23	266	0.0959895	1
PANCAN	ENSP00000331504	455-810-3VS0-A-B	1	19	8	356	0.350685	1
PANCAN	ENSP00000331504	552-815-3F5P-J-S	0	13	13	264	1	1
PANCAN	ENSP00000331504	552-817-3KF4-A-B	1	13	8	266	0.327651	1
PANCAN	ENSP00000331504	552-817-3OY3-A-B	1	13	6	266	0.256652	1
PANCAN	ENSP00000331504	554-817-2HYY-A-B	0	13	9	264	1	1
PANCAN	ENSP00000331504	552-817-2G2F-A-C	1	13	10	266	0.392343	1
PANCAN	ENSP00000331504	552-817-3PYY-B-A	1	13	9	266	0.360752	1
PANCAN	ENSP00000331504	552-815-3LW0-A-B	0	13	9	264	1	1
PANCAN	ENSP00000331504	552-815-1JQH-A-B	0	13	11	264	1	1
PANCAN	ENSP00000331504	460-818-1K9A-B-C	1	20	12	359	0.493359	1
PANCAN	ENSP00000331504	552-817-2QOH-B-A	1	13	7	266	0.292974	1
PANCAN	ENSP00000331504	455-810-2C0O-A-B	1	19	10	356	0.418036	1
PANCAN	ENSP00000331504	554-817-2XYN-C-B	0	13	16	264	1	1
PANCAN	ENSP00000331504	552-817-3PYY-A-B	1	13	21	266	0.656681	1
PANCAN	ENSP00000331504	587-817-3V5L-B-C	0	11	8	231	1	1
PANCAN	ENSP00000331504	552-817-3CS9-B-A	0	13	8	266	1	1
PANCAN	ENSP00000331504	455-810-3VRY-B-A	1	19	9	356	0.385234	1
PANCAN	ENSP00000331504	455-810-2C0I-A-B	1	19	10	356	0.418036	1
PANCAN	ENSP00000331504	552-817-2G1T-C-G	1	13	14	266	0.50484	1
PANCAN	ENSP00000331504	552-815-3LVP-B-C	1	13	13	264	0.481311	1
PANCAN	ENSP00000331504	553-817-2XYN-A-B	1	13	7	265	0.29391	1
PANCAN	ENSP00000331504	546-817-2G1T-D-H	1	14	17	272	0.594867	1
PANCAN	ENSP00000331504	552-815-1M7N-A-B	1	13	10	264	0.394677	1
PANCAN	ENSP00000331504	555-817-3MIY-A-B	2	13	26	263	0.373064	1
PANCAN	ENSP00000331504	555-817-3V8W-A-B	2	13	22	263	0.29759	1
PANCAN	ENSP00000331504	552-817-2HZ4-B-A	0	13	9	266	1	1
PANCAN	ENSP00000331504	552-817-2G1T-A-E	1	13	14	266	0.50484	1
PANCAN	ENSP00000331504	573-815-4DCE-A-B	1	13	7	243	0.316129	1
PANCAN	ENSP00000331504	460-818-1K9A-C-B	0	20	10	359	1	1
PANCAN	ENSP00000331504	554-817-3P08-A-B	2	13	36	264	0.546083	1
PANCAN	ENSP00000331504	455-810-2C0O-B-A	1	19	9	356	0.385234	1
PANCAN	ENSP00000331504	569-815-4DCE-B-A	0	13	6	247	1	1
PANCAN	ENSP00000331504	555-817-3V5L-A-C	1	13	12	263	0.455079	1
PANCAN	ENSP00000331504	552-815-1JQH-B-A	1	13	18	264	0.600694	1
PANCAN	ENSP00000331504	552-815-3LVP-B-A	1	13	11	264	0.424937	1
PANCAN	ENSP00000331504	555-817-3MIY-B-A	2	13	25	263	0.354335	1
PANCAN	ENSP00000331504	455-810-3VS1-A-B	1	19	7	356	0.314302	1
PANCAN	ENSP00000331504	552-815-3LVP-C-B	1	13	20	264	0.640899	1
PANCAN	ENSP00000331504	555-817-3V5J-B-A	2	13	23	263	0.316562	1
PANCAN	ENSP00000331504	552-817-2G1T-C-A	1	13	10	266	0.392343	1
PANCAN	ENSP00000331504	552-815-3F5P-G-S	1	13	7	264	0.294853	1
PANCAN	ENSP00000331504	455-810-2C0T-B-A	1	19	9	356	0.385234	1
PANCAN	ENSP00000331504	552-817-2G2I-A-C	1	13	8	266	0.327651	1
PANCAN	ENSP00000331504	552-817-3KFA-A-B	0	13	7	266	1	1
PANCAN	ENSP00000331504	552-815-3F5P-I-J	0	13	12	264	1	1
PANCAN	ENSP00000331504	552-815-3LW0-B-A	1	13	10	264	0.394677	1
PANCAN	ENSP00000331504	455-817-1OPL-B-A	1	19	10	363	0.411843	1
PANCAN	ENSP00000331504	552-817-2HIW-B-A	2	13	19	266	0.236816	1
PANCAN	ENSP00000331504	552-817-2G2H-A-B	0	13	15	266	1	1
PANCAN	ENSP00000331504	552-817-2G1T-B-F	1	13	17	266	0.57623	1
PANCAN	ENSP00000331504	555-817-3V8T-A-B	3	13	25	263	0.119428	1
PANCAN	ENSP00000331504	552-817-2G2I-B-D	1	13	10	266	0.392343	1
PANCAN	ENSP00000331504	552-817-2QOH-A-B	1	13	7	266	0.292974	1
PANCAN	ENSP00000331504	455-810-3VS2-A-B	1	19	9	356	0.385234	1
PANCAN	ENSP00000331504	460-818-1K9A-B-A	1	20	7	359	0.325527	1
PANCAN	ENSP00000331504	552-815-3F5P-R-K	0	13	12	264	1	1
PANCAN	ENSP00000331504	455-817-1OPL-A-B	1	19	10	363	0.411843	1
PANCAN	ENSP00000331504	455-810-3VS4-B-A	1	19	10	356	0.418036	1
PANCAN	ENSP00000331504	587-817-3V5L-C-A	1	11	12	231	0.443899	1
PANCAN	ENSP00000331504	552-817-2HYY-D-C	0	13	6	266	1	1
PANCAN	ENSP00000331504	552-815-3F5P-C-D	0	13	13	264	1	1
PANCAN	ENSP00000331504	552-817-2E2B-B-A	1	13	10	266	0.392343	1
PANCAN	ENSP00000331504	555-817-3V5L-D-C	3	13	27	263	0.141938	1
PANCAN	ENSP00000331504	552-817-2G2H-B-A	3	13	22	266	0.0864539	1
PANCAN	ENSP00000331504	554-817-3P08-B-A	1	13	31	264	0.802859	1
PANCAN	ENSP00000331504	552-815-2ZM3-C-B	0	13	12	264	1	1
PANCAN	ENSP00000331504	552-817-2G1T-A-D	3	13	25	266	0.116383	1
PANCAN	ENSP00000331504	552-815-3QQU-D-B	0	13	7	264	1	1
PANCAN	ENSP00000331504	552-817-3UE4-A-B	0	13	8	266	1	1
PANCAN	ENSP00000331504	587-817-3V5L-B-A	2	11	9	231	0.0660944	1
PANCAN	ENSP00000331504	552-817-1IEP-B-A	1	13	11	266	0.422488	1
PANCAN	ENSP00000331504	552-817-1FPU-B-A	1	13	8	266	0.327651	1
PANCAN	ENSP00000331504	554-817-2HYY-A-C	1	13	9	264	0.362953	1
PANCAN	ENSP00000331504	455-810-2C0T-A-B	1	19	10	356	0.418036	1
PANCAN	ENSP00000331504	552-815-3QQU-B-D	0	13	6	264	1	1
PANCAN	ENSP00000331504	552-815-3F5P-B-J	2	13	12	264	0.115667	1
PANCAN	ENSP00000331504	553-817-2XYN-B-C	0	13	21	265	1	1
PANCAN	ENSP00000331504	552-817-2HYY-B-D	1	13	9	266	0.360752	1
PANCAN	ENSP00000331504	552-815-3LVP-D-B	2	13	14	264	0.149033	1
PANCAN	ENSP00000331504	552-817-2HYY-B-A	0	13	9	266	1	1
PANCAN	ENSP00000331504	455-810-3VS7-B-A	1	19	8	356	0.350685	1
PANCAN	ENSP00000331504	552-817-3DK3-B-A	1	13	9	266	0.360752	1
PANCAN	ENSP00000331504	552-815-1P4O-A-B	1	13	24	264	0.710336	1
PANCAN	ENSP00000331504	546-817-2G1T-D-A	1	14	16	272	0.572048	1
PANCAN	ENSP00000331504	552-817-3QRJ-B-A	0	13	6	266	1	1
PANCAN	ENSP00000331504	552-815-3F5P-S-E	0	13	10	264	1	1
PANCAN	ENSP00000331504	553-817-3DK6-B-A	1	13	9	265	0.361849	1
PANCAN	ENSP00000331504	552-817-1OPJ-A-B	0	13	10	266	1	1
PANCAN	ENSP00000331504	552-815-3F5P-E-F	0	13	13	264	1	1
PANCAN	ENSP00000004921	30-86-2Q8T-D-C	1	3	13	57	0.540026	1
PANCAN	ENSP00000393539	691-832-2J59-R-F	0	2	18	142	1	1
PANCAN	ENSP00000359149	31-375-2OVR-B-A	0	16	27	345	1	1
PANCAN	ENSP00000292579	348-501-2I13-A-B	1	7	6	154	0.242841	1
PANCAN	ENSP00000356991	32-243-4FRW-B-A	0	20	13	212	1	1
PANCAN	ENSP00000356991	32-242-4FRW-C-B	1	20	13	211	0.71968	1
PANCAN	ENSP00000356991	36-243-4FRW-F-E	1	20	6	208	0.443121	1
PANCAN	ENSP00000356991	33-243-4FRW-D-A	0	20	7	211	1	1
PANCAN	ENSP00000356991	32-243-4FRW-A-B	0	20	11	212	1	1
PANCAN	ENSP00000356991	34-241-4FRW-E-F	2	20	10	208	0.249665	1
PANCAN	ENSP00000356991	36-153-4JJH-B-A	1	13	10	118	0.683741	1
PANCAN	ENSP00000356991	32-243-4FRW-A-D	0	20	6	212	1	1
PANCAN	ENSP00000356991	32-243-4FRW-B-C	1	20	13	212	0.717938	1
PANCAN	ENSP00000356991	33-243-4FRW-D-E	0	20	10	211	1	1
PANCAN	ENSP00000356991	34-241-4FRW-E-D	0	20	14	208	1	1
PANCAN	ENSP00000358301	51-391-4AMJ-B-A	1	20	16	341	0.617546	1
PANCAN	ENSP00000358301	68-257-3PBL-B-A	3	16	31	190	0.497811	1
PANCAN	ENSP00000358301	54-392-3SN6-R-A	3	20	20	339	0.110693	1
PANCAN	ENSP00000363089	40-619-3ULU-A-H	2	121	14	580	0.792369	1
PANCAN	ENSP00000363089	346-627-2Z66-D-C	1	65	6	282	0.752885	1
PANCAN	ENSP00000363089	29-627-3B2D-B-C	2	125	9	599	0.561913	1
PANCAN	ENSP00000363089	27-627-4G8A-A-C	4	125	27	601	0.817485	1
PANCAN	ENSP00000363089	40-620-3ULV-A-C	0	121	8	581	1	1
PANCAN	ENSP00000363089	27-627-4G8A-A-D	7	125	14	601	0.0275967	1
PANCAN	ENSP00000363089	27-627-3T6Q-A-C	5	125	25	601	0.59811	1
PANCAN	ENSP00000363089	29-618-3RG1-E-H	2	122	8	590	0.493822	1
PANCAN	ENSP00000363089	40-620-3ULV-A-E	2	121	10	581	0.618333	1
PANCAN	ENSP00000363089	29-627-3RG1-J-L	3	125	23	599	0.862579	1
PANCAN	ENSP00000363089	27-627-3T6Q-A-B	2	125	6	601	0.355063	1
PANCAN	ENSP00000363089	29-620-3RG1-M-O	3	124	24	592	0.882736	1
PANCAN	ENSP00000363089	40-619-3ULU-A-E	3	121	10	580	0.34684	1
PANCAN	ENSP00000363089	29-436-3RG1-I-K	4	77	22	408	0.601647	1
PANCAN	ENSP00000363089	27-627-3FXI-A-B	1	125	11	601	0.900644	1
PANCAN	ENSP00000363089	29-627-3RG1-N-P	3	125	24	599	0.881146	1
PANCAN	ENSP00000363089	27-236-3ULA-C-D	0	36	15	210	1	1
PANCAN	ENSP00000363089	27-236-2Z65-B-D	2	36	16	210	0.771094	1
PANCAN	ENSP00000363089	674-815-2J67-B-A	6	31	14	142	0.0790237	1
PANCAN	ENSP00000363089	40-619-3ULU-A-F	5	121	12	580	0.107178	1
PANCAN	ENSP00000363089	40-620-3ULV-A-H	6	121	15	581	0.0942373	1
PANCAN	ENSP00000363089	28-610-3VQ2-A-D	7	121	14	583	0.0272709	1
PANCAN	ENSP00000363089	27-627-3FXI-B-A	1	125	11	601	0.900644	1
PANCAN	ENSP00000363089	28-613-3VQ1-B-D	6	121	31	586	0.622087	1
PANCAN	ENSP00000363089	27-627-3T6Q-B-D	5	125	25	601	0.59811	1
PANCAN	ENSP00000363089	29-627-3RG1-B-C	2	125	8	599	0.498622	1
PANCAN	ENSP00000363089	27-627-3FXI-A-C	5	125	28	601	0.696812	1
PANCAN	ENSP00000363089	27-236-3ULA-A-B	1	36	16	210	0.942328	1
PANCAN	ENSP00000363089	29-618-3RG1-E-G	3	122	24	590	0.877412	1
PANCAN	ENSP00000363089	29-627-3RG1-J-K	2	125	8	599	0.498622	1
PANCAN	ENSP00000363089	27-627-3FXI-B-D	5	125	28	601	0.696812	1
PANCAN	ENSP00000363089	674-815-1O77-B-A	6	31	12	142	0.042705	1
PANCAN	ENSP00000363089	29-627-3RG1-F-H	3	125	22	599	0.841545	1
PANCAN	ENSP00000363089	674-815-1O77-A-B	3	31	13	142	0.54907	1
PANCAN	ENSP00000363089	29-627-3B2D-A-D	2	125	9	599	0.561913	1
PANCAN	ENSP00000363089	40-619-3ULU-A-C	0	121	9	580	1	1
PANCAN	ENSP00000363089	28-613-3VQ1-A-C	6	121	32	586	0.652807	1
PANCAN	ENSP00000363089	28-610-3VQ2-A-C	6	121	32	583	0.657721	1
PANCAN	ENSP00000363089	29-620-3RG1-A-C	3	124	24	592	0.882736	1
PANCAN	ENSP00000363089	28-613-3VQ1-A-D	6	121	12	586	0.0388574	1
PANCAN	ENSP00000363089	29-627-3B2D-A-C	3	125	24	599	0.881146	1
PANCAN	ENSP00000363089	40-619-3ULU-A-L	2	121	10	580	0.619271	1
PANCAN	ENSP00000363089	28-610-3VQ2-B-D	6	121	29	583	0.56152	1
PANCAN	ENSP00000363089	27-627-3T6Q-A-D	1	125	9	601	0.848328	1
PANCAN	ENSP00000363089	28-610-3VQ2-B-A	1	121	11	583	0.900224	1
PANCAN	ENSP00000363089	27-627-3T6Q-B-A	2	125	6	601	0.355063	1
PANCAN	ENSP00000363089	28-624-2Z64-A-C	6	125	30	597	0.603452	1
PANCAN	ENSP00000363089	27-627-4G8A-A-B	1	125	13	601	0.935008	1
PANCAN	ENSP00000363089	29-627-3RG1-F-G	2	125	8	599	0.498622	1
PANCAN	ENSP00000363089	27-627-3T6Q-B-C	2	125	9	601	0.560101	1
PANCAN	ENSP00000363089	23-627-4G8A-B-D	5	125	28	605	0.691225	1
PANCAN	ENSP00000363089	674-815-1O77-C-D	6	31	11	142	0.0295719	1
PANCAN	ENSP00000363089	29-627-3RG1-B-D	3	125	24	599	0.881146	1
PANCAN	ENSP00000363089	77-190-3RFS-A-B	0	16	6	114	1	1
PANCAN	ENSP00000363089	346-627-2Z66-D-B	10	65	10	282	9.42253e-05	0.0329623
PANCAN	ENSP00000363089	40-483-3V47-B-A	2	85	12	444	0.672622	1
PANCAN	ENSP00000363089	346-627-2Z66-B-D	0	65	8	282	1	1
PANCAN	ENSP00000363089	29-627-3RG1-N-O	2	125	8	599	0.498622	1
PANCAN	ENSP00000363089	77-190-3RFS-B-A	0	16	7	114	1	1
PANCAN	ENSP00000363089	346-627-2Z66-A-B	1	65	6	282	0.752885	1
PANCAN	ENSP00000363089	40-619-3ULU-A-D	0	121	9	580	1	1
PANCAN	ENSP00000363089	40-483-3V47-B-D	7	85	30	444	0.351005	1
PANCAN	ENSP00000363089	29-627-3B2D-A-B	1	125	6	599	0.715892	1
PANCAN	ENSP00000363089	28-613-3VQ1-A-B	1	121	13	586	0.933763	1
PANCAN	ENSP00000363089	28-610-3VQ2-A-B	1	121	13	583	0.934693	1
PANCAN	ENSP00000363089	29-627-3B2D-B-A	1	125	6	599	0.715892	1
PANCAN	ENSP00000363089	346-627-2Z66-A-C	10	65	10	282	9.42253e-05	0.0329623
PANCAN	ENSP00000363089	40-620-3ULV-A-L	2	121	10	581	0.618333	1
PANCAN	ENSP00000363089	29-627-3B2D-B-D	3	125	23	599	0.862579	1
PANCAN	ENSP00000363089	23-627-4G8A-B-A	1	125	12	605	0.918264	1
PANCAN	ENSP00000363089	40-483-3V47-A-C	7	85	29	444	0.319627	1
PANCAN	ENSP00000363089	40-483-3V47-A-B	2	85	13	444	0.714944	1
PANCAN	ENSP00000363089	23-627-4G8A-B-C	6	125	13	605	0.053616	1
PANCAN	ENSP00000363089	29-436-3RG1-I-L	2	77	8	408	0.447133	1
PANCAN	ENSP00000363089	346-627-2Z66-C-A	0	65	8	282	1	1
PANCAN	ENSP00000363089	27-236-2Z65-A-C	2	36	16	210	0.771094	1
PANCAN	ENSP00000363089	29-620-3RG1-A-D	2	124	8	592	0.500604	1
PANCAN	ENSP00000363089	27-627-3FXI-B-C	6	125	13	601	0.0550172	1
PANCAN	ENSP00000363089	44-816-3J0A-A-B	0	159	12	773	1	1
PANCAN	ENSP00000363089	674-815-1O77-D-C	3	31	10	142	0.374469	1
PANCAN	ENSP00000363089	674-815-2J67-A-B	5	31	12	142	0.116447	1
PANCAN	ENSP00000363089	29-620-3RG1-M-P	2	124	8	592	0.500604	1
PANCAN	ENSP00000363089	27-627-3FXI-A-D	6	125	13	601	0.0550172	1
PANCAN	ENSP00000363089	28-610-3VQ2-B-C	6	121	13	583	0.0544997	1
PANCAN	ENSP00000363089	40-620-3ULV-A-F	4	121	13	581	0.286795	1
PANCAN	ENSP00000363089	40-620-3ULV-A-D	0	121	9	581	1	1
PANCAN	ENSP00000363089	28-613-3VQ1-B-A	1	121	12	586	0.918205	1
PANCAN	ENSP00000363089	28-613-3VQ1-B-C	6	121	13	586	0.0534212	1
PANCAN	ENSP00000347358	218-425-3NW0-B-A	4	36	20	208	0.460064	1
PANCAN	ENSP00000419260	153-1068-4AJW-B-A	0	134	7	916	1	1
PANCAN	ENSP00000419260	555-1068-3LS8-B-A	0	66	11	514	1	1
PANCAN	ENSP00000419260	551-1074-2X6J-B-A	1	68	20	524	0.929083	1
PANCAN	ENSP00000419260	551-1074-2X6F-B-A	1	68	21	524	0.938042	1
PANCAN	ENSP00000419260	551-1074-2X6I-A-B	1	68	17	524	0.893827	1
PANCAN	ENSP00000419260	551-1074-2X6F-A-B	1	68	16	524	0.878604	1
PANCAN	ENSP00000419260	551-1074-2X6H-A-B	1	68	17	524	0.893827	1
PANCAN	ENSP00000419260	227-1068-4AJW-A-B	0	108	6	842	1	1
PANCAN	ENSP00000419260	144-1091-3HHM-A-B	6	137	28	948	0.219877	1
PANCAN	ENSP00000419260	552-1068-3LS8-A-B	0	67	11	517	1	1
PANCAN	ENSP00000419260	551-1074-2X6J-A-B	1	68	19	524	0.91885	1
PANCAN	ENSP00000419260	552-1068-3IHY-A-B	0	67	13	517	1	1
PANCAN	ENSP00000419260	144-1089-4A55-A-B	2	137	17	946	0.707583	1
PANCAN	ENSP00000419260	551-1074-2X6H-B-A	1	68	20	524	0.929083	1
PANCAN	ENSP00000419260	551-1074-2X6I-B-A	1	68	20	524	0.929083	1
PANCAN	ENSP00000419260	144-1072-2RD0-A-B	1	136	12	929	0.829355	1
PANCAN	ENSP00000419260	552-1068-3IHY-B-A	1	67	13	517	0.818457	1
PANCAN	ENSP00000419260	147-1089-2Y3A-A-B	2	136	35	943	0.963573	1
PANCAN	ENSP00000419260	551-1074-2X6K-A-B	1	68	20	524	0.929083	1
PANCAN	ENSP00000419260	551-1074-2X6K-B-A	1	68	20	524	0.929083	1
PANCAN	ENSP00000419260	144-1091-3HIZ-A-B	0	137	26	948	1	1
PANCAN	ENSP00000364883	101-339-2QQ3-I-L	1	18	15	239	0.688612	1
PANCAN	ENSP00000364883	85-337-2DUB-F-D	2	19	40	253	0.826358	1
PANCAN	ENSP00000364883	89-338-3PEA-C-B	2	18	31	250	0.672621	1
PANCAN	ENSP00000364883	82-339-3TRR-B-A	3	19	36	258	0.506477	1
PANCAN	ENSP00000364883	85-337-1MJ3-F-D	2	19	39	253	0.814578	1
PANCAN	ENSP00000364883	82-336-3H81-B-C	3	19	41	255	0.609429	1
PANCAN	ENSP00000364883	85-337-2DUB-C-E	1	19	8	253	0.456918	1
PANCAN	ENSP00000364883	82-339-3TRR-E-D	3	19	35	258	0.486507	1
PANCAN	ENSP00000364883	82-336-3Q0G-F-D	3	19	39	255	0.572846	1
PANCAN	ENSP00000364883	82-336-3PZK-B-A	2	19	43	255	0.854723	1
PANCAN	ENSP00000364883	85-337-1EY3-F-A	0	19	9	253	1	1
PANCAN	ENSP00000364883	75-339-2ZQQ-B-F	1	19	6	265	0.352822	1
PANCAN	ENSP00000364883	101-339-2QQ3-H-G	3	18	43	239	0.653413	1
PANCAN	ENSP00000364883	82-338-3RSI-B-C	8	19	98	257	0.444867	1
PANCAN	ENSP00000364883	85-337-1MJ3-E-C	1	19	8	253	0.456918	1
PANCAN	ENSP00000364883	82-336-3Q0G-B-C	3	19	42	255	0.627034	1
PANCAN	ENSP00000364883	82-336-3Q0J-F-D	3	19	41	255	0.609429	1
PANCAN	ENSP00000364883	75-339-2ZQR-F-B	1	19	9	265	0.481334	1
PANCAN	ENSP00000364883	85-337-1DUB-A-B	2	19	41	253	0.837509	1
PANCAN	ENSP00000364883	101-339-2QQ3-F-A	2	18	15	239	0.313278	1
PANCAN	ENSP00000364883	74-339-2ZQR-E-C	1	19	9	266	0.48003	1
PANCAN	ENSP00000364883	89-338-3PEA-D-F	2	18	29	250	0.634626	1
PANCAN	ENSP00000364883	74-339-2ZQR-A-B	3	19	35	266	0.465169	1
PANCAN	ENSP00000364883	101-339-2QQ3-K-G	2	18	15	239	0.313278	1
PANCAN	ENSP00000364883	85-337-1DUB-D-E	2	19	41	253	0.837509	1
PANCAN	ENSP00000364883	85-337-1DUB-D-A	1	19	8	253	0.456918	1
PANCAN	ENSP00000364883	101-339-2QQ3-L-A	2	18	41	239	0.840257	1
PANCAN	ENSP00000364883	85-339-2HW5-A-B	1	19	8	255	0.454269	1
PANCAN	ENSP00000364883	85-337-1EY3-A-B	2	19	41	253	0.837509	1
PANCAN	ENSP00000364883	85-337-1EY3-E-C	1	19	8	253	0.456918	1
PANCAN	ENSP00000364883	89-338-3PEA-E-D	2	18	32	250	0.6905	1
PANCAN	ENSP00000364883	85-337-1EY3-C-A	2	19	40	253	0.826358	1
PANCAN	ENSP00000364883	101-339-2QQ3-H-C	2	18	16	239	0.341673	1
PANCAN	ENSP00000364883	82-339-3TRR-A-B	1	19	25	258	0.855792	1
PANCAN	ENSP00000364883	85-339-2HW5-A-D	2	19	42	255	0.844647	1
PANCAN	ENSP00000364883	85-337-1EY3-C-D	0	19	8	253	1	1
PANCAN	ENSP00000364883	82-336-3Q0G-F-E	2	19	47	255	0.889678	1
PANCAN	ENSP00000364883	82-336-4FJW-D-E	3	19	40	255	0.591361	1
PANCAN	ENSP00000364883	85-337-1DUB-E-C	1	19	8	253	0.456918	1
PANCAN	ENSP00000364883	85-337-1DUB-C-D	0	19	15	253	1	1
PANCAN	ENSP00000364883	74-339-1HZD-C-A	3	19	32	266	0.404865	1
PANCAN	ENSP00000364883	82-336-3Q0J-A-D	0	19	6	255	1	1
PANCAN	ENSP00000364883	82-336-3Q0J-E-D	2	19	46	255	0.881696	1
PANCAN	ENSP00000364883	89-338-4FZW-A-B	0	18	7	250	1	1
PANCAN	ENSP00000364883	85-337-1EY3-D-A	1	19	8	253	0.456918	1
PANCAN	ENSP00000364883	82-336-3Q0G-E-F	3	19	40	255	0.591361	1
PANCAN	ENSP00000364883	85-339-2HW5-D-F	2	19	43	255	0.854723	1
PANCAN	ENSP00000364883	101-339-2QQ3-I-A	1	18	10	239	0.536685	1
PANCAN	ENSP00000364883	89-338-3PEA-E-F	4	18	28	250	0.134612	1
PANCAN	ENSP00000364883	82-339-3TRR-D-F	3	19	35	258	0.486507	1
PANCAN	ENSP00000364883	75-339-2ZQR-B-C	3	19	33	265	0.427657	1
PANCAN	ENSP00000364883	101-339-2QQ3-D-H	3	18	44	239	0.670079	1
PANCAN	ENSP00000364883	90-338-2PPY-C-E	3	18	41	249	0.58843	1
PANCAN	ENSP00000364883	85-337-1MJ3-D-C	0	19	11	253	1	1
PANCAN	ENSP00000364883	85-337-2DUB-C-A	2	19	38	253	0.802147	1
PANCAN	ENSP00000364883	82-336-3Q0J-B-C	3	19	41	255	0.609429	1
PANCAN	ENSP00000364883	74-339-2ZQQ-E-D	2	19	36	266	0.749218	1
PANCAN	ENSP00000364883	86-321-4DI1-A-B	1	18	31	236	0.920722	1
PANCAN	ENSP00000364883	82-339-3TRR-F-E	3	19	37	258	0.52612	1
PANCAN	ENSP00000364883	85-337-2DUB-A-B	2	19	39	253	0.814578	1
PANCAN	ENSP00000364883	85-339-2HW5-B-E	3	19	41	255	0.609429	1
PANCAN	ENSP00000364883	85-337-2DUB-F-A	0	19	15	253	1	1
PANCAN	ENSP00000364883	85-337-1EY3-A-C	2	19	44	253	0.867426	1
PANCAN	ENSP00000364883	90-338-2PPY-F-D	2	18	35	249	0.7419	1
PANCAN	ENSP00000364883	85-337-1MJ3-F-A	0	19	11	253	1	1
PANCAN	ENSP00000364883	85-337-1DUB-F-D	2	19	41	253	0.837509	1
PANCAN	ENSP00000364883	82-336-4FJW-E-F	3	19	42	255	0.627034	1
PANCAN	ENSP00000364883	85-337-2DUB-D-C	0	19	13	253	1	1
PANCAN	ENSP00000364883	85-337-2DUB-E-D	2	19	47	253	0.892522	1
PANCAN	ENSP00000364883	85-337-1DUB-F-B	1	19	8	253	0.456918	1
PANCAN	ENSP00000364883	90-338-2PPY-E-C	2	18	32	249	0.692744	1
PANCAN	ENSP00000364883	101-339-2QQ3-K-C	3	18	45	239	0.686228	1
PANCAN	ENSP00000364883	85-337-1EY3-A-D	1	19	8	253	0.456918	1
PANCAN	ENSP00000364883	75-339-1HZD-F-E	2	19	36	265	0.751207	1
PANCAN	ENSP00000364883	85-337-1MJ3-A-D	1	19	8	253	0.456918	1
PANCAN	ENSP00000364883	85-339-2HW5-E-B	2	19	42	255	0.844647	1
PANCAN	ENSP00000364883	82-338-3RSI-A-B	3	19	39	257	0.567142	1
PANCAN	ENSP00000364883	85-337-1EY3-E-B	0	19	8	253	1	1
PANCAN	ENSP00000364883	89-338-3PEA-B-A	2	18	31	250	0.672621	1
PANCAN	ENSP00000364883	89-338-3PEA-A-C	2	18	29	250	0.634626	1
PANCAN	ENSP00000364883	74-339-2ZQR-E-F	3	19	33	266	0.425142	1
PANCAN	ENSP00000364883	101-339-2QQ3-A-F	2	18	16	239	0.341673	1
PANCAN	ENSP00000364883	85-337-1MJ3-E-B	0	19	10	253	1	1
PANCAN	ENSP00000364883	75-339-2ZQR-D-F	2	19	37	265	0.76552	1
PANCAN	ENSP00000364883	82-336-3Q0G-D-E	2	19	35	255	0.756618	1
PANCAN	ENSP00000364883	74-339-2ZQQ-E-B	0	19	7	266	1	1
PANCAN	ENSP00000364883	89-338-4FZW-B-A	0	18	7	250	1	1
PANCAN	ENSP00000364883	101-339-2QQ3-H-K	1	18	11	239	0.571782	1
PANCAN	ENSP00000364883	85-339-2HW5-D-E	1	19	8	255	0.454269	1
PANCAN	ENSP00000364883	82-336-3Q0J-C-B	2	19	48	255	0.897191	1
PANCAN	ENSP00000364883	82-339-3TRR-A-C	3	19	36	258	0.506477	1
PANCAN	ENSP00000364883	85-337-2DUB-A-C	2	19	45	253	0.876296	1
PANCAN	ENSP00000364883	75-339-2ZQR-B-F	1	19	9	265	0.481334	1
PANCAN	ENSP00000364883	101-339-2QQ3-J-L	1	18	10	239	0.536685	1
PANCAN	ENSP00000364883	101-339-2QQ3-F-E	1	18	10	239	0.536685	1
PANCAN	ENSP00000364883	82-338-3RSI-C-A	3	19	43	257	0.638484	1
PANCAN	ENSP00000364883	74-339-1HZD-C-B	2	19	37	266	0.76357	1
PANCAN	ENSP00000364883	82-336-4FJW-E-D	2	19	46	255	0.881696	1
PANCAN	ENSP00000364883	90-338-2PPY-F-A	1	18	16	249	0.697435	1
PANCAN	ENSP00000364883	85-337-1DUB-C-B	2	19	47	253	0.892522	1
PANCAN	ENSP00000364883	85-337-1DUB-B-C	2	19	41	253	0.837509	1
PANCAN	ENSP00000364883	74-339-2ZQQ-C-B	2	19	36	266	0.749218	1
PANCAN	ENSP00000364883	89-338-3PEA-A-B	4	18	27	250	0.121864	1
PANCAN	ENSP00000364883	85-337-1EY3-D-E	2	19	41	253	0.837509	1
PANCAN	ENSP00000364883	85-337-1EY3-B-E	0	19	8	253	1	1
PANCAN	ENSP00000364883	75-339-2ZQR-B-A	2	19	37	265	0.76552	1
PANCAN	ENSP00000364883	85-337-1DUB-F-A	0	19	19	253	1	1
PANCAN	ENSP00000364883	75-339-1HZD-B-C	3	19	33	265	0.427657	1
PANCAN	ENSP00000364883	74-339-1HZD-A-D	1	19	9	266	0.48003	1
PANCAN	ENSP00000364883	85-339-2HW5-D-B	0	19	12	255	1	1
PANCAN	ENSP00000364883	82-336-3Q0J-F-E	2	19	46	255	0.881696	1
PANCAN	ENSP00000364883	90-338-2PPY-D-E	4	18	15	249	0.0203881	0.932105
PANCAN	ENSP00000364883	90-338-2PPY-C-D	1	18	16	249	0.697435	1
PANCAN	ENSP00000364883	85-337-1EY3-E-D	2	19	46	253	0.884654	1
PANCAN	ENSP00000364883	85-339-2HW5-A-C	0	19	13	255	1	1
PANCAN	ENSP00000364883	85-337-1MJ3-D-A	1	19	8	253	0.456918	1
PANCAN	ENSP00000364883	85-337-1MJ3-B-E	0	19	11	253	1	1
PANCAN	ENSP00000364883	85-337-1EY3-F-D	2	19	40	253	0.826358	1
PANCAN	ENSP00000364883	101-339-2QQ3-H-D	2	18	36	239	0.778078	1
PANCAN	ENSP00000364883	89-338-3PEA-F-D	4	18	29	250	0.147934	1
PANCAN	ENSP00000364883	82-336-3Q0J-A-E	0	19	8	255	1	1
PANCAN	ENSP00000364883	82-336-3PZK-A-C	2	19	46	255	0.881696	1
PANCAN	ENSP00000364883	86-321-4DI1-C-A	1	18	29	236	0.905583	1
PANCAN	ENSP00000364883	75-339-2ZQQ-B-A	2	19	36	265	0.751207	1
PANCAN	ENSP00000364883	90-338-2PPY-C-A	2	18	33	249	0.709858	1
PANCAN	ENSP00000364883	82-339-3TRR-C-B	3	19	37	258	0.52612	1
PANCAN	ENSP00000364883	75-339-2ZQR-F-E	2	19	36	265	0.751207	1
PANCAN	ENSP00000364883	101-339-2QQ3-I-J	2	18	40	239	0.829134	1
PANCAN	ENSP00000364883	86-314-4DI1-B-A	2	18	23	229	0.552188	1
PANCAN	ENSP00000364883	82-336-3Q0G-D-B	0	19	8	255	1	1
PANCAN	ENSP00000364883	85-337-1MJ3-C-E	1	19	8	253	0.456918	1
PANCAN	ENSP00000364883	85-337-1MJ3-D-E	2	19	38	253	0.802147	1
PANCAN	ENSP00000364883	101-339-2QQ3-G-D	3	18	47	239	0.716957	1
PANCAN	ENSP00000364883	90-338-2PPY-A-C	3	18	41	249	0.58843	1
PANCAN	ENSP00000364883	82-336-3PZK-C-A	3	19	40	255	0.591361	1
PANCAN	ENSP00000364883	75-339-2ZQR-D-A	1	19	9	265	0.481334	1
PANCAN	ENSP00000364883	101-339-2QQ3-E-L	2	18	39	239	0.817378	1
PANCAN	ENSP00000364883	101-339-2QQ3-A-L	3	18	45	239	0.686228	1
PANCAN	ENSP00000364883	82-336-3Q0G-A-B	3	19	36	255	0.514838	1
PANCAN	ENSP00000364883	82-336-3Q0J-C-A	3	19	41	255	0.609429	1
PANCAN	ENSP00000364883	86-321-4DI1-A-C	2	18	27	236	0.626702	1
PANCAN	ENSP00000364883	85-337-1DUB-E-B	0	19	15	253	1	1
PANCAN	ENSP00000364883	85-339-2HW5-F-C	1	19	7	255	0.410724	1
PANCAN	ENSP00000364883	85-337-1MJ3-C-B	2	19	41	253	0.837509	1
PANCAN	ENSP00000364883	75-339-2ZQQ-B-E	0	19	7	265	1	1
PANCAN	ENSP00000364883	74-339-2ZQR-A-C	2	19	36	266	0.749218	1
PANCAN	ENSP00000364883	82-336-3H81-C-B	2	19	48	255	0.897191	1
PANCAN	ENSP00000364883	85-337-1MJ3-B-C	2	19	39	253	0.814578	1
PANCAN	ENSP00000364883	74-339-2ZQQ-F-E	2	19	36	266	0.749218	1
PANCAN	ENSP00000364883	82-336-4FJW-F-D	3	19	41	255	0.609429	1
PANCAN	ENSP00000364883	75-339-1HZD-D-E	3	19	33	265	0.427657	1
PANCAN	ENSP00000364883	75-339-1HZD-F-D	3	19	35	265	0.467782	1
PANCAN	ENSP00000364883	75-339-1HZD-D-A	1	19	9	265	0.481334	1
PANCAN	ENSP00000364883	85-339-2HW5-E-F	0	19	12	255	1	1
PANCAN	ENSP00000364883	90-338-2PPY-B-D	3	18	41	249	0.58843	1
PANCAN	ENSP00000364883	101-339-2QQ3-G-H	2	18	38	239	0.804964	1
PANCAN	ENSP00000364883	85-337-1DUB-B-F	1	19	8	253	0.456918	1
PANCAN	ENSP00000364883	82-336-3H81-B-A	2	19	45	255	0.873225	1
PANCAN	ENSP00000364883	101-339-2QQ3-D-G	2	18	40	239	0.829134	1
PANCAN	ENSP00000364883	74-339-2ZQQ-E-F	3	19	34	266	0.445257	1
PANCAN	ENSP00000364883	90-338-2PPY-E-D	4	18	14	249	0.0161961	0.868148
PANCAN	ENSP00000364883	101-339-2QQ3-F-I	2	18	39	239	0.817378	1
PANCAN	ENSP00000364883	82-336-4FJW-D-F	2	19	47	255	0.889678	1
PANCAN	ENSP00000364883	75-339-2ZQR-D-E	3	19	33	265	0.427657	1
PANCAN	ENSP00000364883	85-337-2DUB-E-C	1	19	8	253	0.456918	1
PANCAN	ENSP00000364883	101-339-2QQ3-C-D	1	18	10	239	0.536685	1
PANCAN	ENSP00000364883	85-337-2DUB-B-C	2	19	40	253	0.826358	1
PANCAN	ENSP00000364883	89-338-3PEA-F-E	2	18	30	250	0.653998	1
PANCAN	ENSP00000364883	85-337-1MJ3-A-C	2	19	43	253	0.85802	1
PANCAN	ENSP00000364883	74-339-2ZQQ-A-C	2	19	36	266	0.749218	1
PANCAN	ENSP00000364883	82-336-3PZK-A-B	3	19	32	255	0.432815	1
PANCAN	ENSP00000364883	90-338-2PPY-A-F	1	18	16	249	0.697435	1
PANCAN	ENSP00000364883	85-337-1DUB-A-D	1	19	8	253	0.456918	1
PANCAN	ENSP00000364883	85-339-2HW5-C-F	1	19	8	255	0.454269	1
PANCAN	ENSP00000364883	90-338-2PPY-D-F	3	18	42	249	0.606155	1
PANCAN	ENSP00000364883	101-339-2QQ3-J-F	2	18	39	239	0.817378	1
PANCAN	ENSP00000364883	90-338-2PPY-B-F	2	18	34	249	0.726239	1
PANCAN	ENSP00000364883	85-337-1MJ3-B-F	1	19	8	253	0.456918	1
PANCAN	ENSP00000364883	85-337-1EY3-A-F	0	19	9	253	1	1
PANCAN	ENSP00000364883	82-338-3RSI-B-A	1	19	29	257	0.897191	1
PANCAN	ENSP00000364883	82-336-3Q0G-D-F	2	19	47	255	0.889678	1
PANCAN	ENSP00000364883	82-336-3Q0G-C-B	2	19	48	255	0.897191	1
PANCAN	ENSP00000364883	85-337-1DUB-B-E	0	19	15	253	1	1
PANCAN	ENSP00000364883	90-338-2PPY-F-B	3	18	41	249	0.58843	1
PANCAN	ENSP00000364883	90-338-2PPY-D-B	2	18	33	249	0.709858	1
PANCAN	ENSP00000364883	85-339-2HW5-F-A	2	19	43	255	0.854723	1
PANCAN	ENSP00000364883	85-337-1EY3-B-A	2	19	44	253	0.867426	1
PANCAN	ENSP00000364883	85-337-1DUB-D-C	0	19	15	253	1	1
PANCAN	ENSP00000364883	82-336-3Q0G-C-A	3	19	40	255	0.591361	1
PANCAN	ENSP00000364883	101-339-2QQ3-E-A	3	18	44	239	0.670079	1
PANCAN	ENSP00000364883	85-337-2DUB-A-D	1	19	8	253	0.456918	1
PANCAN	ENSP00000364883	101-339-2QQ3-A-E	2	18	39	239	0.817378	1
PANCAN	ENSP00000364883	82-336-3Q0J-D-E	3	19	39	255	0.572846	1
PANCAN	ENSP00000364883	82-336-4FJW-F-E	2	19	47	255	0.889678	1
PANCAN	ENSP00000364883	101-339-2QQ3-B-D	2	18	16	239	0.341673	1
PANCAN	ENSP00000364883	74-339-1HZD-A-C	2	19	37	266	0.76357	1
PANCAN	ENSP00000364883	82-336-3PZK-C-B	2	19	47	255	0.889678	1
PANCAN	ENSP00000364883	82-336-3Q0G-A-C	2	19	46	255	0.881696	1
PANCAN	ENSP00000364883	74-339-2ZQQ-E-C	1	19	6	266	0.35175	1
PANCAN	ENSP00000364883	85-339-2HW5-E-D	1	19	8	255	0.454269	1
PANCAN	ENSP00000364883	82-336-3Q0G-B-A	2	19	45	255	0.873225	1
PANCAN	ENSP00000364883	85-339-2HW5-C-A	0	19	13	255	1	1
PANCAN	ENSP00000364883	85-337-1DUB-D-F	2	19	46	253	0.884654	1
PANCAN	ENSP00000364883	82-336-3H81-A-C	2	19	48	255	0.897191	1
PANCAN	ENSP00000364883	85-337-1EY3-D-F	2	19	44	253	0.867426	1
PANCAN	ENSP00000364883	101-339-2QQ3-K-H	1	18	11	239	0.571782	1
PANCAN	ENSP00000364883	86-321-4DI1-C-B	2	18	29	236	0.667488	1
PANCAN	ENSP00000364883	85-337-1EY3-C-B	2	19	44	253	0.867426	1
PANCAN	ENSP00000364883	85-337-2DUB-B-F	1	19	8	253	0.456918	1
PANCAN	ENSP00000364883	75-339-2ZQQ-B-C	3	19	34	265	0.447824	1
PANCAN	ENSP00000364883	74-339-2ZQQ-C-E	1	19	6	266	0.35175	1
PANCAN	ENSP00000364883	74-339-2ZQR-C-E	1	19	9	266	0.48003	1
PANCAN	ENSP00000364883	90-338-2PPY-A-B	4	18	14	249	0.0161961	0.868148
PANCAN	ENSP00000364883	85-339-2HW5-A-F	2	19	40	255	0.822731	1
PANCAN	ENSP00000364883	74-339-1HZD-E-C	1	19	9	266	0.48003	1
PANCAN	ENSP00000364883	85-337-2DUB-D-A	1	19	8	253	0.456918	1
PANCAN	ENSP00000364883	85-337-1EY3-F-E	2	19	44	253	0.867426	1
PANCAN	ENSP00000364883	85-339-2HW5-B-C	2	19	40	255	0.822731	1
PANCAN	ENSP00000364883	85-337-1MJ3-D-F	2	19	41	253	0.837509	1
PANCAN	ENSP00000364883	85-337-1EY3-C-E	1	19	8	253	0.456918	1
PANCAN	ENSP00000364883	101-339-2QQ3-L-I	1	18	13	239	0.634582	1
PANCAN	ENSP00000364883	90-338-2PPY-B-E	1	18	16	249	0.697435	1
PANCAN	ENSP00000364883	74-339-2ZQR-A-D	1	19	9	266	0.48003	1
PANCAN	ENSP00000364883	85-337-1DUB-C-A	2	19	39	253	0.814578	1
PANCAN	ENSP00000364883	82-336-3Q0G-E-D	2	19	45	255	0.873225	1
PANCAN	ENSP00000364883	85-339-2HW5-B-D	0	19	12	255	1	1
PANCAN	ENSP00000364883	101-339-2QQ3-A-I	1	18	10	239	0.536685	1
PANCAN	ENSP00000364883	85-337-1EY3-D-C	0	19	9	253	1	1
PANCAN	ENSP00000364883	82-336-3Q0J-A-B	3	19	40	255	0.591361	1
PANCAN	ENSP00000364883	74-339-2ZQR-E-D	2	19	37	266	0.76357	1
PANCAN	ENSP00000364883	85-339-2HW5-C-B	2	19	40	255	0.822731	1
PANCAN	ENSP00000364883	101-339-2QQ3-C-B	3	18	43	239	0.653413	1
PANCAN	ENSP00000364883	85-337-2DUB-C-B	2	19	46	253	0.884654	1
PANCAN	ENSP00000364883	74-339-2ZQR-C-A	3	19	31	266	0.384468	1
PANCAN	ENSP00000364883	85-337-2DUB-E-F	2	19	38	253	0.802147	1
PANCAN	ENSP00000364883	82-338-3RSI-A-C	1	19	30	257	0.905428	1
PANCAN	ENSP00000364883	74-339-1HZD-E-F	3	19	34	266	0.445257	1
PANCAN	ENSP00000364883	75-339-2ZQR-F-D	3	19	33	265	0.427657	1
PANCAN	ENSP00000364883	85-337-1MJ3-C-D	0	19	11	253	1	1
PANCAN	ENSP00000364883	75-339-1HZD-D-F	2	19	37	265	0.76552	1
PANCAN	ENSP00000364883	74-339-2ZQR-C-B	2	19	36	266	0.749218	1
PANCAN	ENSP00000364883	101-339-2QQ3-C-H	2	18	16	239	0.341673	1
PANCAN	ENSP00000364883	82-336-3PZK-B-C	3	19	41	255	0.609429	1
PANCAN	ENSP00000364883	89-338-3PEA-D-B	2	18	9	250	0.13568	1
PANCAN	ENSP00000364883	75-339-1HZD-B-F	1	19	9	265	0.481334	1
PANCAN	ENSP00000364883	74-339-2ZQQ-A-B	3	19	34	266	0.445257	1
PANCAN	ENSP00000364883	85-337-1MJ3-F-E	2	19	45	253	0.876296	1
PANCAN	ENSP00000364883	74-339-2ZQQ-F-B	1	19	6	266	0.35175	1
PANCAN	ENSP00000364883	85-339-2HW5-F-D	2	19	38	255	0.798313	1
PANCAN	ENSP00000364883	85-339-2HW5-C-E	2	19	42	255	0.844647	1
PANCAN	ENSP00000364883	101-339-2QQ3-F-J	3	18	45	239	0.686228	1
PANCAN	ENSP00000364883	82-339-3TRR-C-A	1	19	25	258	0.855792	1
PANCAN	ENSP00000364883	85-337-1MJ3-A-B	2	19	39	253	0.814578	1
PANCAN	ENSP00000364883	90-338-2PPY-E-A	3	18	42	249	0.606155	1
PANCAN	ENSP00000364883	74-339-2ZQQ-F-D	2	19	31	266	0.667036	1
PANCAN	ENSP00000364883	89-338-3PEA-B-C	4	18	28	250	0.134612	1
PANCAN	ENSP00000364883	90-338-2PPY-D-C	1	18	16	249	0.697435	1
PANCAN	ENSP00000364883	101-339-2QQ3-B-K	3	18	45	239	0.686228	1
PANCAN	ENSP00000364883	101-339-2QQ3-D-C	1	18	10	239	0.536685	1
PANCAN	ENSP00000364883	85-337-1MJ3-C-A	2	19	39	253	0.814578	1
PANCAN	ENSP00000364883	82-336-3Q0J-D-A	0	19	9	255	1	1
PANCAN	ENSP00000364883	101-339-2QQ3-L-E	3	18	46	239	0.701856	1
PANCAN	ENSP00000364883	85-337-1MJ3-A-F	0	19	11	253	1	1
PANCAN	ENSP00000364883	101-339-2QQ3-B-C	2	18	38	239	0.804964	1
PANCAN	ENSP00000364883	86-314-4DI1-B-C	1	18	30	229	0.920142	1
PANCAN	ENSP00000364883	85-337-1MJ3-E-F	2	19	39	253	0.814578	1
PANCAN	ENSP00000364883	89-338-3PEA-D-E	4	18	27	250	0.121864	1
PANCAN	ENSP00000364883	75-339-1HZD-F-B	1	19	9	265	0.481334	1
PANCAN	ENSP00000364883	85-337-1EY3-B-F	1	19	9	253	0.497522	1
PANCAN	ENSP00000364883	85-337-1EY3-E-F	2	19	40	253	0.826358	1
PANCAN	ENSP00000364883	85-337-2DUB-D-F	2	19	45	253	0.876296	1
PANCAN	ENSP00000364883	82-336-3Q0J-E-F	3	19	40	255	0.591361	1
PANCAN	ENSP00000364883	74-339-2ZQQ-D-E	3	19	33	266	0.425142	1
PANCAN	ENSP00000364883	101-339-2QQ3-J-E	1	18	15	239	0.688612	1
PANCAN	ENSP00000364883	101-339-2QQ3-K-B	2	18	40	239	0.829134	1
PANCAN	ENSP00000364883	82-339-3TRR-F-D	1	19	26	258	0.867108	1
PANCAN	ENSP00000364883	85-337-1DUB-B-A	2	19	47	253	0.892522	1
PANCAN	ENSP00000364883	101-339-2QQ3-G-B	1	18	10	239	0.536685	1
PANCAN	ENSP00000364883	85-337-1MJ3-E-D	2	19	42	253	0.848055	1
PANCAN	ENSP00000364883	85-337-2DUB-B-E	0	19	9	253	1	1
PANCAN	ENSP00000364883	85-337-1MJ3-F-B	1	19	8	253	0.456918	1
PANCAN	ENSP00000364883	82-336-3Q0G-A-E	0	19	9	255	1	1
PANCAN	ENSP00000364883	74-339-2ZQQ-C-A	3	19	34	266	0.445257	1
PANCAN	ENSP00000364883	82-336-3Q0J-D-F	2	19	47	255	0.889678	1
PANCAN	ENSP00000364883	101-339-2QQ3-I-F	3	18	46	239	0.701856	1
PANCAN	ENSP00000364883	90-338-2PPY-B-A	4	18	15	249	0.0203881	0.932105
PANCAN	ENSP00000364883	85-337-1DUB-A-C	2	19	44	253	0.867426	1
PANCAN	ENSP00000364883	85-337-2DUB-F-E	2	19	46	253	0.884654	1
PANCAN	ENSP00000364883	90-338-2PPY-A-E	2	18	32	249	0.692744	1
PANCAN	ENSP00000364883	89-338-3PEA-C-A	4	18	29	250	0.147934	1
PANCAN	ENSP00000364883	85-337-1DUB-F-E	2	19	47	253	0.892522	1
PANCAN	ENSP00000364883	85-339-2HW5-D-A	3	19	41	255	0.609429	1
PANCAN	ENSP00000364883	74-339-1HZD-E-D	2	19	37	266	0.76357	1
PANCAN	ENSP00000364883	82-336-3H81-A-B	3	19	37	255	0.53456	1
PANCAN	ENSP00000364883	85-337-1DUB-C-E	1	19	8	253	0.456918	1
PANCAN	ENSP00000364883	101-339-2QQ3-E-F	1	18	10	239	0.536685	1
PANCAN	ENSP00000364883	85-337-1DUB-E-D	2	19	45	253	0.876296	1
PANCAN	ENSP00000364883	101-339-2QQ3-J-I	3	18	44	239	0.670079	1
PANCAN	ENSP00000364883	82-336-3Q0J-A-C	2	19	46	255	0.881696	1
PANCAN	ENSP00000364883	85-337-1EY3-B-C	2	19	40	253	0.826358	1
PANCAN	ENSP00000364883	85-337-1MJ3-B-A	2	19	44	253	0.867426	1
PANCAN	ENSP00000364883	85-339-2HW5-E-C	2	19	41	255	0.83399	1
[truncated: 393,234+ more rows]

## Sheet: Table D
Tissue	Protein	PFR	MutationsRegion	TotalMutations	LengthRegion	LengthProtein	p	q
acc	ENSP00000471502	56-454-3ZYJ-A-B	0	1	32	399	1	1
acc	ENSP00000471502	56-453-3ZYI-A-B	0	1	23	398	1	1
acc	ENSP00000471502	57-357-3KJ4-D-C	0	1	11	301	1	1
acc	ENSP00000471502	57-357-3KJ4-A-L	0	1	6	301	1	1
acc	ENSP00000471502	57-357-3KJ4-D-B	0	1	6	301	1	1
acc	ENSP00000471502	56-454-3ZYJ-C-D	0	1	28	399	1	1
acc	ENSP00000471502	54-363-3ZYN-B-A	0	1	6	310	1	1
acc	ENSP00000471502	57-357-3KJ4-A-H	0	1	13	301	1	1
acc	ENSP00000323856	4414-4609-1LM5-A-B	0	2	10	196	1	1
acc	ENSP00000323856	4412-4605-1LM5-B-A	1	2	17	194	0.167579	1
acc	ENSP00000438388	2-255-3KIN-A-B	0	1	69	254	1	1
acc	ENSP00000438388	5-362-2GM1-A-B	0	1	14	358	1	1
acc	ENSP00000438388	4-362-2OWM-B-C	0	1	17	359	1	1
acc	ENSP00000438388	5-354-3HQD-A-B	1	1	13	350	0.0371429	1
acc	ENSP00000438388	3-354-4A28-A-B	0	1	18	352	1	1
acc	ENSP00000438388	5-354-4AP0-A-D	0	1	10	350	1	1
acc	ENSP00000438388	5-363-2Y65-C-B	0	1	7	359	1	1
acc	ENSP00000438388	6-354-3EDL-D-G	0	1	9	349	1	1
acc	ENSP00000438388	5-354-4AP0-B-A	0	1	14	350	1	1
acc	ENSP00000438388	5-354-2X2R-B-A	0	1	15	350	1	1
acc	ENSP00000438388	5-354-2GM1-B-A	0	1	15	350	1	1
acc	ENSP00000438388	5-354-4A51-D-F	0	1	15	350	1	1
acc	ENSP00000438388	5-354-2X7C-B-A	0	1	6	350	1	1
acc	ENSP00000438388	3-362-2GM1-D-E	0	1	13	360	1	1
acc	ENSP00000438388	3-354-2UYI-A-B	0	1	16	352	1	1
acc	ENSP00000438388	5-354-2X2R-A-B	0	1	12	350	1	1
acc	ENSP00000438388	5-354-4A5Y-A-C	0	1	12	350	1	1
acc	ENSP00000438388	5-354-2X2R-C-B	0	1	15	350	1	1
acc	ENSP00000438388	5-354-2WOG-C-A	0	1	6	350	1	1
acc	ENSP00000438388	5-362-2GM1-E-D	0	1	12	358	1	1
acc	ENSP00000438388	2-361-3B6V-B-A	0	1	19	360	1	1
acc	ENSP00000438388	5-354-4A51-F-D	0	1	11	350	1	1
acc	ENSP00000438388	5-354-4AP0-D-C	0	1	11	350	1	1
acc	ENSP00000438388	3-354-3K3B-B-A	0	1	19	352	1	1
acc	ENSP00000438388	5-354-4A51-E-C	0	1	13	350	1	1
acc	ENSP00000438388	4-362-2OWM-D-B	0	1	27	359	1	1
acc	ENSP00000438388	5-362-2GM1-E-A	0	1	8	358	1	1
acc	ENSP00000438388	5-354-4A51-F-E	0	1	8	350	1	1
acc	ENSP00000438388	3-362-2OWM-C-B	0	1	13	360	1	1
acc	ENSP00000438388	5-354-2XAE-C-B	0	1	15	350	1	1
acc	ENSP00000438388	3-354-3L9H-A-B	0	1	16	352	1	1
acc	ENSP00000438388	5-362-2GM1-A-E	0	1	8	358	1	1
acc	ENSP00000438388	5-354-2X7C-A-B	0	1	6	350	1	1
acc	ENSP00000438388	4-383-4FRZ-A-B	0	1	7	380	1	1
acc	ENSP00000438388	5-354-4A5Y-C-B	0	1	10	350	1	1
acc	ENSP00000438388	5-354-4A1Z-A-B	0	1	19	350	1	1
acc	ENSP00000438388	5-363-2Y65-B-C	0	1	7	359	1	1
acc	ENSP00000438388	5-354-2XAE-A-B	0	1	12	350	1	1
acc	ENSP00000438388	5-354-2FL6-B-A	0	1	6	350	1	1
acc	ENSP00000438388	5-369-2VVG-B-A	0	1	6	365	1	1
acc	ENSP00000438388	4-362-1T5C-A-B	0	1	7	359	1	1
acc	ENSP00000438388	3-355-1IA0-K-B	0	1	8	353	1	1
acc	ENSP00000438388	5-372-3B6U-B-A	0	1	20	368	1	1
acc	ENSP00000438388	2-361-4HNA-K-B	0	1	8	360	1	1
acc	ENSP00000438388	5-354-2Q2Y-B-A	0	1	6	350	1	1
acc	ENSP00000438388	3-354-2UYI-B-A	0	1	17	352	1	1
acc	ENSP00000438388	5-370-3B6V-A-B	0	1	18	366	1	1
acc	ENSP00000438388	3-354-4AP0-C-D	0	1	12	352	1	1
acc	ENSP00000438388	3-354-1II6-B-A	0	1	22	352	1	1
acc	ENSP00000438388	5-369-2VVG-A-B	1	1	6	365	0.0164384	1
acc	ENSP00000438388	5-354-4A51-C-G	1	1	14	350	0.04	1
acc	ENSP00000438388	1-354-2P4N-K-A	0	1	21	354	1	1
acc	ENSP00000438388	4-352-2HXH-C-A	0	1	8	349	1	1
acc	ENSP00000438388	5-354-2G1Q-B-A	0	1	6	350	1	1
acc	ENSP00000438388	3-354-4A28-B-A	0	1	19	352	1	1
acc	ENSP00000438388	5-363-2Y65-A-Y	0	1	16	359	1	1
acc	ENSP00000438388	3-354-3K3B-A-B	0	1	19	352	1	1
acc	ENSP00000438388	3-354-4BXN-B-A	0	1	11	352	1	1
acc	ENSP00000438388	5-354-4A5Y-C-A	0	1	9	350	1	1
acc	ENSP00000438388	5-354-4A51-G-C	0	1	18	350	1	1
acc	ENSP00000438388	5-354-2X2R-A-C	0	1	15	350	1	1
acc	ENSP00000438388	5-354-3CJO-A-B	0	1	6	350	1	1
acc	ENSP00000438388	5-354-4A5Y-B-C	0	1	8	350	1	1
acc	ENSP00000438388	5-354-3K5E-A-B	0	1	17	350	1	1
acc	ENSP00000438388	3-354-1II6-A-B	0	1	18	352	1	1
acc	ENSP00000438388	3-362-2OWM-A-C	0	1	24	360	1	1
acc	ENSP00000438388	5-354-2X7D-A-B	0	1	6	350	1	1
acc	ENSP00000438388	3-354-3L9H-B-A	0	1	16	352	1	1
acc	ENSP00000438388	5-354-4AP0-D-A	0	1	9	350	1	1
acc	ENSP00000438388	5-354-2X2R-C-A	0	1	11	350	1	1
acc	ENSP00000438388	5-363-2Y65-D-C	0	1	6	359	1	1
acc	ENSP00000438388	2-255-2KIN-A-B	0	1	71	254	1	1
acc	ENSP00000438388	2-255-3KIN-C-D	0	1	66	254	1	1
acc	ENSP00000438388	5-354-4AP0-A-B	0	1	12	350	1	1
acc	ENSP00000438388	3-361-2HXF-C-A	0	1	14	359	1	1
acc	ENSP00000438388	3-354-2UYM-B-A	0	1	14	352	1	1
acc	ENSP00000438388	4-383-4FRZ-B-A	0	1	7	380	1	1
acc	ENSP00000438388	5-354-2XAE-B-C	0	1	11	350	1	1
acc	ENSP00000438388	3-354-2UYM-A-B	0	1	14	352	1	1
acc	ENSP00000438388	5-363-2Y65-D-W	0	1	14	359	1	1
acc	ENSP00000438388	6-352-3GBJ-A-B	0	1	8	347	1	1
acc	ENSP00000438388	50-352-3DCO-N-B	0	1	14	303	1	1
acc	ENSP00000438388	5-354-2XAE-C-A	0	1	11	350	1	1
acc	ENSP00000438388	5-354-4A51-C-E	0	1	16	350	1	1
acc	ENSP00000438388	6-352-3GBJ-C-A	0	1	6	347	1	1
acc	ENSP00000438388	3-354-4A1Z-B-A	0	1	24	352	1	1
acc	ENSP00000438388	5-354-3HQD-B-A	0	1	8	350	1	1
acc	ENSP00000438388	3-354-4BXN-A-B	0	1	12	352	1	1
acc	ENSP00000438388	50-352-3DCO-N-A	0	1	14	303	1	1
acc	ENSP00000438388	5-354-2XAE-B-A	0	1	16	350	1	1
acc	ENSP00000438388	5-354-2WOG-A-C	0	1	10	350	1	1
acc	ENSP00000438388	1-354-2P4N-K-B	0	1	10	354	1	1
acc	ENSP00000438388	3-354-2PG2-B-A	0	1	15	352	1	1
acc	ENSP00000438388	5-363-2Y65-B-A	0	1	8	359	1	1
acc	ENSP00000438388	5-362-3B6U-A-B	0	1	17	358	1	1
acc	ENSP00000438388	5-354-2XAE-A-C	0	1	15	350	1	1
acc	ENSP00000438388	3-362-2OWM-C-A	0	1	26	360	1	1
acc	ENSP00000438388	5-363-2Y65-C-W	0	1	13	359	1	1
acc	ENSP00000438388	6-354-3EDL-D-F	0	1	13	349	1	1
acc	ENSP00000438388	6-352-3GBJ-B-A	0	1	14	347	1	1
acc	ENSP00000438388	5-354-2X2R-B-C	0	1	11	350	1	1
acc	ENSP00000438388	5-354-4A51-E-F	0	1	7	350	1	1
acc	ENSP00000438388	6-352-3GBJ-A-C	0	1	11	347	1	1
acc	ENSP00000438388	5-354-3CJO-B-A	0	1	6	350	1	1
acc	ENSP00000438388	5-363-2Y65-A-B	0	1	9	359	1	1
acc	ENSP00000438388	5-363-2Y65-B-X	0	1	17	359	1	1
acc	ENSP00000438388	2-361-4HNA-K-A	0	1	10	360	1	1
acc	ENSP00000438388	3-361-2HXF-C-B	0	1	11	359	1	1
acc	ENSP00000438388	3-355-1IA0-K-A	0	1	13	353	1	1
acc	ENSP00000438388	4-352-2HXH-C-B	0	1	7	349	1	1
acc	ENSP00000438388	4-362-1T5C-B-A	0	1	11	359	1	1
acc	ENSP00000438388	4-362-2OWM-B-D	0	1	27	359	1	1
acc	ENSP00000438388	5-354-3K5E-B-A	0	1	17	350	1	1
acc	ENSP00000438388	3-354-2PG2-A-B	0	1	15	352	1	1
acc	ENSP00000358062	1158-1310-1OKI-B-A	1	1	27	153	0.176471	1
acc	ENSP00000358062	1158-1310-1OKI-A-B	1	1	28	153	0.183007	1
acc	ENSP00000262854	3995-4371-4BBN-A-C	0	1	20	377	1	1
acc	ENSP00000262854	3993-4365-3JVZ-D-A	1	1	11	373	0.0294906	1
acc	ENSP00000262854	4017-4364-1D5F-A-B	0	1	23	348	1	1
acc	ENSP00000262854	4017-4364-1C4Z-B-A	0	1	18	348	1	1
acc	ENSP00000262854	4017-4364-1D5F-C-A	0	1	22	348	1	1
acc	ENSP00000262854	3993-4365-3JW0-D-C	0	1	15	373	1	1
acc	ENSP00000262854	4017-4364-1C4Z-B-C	0	1	20	348	1	1
acc	ENSP00000262854	3993-4365-3JW0-D-B	0	1	27	373	1	1
acc	ENSP00000262854	4017-4364-1C4Z-C-A	0	1	20	348	1	1
acc	ENSP00000262854	4017-4364-1D5F-B-C	0	1	24	348	1	1
acc	ENSP00000262854	4017-4364-1D5F-C-B	0	1	23	348	1	1
acc	ENSP00000262854	4017-4364-1C4Z-A-C	0	1	24	348	1	1
acc	ENSP00000262854	3993-4365-3JW0-D-Y	0	1	10	373	1	1
acc	ENSP00000262854	4017-4364-1D5F-A-C	0	1	24	348	1	1
acc	ENSP00000262854	3995-4365-2XBB-B-D	0	1	19	371	1	1
acc	ENSP00000262854	3992-4365-3JW0-C-X	0	1	11	374	1	1
acc	ENSP00000262854	3992-4365-3JW0-C-A	0	1	25	374	1	1
acc	ENSP00000262854	3995-4371-4BBN-A-F	0	1	16	377	1	1
acc	ENSP00000262854	3992-4365-3JVZ-C-A	0	1	29	374	1	1
acc	ENSP00000262854	3992-4365-3JVZ-C-D	0	1	11	374	1	1
acc	ENSP00000262854	4017-4364-1C4Z-C-B	0	1	20	348	1	1
acc	ENSP00000262854	4000-4366-3G1N-A-B	1	1	25	367	0.0681199	1
acc	ENSP00000262854	4017-4364-1D5F-B-A	0	1	22	348	1	1
acc	ENSP00000262854	3993-4365-3JW0-D-A	1	1	11	373	0.0294906	1
acc	ENSP00000262854	4017-4364-1C4Z-A-B	0	1	17	348	1	1
acc	ENSP00000262854	4000-4366-3G1N-B-A	1	1	26	367	0.0708447	1
acc	ENSP00000262854	4017-4364-1C4Z-A-D	0	1	18	348	1	1
acc	ENSP00000262854	4019-4366-3OLM-A-D	0	1	16	348	1	1
acc	ENSP00000262854	3992-4365-3JW0-C-D	0	1	11	374	1	1
acc	ENSP00000262854	3993-4365-3JVZ-D-C	0	1	15	373	1	1
acc	ENSP00000262854	3995-4365-2XBB-A-C	0	1	19	371	1	1
acc	ENSP00000262854	3992-4365-3JVZ-C-X	0	1	11	374	1	1
acc	ENSP00000262854	3993-4365-3JVZ-D-B	0	1	26	373	1	1
acc	ENSP00000262854	3993-4365-3JVZ-D-Y	0	1	12	373	1	1
acc	ENSP00000400365	41-336-3ZYI-B-A	0	2	14	296	1	1
acc	ENSP00000400365	55-336-3ZYJ-D-C	0	2	17	282	1	1
acc	ENSP00000400365	55-336-3ZYJ-B-A	0	2	20	282	1	1
acc	ENSP00000400365	41-336-3ZYG-B-A	0	2	8	296	1	1
acc	ENSP00000438378	21-260-4KSQ-A-B	0	3	20	240	1	1
acc	ENSP00000438378	20-313-4FIE-A-B	0	3	6	294	1	1
acc	ENSP00000438378	10-317-1F3M-C-A	0	3	32	308	1	1
acc	ENSP00000438378	14-337-2X7F-C-D	0	3	7	324	1	1
acc	ENSP00000438378	31-313-3ALN-A-B	0	3	9	283	1	1
acc	ENSP00000438378	15-337-2X7F-A-E	0	3	6	323	1	1
acc	ENSP00000438378	20-324-4AOT-A-B	0	3	15	305	1	1
acc	ENSP00000438378	77-317-3Q4Z-A-B	1	3	20	241	0.228873	1
acc	ENSP00000438378	21-260-3PPJ-B-A	0	3	20	240	1	1
acc	ENSP00000438378	21-260-3TV6-A-B	0	3	20	240	1	1
acc	ENSP00000438378	25-257-2BMC-F-E	0	3	25	233	1	1
acc	ENSP00000438378	21-260-4E4X-B-A	0	3	19	240	1	1
acc	ENSP00000438378	21-260-4JVG-C-D	0	3	21	240	1	1
acc	ENSP00000438378	21-260-3PPK-B-A	0	3	20	240	1	1
acc	ENSP00000438378	9-313-1U5R-B-A	0	3	12	305	1	1
acc	ENSP00000438378	21-260-4EHG-A-B	0	3	19	240	1	1
acc	ENSP00000438378	9-313-1U5R-A-B	0	3	13	305	1	1
acc	ENSP00000438378	21-260-4KSP-A-B	0	3	20	240	1	1
acc	ENSP00000438378	14-330-2X7F-E-A	0	3	7	317	1	1
acc	ENSP00000438378	18-342-4FZF-B-A	1	3	20	325	0.173487	1
acc	ENSP00000438378	21-260-4H58-A-C	0	3	21	240	1	1
acc	ENSP00000438378	21-260-4H58-C-A	0	3	20	240	1	1
acc	ENSP00000438378	21-260-3PRF-A-B	0	3	20	240	1	1
acc	ENSP00000438378	21-260-4E26-A-B	0	3	21	240	1	1
acc	ENSP00000438378	68-314-2VWI-C-A	0	3	7	247	1	1
acc	ENSP00000438378	21-260-3SKC-B-A	0	3	20	240	1	1
acc	ENSP00000438378	21-260-3Q96-B-A	0	3	19	240	1	1
acc	ENSP00000438378	21-260-3IDP-B-A	0	3	18	240	1	1
acc	ENSP00000438378	14-337-2X7F-B-A	0	3	7	324	1	1
acc	ENSP00000438378	20-313-4FIF-A-C	1	3	18	294	0.172658	1
acc	ENSP00000438378	21-260-3TV6-B-A	0	3	20	240	1	1
acc	ENSP00000438378	20-324-4EQU-B-A	0	3	37	305	1	1
acc	ENSP00000438378	21-260-4EHE-A-B	0	3	19	240	1	1
acc	ENSP00000438378	106-314-3SLS-B-A	0	2	9	209	1	1
acc	ENSP00000438378	21-260-4E4X-A-B	0	3	20	240	1	1
acc	ENSP00000438378	39-330-2X7F-D-C	0	3	7	292	1	1
acc	ENSP00000438378	9-313-2GCD-A-B	0	3	13	305	1	1
acc	ENSP00000438378	21-260-3II5-B-A	0	3	20	240	1	1
acc	ENSP00000438378	33-313-4APC-A-B	1	3	9	281	0.0930408	1
acc	ENSP00000438378	97-293-3VW6-B-A	0	2	11	197	1	1
acc	ENSP00000438378	18-342-3GGF-A-B	0	3	20	325	1	1
acc	ENSP00000438378	21-260-1UWJ-B-A	0	3	23	240	1	1
acc	ENSP00000438378	18-342-4FZA-B-A	1	3	17	325	0.148858	1
acc	ENSP00000438378	20-313-4FIE-B-A	0	3	15	294	1	1
acc	ENSP00000438378	31-312-3ENM-A-C	0	3	36	282	1	1
acc	ENSP00000438378	21-318-3COM-B-A	0	3	14	298	1	1
acc	ENSP00000438378	18-342-4FZD-B-A	1	3	16	325	0.140541	1
acc	ENSP00000438378	21-260-1UWJ-A-B	0	3	21	240	1	1
acc	ENSP00000438378	20-342-3GGF-B-A	0	3	20	323	1	1
acc	ENSP00000438378	30-260-3TV4-A-B	0	3	20	231	1	1
acc	ENSP00000438378	20-324-3ZHP-C-B	2	3	17	305	0.00897376	1
acc	ENSP00000438378	29-257-3MA6-B-A	0	3	22	229	1	1
acc	ENSP00000438378	21-260-4FK3-B-A	0	3	20	240	1	1
acc	ENSP00000438378	106-314-3SLS-A-B	0	2	9	209	1	1
acc	ENSP00000438378	31-313-3ALN-B-A	0	3	11	283	1	1
acc	ENSP00000438378	21-260-4JVG-A-B	0	3	20	240	1	1
acc	ENSP00000438378	21-260-3II5-A-B	0	3	21	240	1	1
acc	ENSP00000438378	103-314-2VWI-A-C	0	2	10	212	1	1
acc	ENSP00000438378	21-260-2FB8-A-B	0	3	20	240	1	1
acc	ENSP00000438378	20-313-4FIG-B-A	0	3	16	294	1	1
acc	ENSP00000438378	21-260-3SKC-A-B	0	3	20	240	1	1
acc	ENSP00000438378	43-317-3DAK-B-C	0	3	38	275	1	1
acc	ENSP00000438378	21-260-4EHE-B-A	0	3	19	240	1	1
acc	ENSP00000438378	68-317-3DAK-D-A	1	3	38	250	0.3902	1
acc	ENSP00000438378	68-319-2VWI-D-C	0	3	7	252	1	1
acc	ENSP00000438378	21-260-4JVG-B-A	0	3	21	240	1	1
acc	ENSP00000438378	21-260-4KSQ-B-A	0	3	20	240	1	1
acc	ENSP00000438378	68-317-3DAK-A-B	0	3	10	250	1	1
acc	ENSP00000438378	21-260-4DBN-B-A	0	3	24	240	1	1
acc	ENSP00000438378	21-260-4JVG-D-C	0	3	19	240	1	1
acc	ENSP00000438378	21-260-3D4Q-B-A	0	3	20	240	1	1
acc	ENSP00000438378	106-314-2Y4I-C-B	0	2	16	209	1	1
acc	ENSP00000438378	21-260-4G9R-B-A	0	3	20	240	1	1
acc	ENSP00000438378	21-260-4G9R-A-B	0	3	21	240	1	1
acc	ENSP00000438378	84-313-4B9D-A-B	1	3	9	230	0.112858	1
acc	ENSP00000438378	21-260-3PPJ-A-B	0	3	20	240	1	1
acc	ENSP00000438378	20-329-3A7G-A-B	0	3	8	310	1	1
acc	ENSP00000438378	43-317-3DAK-B-A	0	3	11	275	1	1
acc	ENSP00000438378	21-260-4EHG-B-A	0	3	19	240	1	1
acc	ENSP00000438378	10-317-1F3M-D-B	0	3	30	308	1	1
acc	ENSP00000438378	21-260-3D4Q-A-B	0	3	20	240	1	1
acc	ENSP00000438378	21-260-4DBN-A-B	0	3	21	240	1	1
acc	ENSP00000438378	21-260-3Q96-A-B	0	3	21	240	1	1
acc	ENSP00000438378	21-260-2FB8-B-A	0	3	19	240	1	1
acc	ENSP00000438378	29-257-3MA6-A-B	0	3	7	229	1	1
acc	ENSP00000438378	21-260-3PRI-A-B	0	3	18	240	1	1
acc	ENSP00000438378	21-260-3Q4C-B-A	0	3	21	240	1	1
acc	ENSP00000438378	21-260-3PPK-A-B	0	3	20	240	1	1
acc	ENSP00000438378	106-314-1S9I-B-A	0	2	6	209	1	1
acc	ENSP00000438378	37-318-3COM-A-B	1	3	17	282	0.170168	1
acc	ENSP00000438378	97-293-3VW6-A-B	0	2	14	197	1	1
acc	ENSP00000438378	68-317-3DAK-C-B	0	3	36	250	1	1
acc	ENSP00000438378	21-260-4H58-B-C	0	3	7	240	1	1
acc	ENSP00000438378	31-312-3ENM-B-A	0	3	11	282	1	1
acc	ENSP00000438378	20-317-3Q4Z-B-A	1	3	14	298	0.134422	1
acc	ENSP00000438378	21-260-3PSD-B-A	0	3	20	240	1	1
acc	ENSP00000438378	21-260-3PSB-B-A	0	3	21	240	1	1
acc	ENSP00000438378	68-317-3DAK-A-D	0	3	38	250	1	1
acc	ENSP00000438378	20-324-4EQU-A-B	0	3	37	305	1	1
acc	ENSP00000438378	21-260-3PSD-A-B	0	3	20	240	1	1
acc	ENSP00000438378	15-337-2X7F-A-B	0	3	7	323	1	1
acc	ENSP00000438378	20-329-3A7G-B-A	0	3	9	310	1	1
acc	ENSP00000438378	31-314-2F57-A-B	0	3	10	284	1	1
acc	ENSP00000438378	21-260-3PRI-B-A	0	3	18	240	1	1
acc	ENSP00000438378	21-260-3TV4-B-A	0	3	20	240	1	1
acc	ENSP00000438378	9-313-1U5Q-A-B	0	3	14	305	1	1
acc	ENSP00000438378	20-313-4FIF-B-D	1	3	17	294	0.163632	1
acc	ENSP00000438378	21-260-4FK3-A-B	0	3	21	240	1	1
acc	ENSP00000438378	21-260-4E26-B-A	0	3	31	240	1	1
acc	ENSP00000438378	21-260-3PSB-A-B	0	3	20	240	1	1
acc	ENSP00000438378	21-260-4G9C-A-B	0	3	20	240	1	1
acc	ENSP00000438378	21-260-4H58-C-B	0	3	6	240	1	1
acc	ENSP00000438378	21-324-3ZHP-D-A	2	3	15	304	0.00706367	1
acc	ENSP00000438378	21-260-4G9C-B-A	0	3	19	240	1	1
acc	ENSP00000438378	31-314-2F57-B-A	0	3	16	284	1	1
acc	ENSP00000438378	21-260-3Q4C-A-B	0	3	20	240	1	1
acc	ENSP00000438378	20-329-3A7H-A-B	0	3	8	310	1	1
acc	ENSP00000438378	9-313-1U5Q-B-A	0	3	12	305	1	1
acc	ENSP00000438378	31-312-3ENM-A-B	0	3	11	282	1	1
acc	ENSP00000438378	21-260-4KSP-B-A	0	3	20	240	1	1
acc	ENSP00000438378	20-313-4FIF-A-B	0	3	6	294	1	1
acc	ENSP00000438378	20-329-3A7H-B-A	0	3	10	310	1	1
acc	ENSP00000438378	21-260-3IDP-A-B	0	3	19	240	1	1
acc	ENSP00000438378	31-312-3ENM-C-A	0	3	38	282	1	1
acc	ENSP00000438378	20-313-4FIF-B-A	0	3	15	294	1	1
acc	ENSP00000438378	21-260-3PRF-B-A	0	3	24	240	1	1
acc	ENSP00000438378	9-313-2GCD-B-A	0	3	11	305	1	1
acc	ENSP00000438378	20-313-4FIG-A-B	0	3	6	294	1	1
acc	ENSP00000360406	1474-1710-4DXW-C-B	0	1	32	237	1	1
acc	ENSP00000360406	1474-1710-4DXW-D-C	0	1	30	237	1	1
acc	ENSP00000360406	1469-1710-4EKW-B-A	0	1	33	242	1	1
acc	ENSP00000360406	363-407-4DEX-B-A	1	1	17	45	0.377778	1
acc	ENSP00000360406	1474-1710-4DXW-B-C	0	1	33	237	1	1
acc	ENSP00000360406	1474-1710-4DXW-D-A	0	1	32	237	1	1
acc	ENSP00000360406	1469-1710-4EKW-A-B	0	1	32	242	1	1
acc	ENSP00000360406	1474-1710-4DXW-A-B	0	1	32	237	1	1
acc	ENSP00000360406	1469-1708-4EKW-D-C	0	1	33	240	1	1
acc	ENSP00000360406	1474-1710-4DXW-B-A	0	1	32	237	1	1
acc	ENSP00000360406	1469-1710-3RVZ-B-A	0	1	32	242	1	1
acc	ENSP00000360406	1474-1710-4DXW-C-D	0	1	34	237	1	1
acc	ENSP00000360406	1474-1710-4DXW-A-D	0	1	33	237	1	1
acc	ENSP00000328150	70-351-2WLL-B-A	0	4	42	282	1	1
acc	ENSP00000328150	43-355-2QKS-A-B	0	4	6	313	1	1
acc	ENSP00000328150	44-364-3SYQ-A-B	0	4	48	321	1	1
acc	ENSP00000328150	70-351-2WLL-A-B	0	4	34	282	1	1
acc	ENSP00000328150	44-364-3SYQ-B-A	0	4	50	321	1	1
acc	ENSP00000328150	193-364-3AUW-B-A	0	2	12	172	1	1
acc	ENSP00000328150	70-351-1P7B-B-A	0	4	41	282	1	1
acc	ENSP00000328150	193-364-3AUW-D-C	0	2	12	172	1	1
acc	ENSP00000328150	70-351-1P7B-A-B	0	4	35	282	1	1
acc	ENSP00000385545	451-797-3CJO-B-A	0	1	6	347	1	1
acc	ENSP00000385545	461-797-4A28-B-A	0	1	19	337	1	1
acc	ENSP00000385545	451-797-3K5E-A-B	0	1	15	347	1	1
acc	ENSP00000385545	451-797-4AP0-B-A	0	1	13	347	1	1
acc	ENSP00000385545	451-797-1II6-A-B	1	1	18	347	0.0518732	1
acc	ENSP00000385545	451-797-2X2R-C-A	0	1	11	347	1	1
acc	ENSP00000385545	451-797-2XAE-C-A	0	1	11	347	1	1
acc	ENSP00000385545	451-797-3B6V-A-B	0	1	19	347	1	1
acc	ENSP00000385545	451-797-4A51-E-C	0	1	13	347	1	1
acc	ENSP00000385545	451-797-4BXN-A-B	0	1	14	347	1	1
acc	ENSP00000385545	451-797-2WOG-A-C	0	1	11	347	1	1
acc	ENSP00000385545	451-797-2X2R-B-A	0	1	15	347	1	1
acc	ENSP00000385545	451-797-4A51-D-F	0	1	13	347	1	1
acc	ENSP00000385545	451-797-2X2R-C-B	0	1	13	347	1	1
acc	ENSP00000385545	451-797-2XAE-A-C	0	1	13	347	1	1
acc	ENSP00000385545	451-797-2VVG-A-B	0	1	7	347	1	1
acc	ENSP00000385545	451-797-2GM1-A-E	0	1	7	347	1	1
acc	ENSP00000385545	451-797-2GM1-B-A	0	1	13	347	1	1
acc	ENSP00000385545	451-797-4A1Z-A-B	1	1	19	347	0.054755	1
acc	ENSP00000385545	451-797-2XAE-A-B	0	1	12	347	1	1
acc	ENSP00000385545	451-797-4A51-C-G	0	1	14	347	1	1
acc	ENSP00000385545	451-797-2G1Q-B-A	0	1	6	347	1	1
acc	ENSP00000385545	451-797-4A1Z-B-A	0	1	24	347	1	1
acc	ENSP00000385545	451-797-2XAE-B-C	0	1	11	347	1	1
acc	ENSP00000385545	451-797-3CJO-A-B	0	1	6	347	1	1
acc	ENSP00000385545	451-797-2XAE-C-B	0	1	13	347	1	1
acc	ENSP00000385545	451-797-3K5E-B-A	0	1	17	347	1	1
acc	ENSP00000385545	451-797-4A51-F-D	0	1	11	347	1	1
acc	ENSP00000385545	451-797-3L9H-A-B	0	1	14	347	1	1
acc	ENSP00000385545	451-797-2XAE-B-A	0	1	14	347	1	1
acc	ENSP00000385545	451-797-4A51-E-F	0	1	8	347	1	1
acc	ENSP00000385545	451-797-2GM1-D-E	0	1	12	347	1	1
acc	ENSP00000385545	451-797-2UYM-A-B	0	1	13	347	1	1
acc	ENSP00000385545	451-797-3HQD-B-A	0	1	9	347	1	1
acc	ENSP00000385545	451-797-3L9H-B-A	0	1	15	347	1	1
acc	ENSP00000385545	451-797-2PG2-B-A	0	1	15	347	1	1
acc	ENSP00000385545	451-797-4BXN-B-A	0	1	11	347	1	1
acc	ENSP00000385545	451-797-2X2R-B-C	0	1	11	347	1	1
acc	ENSP00000385545	451-797-2X7D-A-B	0	1	6	347	1	1
acc	ENSP00000385545	451-797-2PG2-A-B	0	1	13	347	1	1
acc	ENSP00000385545	451-797-4A51-C-E	0	1	16	347	1	1
acc	ENSP00000385545	461-797-4A28-A-B	0	1	18	337	1	1
acc	ENSP00000385545	451-797-2Q2Y-B-A	0	1	6	347	1	1
acc	ENSP00000385545	451-797-3B6V-B-A	0	1	20	347	1	1
acc	ENSP00000385545	451-797-2UYI-A-B	0	1	15	347	1	1
acc	ENSP00000385545	451-797-4A5Y-C-B	0	1	12	347	1	1
acc	ENSP00000385545	451-797-4AP0-C-D	0	1	12	347	1	1
acc	ENSP00000385545	451-797-3HQD-A-B	1	1	11	347	0.0317003	1
acc	ENSP00000385545	461-797-4AP0-D-A	0	1	6	337	1	1
acc	ENSP00000385545	500-797-3GBJ-A-C	0	1	10	298	1	1
acc	ENSP00000385545	451-797-1II6-B-A	0	1	22	347	1	1
acc	ENSP00000385545	451-797-2X7C-A-B	0	1	6	347	1	1
acc	ENSP00000385545	451-797-3K3B-A-B	0	1	19	347	1	1
acc	ENSP00000385545	451-797-3K3B-B-A	0	1	19	347	1	1
acc	ENSP00000385545	451-797-2WOG-C-A	0	1	7	347	1	1
acc	ENSP00000385545	501-797-4A5Y-B-C	0	1	9	297	1	1
acc	ENSP00000385545	451-797-2UYM-B-A	0	1	14	347	1	1
acc	ENSP00000385545	451-797-4A5Y-C-A	0	1	10	347	1	1
acc	ENSP00000385545	451-797-4A51-F-E	0	1	9	347	1	1
acc	ENSP00000385545	451-797-4AP0-A-D	0	1	8	347	1	1
acc	ENSP00000385545	450-797-3GBJ-B-A	0	1	14	348	1	1
acc	ENSP00000385545	451-797-4A51-G-C	0	1	18	347	1	1
acc	ENSP00000385545	451-797-4AP0-A-B	0	1	12	347	1	1
acc	ENSP00000385545	451-797-2X2R-A-B	0	1	12	347	1	1
acc	ENSP00000385545	451-797-4A5Y-A-B	0	1	6	347	1	1
acc	ENSP00000385545	451-797-2X7C-B-A	0	1	6	347	1	1
acc	ENSP00000385545	451-797-2FL6-B-A	0	1	6	347	1	1
acc	ENSP00000385545	451-797-2X2R-A-C	0	1	13	347	1	1
acc	ENSP00000385545	451-797-4A5Y-A-C	0	1	12	347	1	1
acc	ENSP00000385545	451-797-2UYI-B-A	0	1	16	347	1	1
acc	ENSP00000385545	461-797-4AP0-D-C	0	1	11	337	1	1
acc	ENSP00000385545	451-797-2GM1-A-B	0	1	14	347	1	1
acc	ENSP00000414287	496-722-1T8M-C-D	0	1	16	227	1	1
acc	ENSP00000414287	507-719-2FXR-B-C	0	1	14	213	1	1
acc	ENSP00000414287	493-722-1PYT-C-A	0	1	24	230	1	1
acc	ENSP00000414287	498-723-3K2U-A-B	0	1	10	226	1	1
acc	ENSP00000414287	498-719-2F9N-C-G	0	1	14	222	1	1
acc	ENSP00000414287	498-719-2F9N-A-D	0	1	14	222	1	1
acc	ENSP00000414287	498-722-2ASU-B-A	0	1	10	225	1	1
acc	ENSP00000414287	498-722-1SHY-A-B	0	1	21	225	1	1
acc	ENSP00000414287	498-723-3K2U-A-H	0	1	9	226	1	1
acc	ENSP00000414287	507-719-2FS9-C-B	0	1	15	213	1	1
acc	ENSP00000414287	507-719-2FS8-A-D	0	1	14	213	1	1
acc	ENSP00000414287	507-719-2BM2-B-D	0	1	15	213	1	1
acc	ENSP00000414287	482-723-1BML-A-C	0	1	33	242	1	1
acc	ENSP00000414287	507-719-2FPZ-B-C	0	1	14	213	1	1
acc	ENSP00000414287	498-719-2F9N-D-A	0	1	13	222	1	1
acc	ENSP00000414287	507-719-2GDD-D-A	0	1	15	213	1	1
acc	ENSP00000414287	507-719-1A0L-B-C	0	1	15	213	1	1
acc	ENSP00000414287	498-723-1O5F-H-L	0	1	26	226	1	1
acc	ENSP00000414287	482-723-1BML-B-D	0	1	33	242	1	1
acc	ENSP00000414287	496-722-2Y6T-C-H	0	1	10	227	1	1
acc	ENSP00000414287	507-719-2FPZ-D-A	0	1	14	213	1	1
acc	ENSP00000414287	498-723-2WUC-A-H	0	1	9	226	1	1
acc	ENSP00000414287	507-719-2BM2-C-A	0	1	15	213	1	1
acc	ENSP00000414287	498-719-2F9P-B-F	0	1	13	222	1	1
acc	ENSP00000414287	507-719-3V7T-D-B	0	1	15	213	1	1
acc	ENSP00000414287	507-719-2FXR-D-A	0	1	15	213	1	1
acc	ENSP00000414287	498-722-1CO7-E-I	0	1	15	225	1	1
acc	ENSP00000414287	498-719-2F9P-C-G	0	1	13	222	1	1
acc	ENSP00000414287	496-722-2Y6T-B-F	0	1	19	227	1	1
acc	ENSP00000414287	498-719-2F9N-C-B	0	1	12	222	1	1
acc	ENSP00000414287	498-719-1LTO-D-A	0	1	9	222	1	1
acc	ENSP00000414287	507-719-3V7T-C-A	0	1	15	213	1	1
acc	ENSP00000414287	498-719-2F9P-A-B	0	1	6	222	1	1
acc	ENSP00000414287	507-719-2BM2-D-B	0	1	14	213	1	1
acc	ENSP00000414287	496-722-1P2Q-C-D	0	1	18	227	1	1
acc	ENSP00000414287	503-722-1P2O-A-B	0	1	14	220	1	1
acc	ENSP00000414287	495-723-3UIR-B-D	0	1	19	229	1	1
acc	ENSP00000414287	503-722-1P2O-C-D	0	1	16	220	1	1
acc	ENSP00000414287	507-719-1A0L-D-A	0	1	14	213	1	1
acc	ENSP00000414287	503-722-1GL1-A-I	0	1	18	220	1	1
acc	ENSP00000414287	497-722-2CGA-A-B	0	1	9	226	1	1
acc	ENSP00000414287	498-719-2F9P-D-C	0	1	8	222	1	1
acc	ENSP00000414287	498-723-2WUB-C-D	0	1	7	226	1	1
acc	ENSP00000414287	498-723-1P57-B-A	0	1	26	226	1	1
acc	ENSP00000414287	503-722-1P2M-A-B	0	1	11	220	1	1
acc	ENSP00000414287	498-723-2WUB-A-B	0	1	10	226	1	1
acc	ENSP00000414287	498-719-2F9N-D-C	0	1	8	222	1	1
acc	ENSP00000414287	507-719-3V7T-D-C	0	1	11	213	1	1
acc	ENSP00000414287	496-722-1T8L-C-B	0	1	6	227	1	1
acc	ENSP00000414287	507-719-2ZEC-B-D	0	1	13	213	1	1
acc	ENSP00000414287	498-719-2F9P-C-D	0	1	7	222	1	1
acc	ENSP00000414287	507-719-2FS8-B-C	0	1	15	213	1	1
acc	ENSP00000414287	507-719-2ZEB-A-C	0	1	13	213	1	1
acc	ENSP00000414287	482-723-1DDJ-C-D	0	1	10	242	1	1
acc	ENSP00000414287	507-719-2FS8-D-A	0	1	15	213	1	1
acc	ENSP00000414287	498-719-1LTO-D-C	0	1	6	222	1	1
acc	ENSP00000414287	507-719-2FS9-D-A	0	1	15	213	1	1
acc	ENSP00000414287	498-719-2F9O-C-D	0	1	6	222	1	1
acc	ENSP00000414287	507-719-2ZEC-D-B	0	1	13	213	1	1
acc	ENSP00000414287	507-719-3V7T-B-D	0	1	14	213	1	1
acc	ENSP00000414287	507-719-4A6L-B-D	0	1	13	213	1	1
acc	ENSP00000414287	496-722-1T8O-A-B	0	1	19	227	1	1
acc	ENSP00000414287	507-719-2FXR-C-B	0	1	14	213	1	1
acc	ENSP00000414287	498-719-2F9O-C-B	0	1	12	222	1	1
acc	ENSP00000414287	482-723-1QRZ-A-D	0	1	10	242	1	1
acc	ENSP00000414287	496-722-1T8N-C-D	0	1	13	227	1	1
acc	ENSP00000414287	507-719-2ZA5-A-C	0	1	13	213	1	1
acc	ENSP00000414287	507-719-4A6L-C-A	0	1	13	213	1	1
acc	ENSP00000414287	496-722-1T8L-A-B	0	1	16	227	1	1
acc	ENSP00000414287	496-722-1T7C-A-B	0	1	14	227	1	1
acc	ENSP00000414287	498-718-1XX9-B-D	0	1	27	221	1	1
acc	ENSP00000414287	498-718-1XX9-A-D	0	1	10	221	1	1
acc	ENSP00000414287	496-722-1T8L-C-D	0	1	16	227	1	1
acc	ENSP00000414287	503-722-3T62-C-A	0	1	6	220	1	1
acc	ENSP00000414287	507-719-2FPZ-C-B	0	1	15	213	1	1
acc	ENSP00000414287	498-723-3K2U-A-L	0	1	6	226	1	1
acc	ENSP00000414287	503-722-3T62-A-C	0	1	6	220	1	1
acc	ENSP00000414287	498-722-1OPH-B-A	0	1	19	225	1	1
acc	ENSP00000414287	498-723-2R0L-A-H	0	1	9	226	1	1
acc	ENSP00000414287	504-723-3T2N-A-L	0	1	11	220	1	1
acc	ENSP00000414287	496-722-1P2N-A-B	0	1	14	227	1	1
acc	ENSP00000414287	521-722-1EZX-C-A	0	1	8	202	1	1
acc	ENSP00000414287	507-722-1FDP-D-A	0	1	6	216	1	1
acc	ENSP00000414287	498-719-2F9N-B-C	0	1	12	222	1	1
acc	ENSP00000414287	498-723-2WUB-A-H	0	1	9	226	1	1
acc	ENSP00000414287	482-723-1QRZ-D-A	0	1	6	242	1	1
acc	ENSP00000414287	507-719-2ZEB-B-D	0	1	13	213	1	1
acc	ENSP00000414287	507-719-1A0L-A-D	0	1	15	213	1	1
acc	ENSP00000414287	507-719-2FWW-B-C	0	1	14	213	1	1
acc	ENSP00000414287	507-719-4A6L-D-B	0	1	13	213	1	1
acc	ENSP00000414287	507-719-2FWW-A-D	0	1	14	213	1	1
acc	ENSP00000414287	498-718-1XXF-A-D	0	1	11	221	1	1
acc	ENSP00000414287	498-718-1XXD-A-D	0	1	11	221	1	1
acc	ENSP00000414287	498-723-1BUI-A-C	0	1	13	226	1	1
acc	ENSP00000414287	498-718-1XXD-B-D	0	1	27	221	1	1
acc	ENSP00000414287	507-719-1A0L-C-B	0	1	14	213	1	1
acc	ENSP00000414287	504-723-3T2N-B-M	0	1	10	220	1	1
acc	ENSP00000414287	498-719-2F9O-B-C	0	1	13	222	1	1
acc	ENSP00000414287	482-723-1QRZ-B-A	0	1	7	242	1	1
acc	ENSP00000414287	496-722-1T8N-A-B	0	1	13	227	1	1
acc	ENSP00000414287	507-719-2FWW-C-B	0	1	15	213	1	1
acc	ENSP00000414287	507-719-2ZA5-B-D	0	1	13	213	1	1
acc	ENSP00000414287	107-723-4DUR-A-B	0	4	26	617	1	1
acc	ENSP00000414287	498-723-2WUC-A-B	0	1	9	226	1	1
acc	ENSP00000414287	498-719-2F9N-A-E	0	1	13	222	1	1
acc	ENSP00000414287	498-719-2F9N-D-H	0	1	13	222	1	1
acc	ENSP00000414287	498-723-1BUI-B-C	0	1	12	226	1	1
acc	ENSP00000414287	507-719-2ZEC-A-C	0	1	13	213	1	1
acc	ENSP00000414287	498-722-1FDP-A-D	0	1	6	225	1	1
acc	ENSP00000414287	498-719-1LTO-C-B	0	1	10	222	1	1
acc	ENSP00000414287	507-719-2FPZ-A-D	0	1	14	213	1	1
acc	ENSP00000414287	503-722-3T62-B-E	0	1	20	220	1	1
acc	ENSP00000414287	507-719-4A6L-A-C	0	1	13	213	1	1
acc	ENSP00000414287	497-722-1CGI-E-I	0	1	22	226	1	1
acc	ENSP00000414287	498-719-1LTO-C-D	0	1	7	222	1	1
acc	ENSP00000414287	507-719-2ZA5-D-B	0	1	13	213	1	1
acc	ENSP00000414287	496-722-1T8M-A-B	0	1	15	227	1	1
acc	ENSP00000414287	503-722-3T62-C-F	0	1	21	220	1	1
acc	ENSP00000414287	498-719-2F9P-B-A	0	1	8	222	1	1
acc	ENSP00000414287	496-722-2Y6T-A-E	0	1	22	227	1	1
acc	ENSP00000414287	496-722-1T8O-C-D	0	1	19	227	1	1
acc	ENSP00000414287	496-722-1P2N-C-D	0	1	14	227	1	1
acc	ENSP00000414287	503-722-1GL1-B-J	0	1	17	220	1	1
acc	ENSP00000414287	496-722-2Y6T-C-G	0	1	20	227	1	1
acc	ENSP00000414287	482-719-1YBW-B-A	0	1	8	238	1	1
acc	ENSP00000414287	507-719-2FS8-C-B	0	1	14	213	1	1
acc	ENSP00000414287	62-283-4IUA-H-D	0	2	21	222	1	1
acc	ENSP00000414287	496-722-1P2Q-A-B	0	1	18	227	1	1
acc	ENSP00000414287	482-723-1DDJ-D-C	0	1	10	242	1	1
acc	ENSP00000414287	498-719-2F9P-C-B	0	1	13	222	1	1
acc	ENSP00000414287	498-719-2F9O-D-A	0	1	13	222	1	1
acc	ENSP00000414287	498-718-1XXF-B-D	0	1	25	221	1	1
acc	ENSP00000414287	498-719-2F9P-D-A	0	1	12	222	1	1
acc	ENSP00000414287	482-723-1DDJ-A-B	0	1	11	242	1	1
acc	ENSP00000414287	498-719-1LTO-A-B	0	1	6	222	1	1
acc	ENSP00000414287	498-719-2F9O-A-D	0	1	12	222	1	1
acc	ENSP00000414287	498-723-2R0L-A-B	0	1	10	226	1	1
acc	ENSP00000414287	498-719-2F9P-B-C	0	1	11	222	1	1
acc	ENSP00000414287	107-723-4DUR-B-A	0	4	15	617	1	1
acc	ENSP00000414287	507-719-2ZEB-C-A	0	1	15	213	1	1
acc	ENSP00000414287	498-723-2WUB-C-R	0	1	10	226	1	1
acc	ENSP00000414287	498-723-2R0K-A-H	0	1	17	226	1	1
acc	ENSP00000414287	498-719-2F9N-B-F	0	1	13	222	1	1
acc	ENSP00000414287	498-723-1BUI-A-B	0	1	6	226	1	1
acc	ENSP00000414287	496-722-2Y6T-B-E	0	1	10	227	1	1
acc	ENSP00000414287	498-723-1O5E-H-L	0	1	26	226	1	1
acc	ENSP00000414287	498-719-2F9N-A-B	0	1	6	222	1	1
acc	ENSP00000414287	496-722-1T7C-C-D	0	1	14	227	1	1
acc	ENSP00000414287	498-718-1XXF-B-C	0	1	12	221	1	1
acc	ENSP00000414287	482-723-1YC0-A-I	0	1	22	242	1	1
acc	ENSP00000414287	498-718-1XXD-B-C	0	1	13	221	1	1
acc	ENSP00000414287	507-719-3V7T-A-C	0	1	13	213	1	1
acc	ENSP00000414287	482-719-1YBW-A-B	0	1	9	238	1	1
acc	ENSP00000414287	507-719-2ZEB-D-B	0	1	13	213	1	1
acc	ENSP00000414287	498-719-1LTO-B-A	0	1	6	222	1	1
acc	ENSP00000414287	507-719-3V7T-B-C	0	1	6	213	1	1
acc	ENSP00000414287	507-719-2GDD-C-B	0	1	14	213	1	1
acc	ENSP00000414287	507-719-2ZA5-C-A	0	1	13	213	1	1
acc	ENSP00000414287	507-719-2ZEC-C-A	0	1	14	213	1	1
acc	ENSP00000414287	498-723-2WUC-A-I	0	1	16	226	1	1
acc	ENSP00000414287	498-719-2F9P-A-D	0	1	13	222	1	1
acc	ENSP00000414287	498-719-1LTO-B-C	0	1	9	222	1	1
acc	ENSP00000414287	498-719-2F9P-D-H	0	1	14	222	1	1
acc	ENSP00000414287	498-718-1XXF-A-C	0	1	29	221	1	1
acc	ENSP00000414287	503-722-3T62-A-D	0	1	20	220	1	1
acc	ENSP00000414287	498-719-2F9O-D-C	0	1	6	222	1	1
acc	ENSP00000414287	498-718-1XX9-A-C	0	1	26	221	1	1
acc	ENSP00000414287	498-718-1XX9-B-C	0	1	10	221	1	1
acc	ENSP00000414287	507-719-2FS9-A-D	0	1	15	213	1	1
acc	ENSP00000414287	498-719-2F9N-B-A	0	1	9	222	1	1
acc	ENSP00000414287	496-722-2Y6T-D-H	0	1	21	227	1	1
acc	ENSP00000414287	507-719-2GDD-B-C	0	1	15	213	1	1
acc	ENSP00000414287	507-719-2BM2-A-C	0	1	15	213	1	1
acc	ENSP00000414287	498-718-1XXD-A-C	0	1	27	221	1	1
acc	ENSP00000414287	495-723-3UIR-A-C	0	1	18	229	1	1
acc	ENSP00000414287	503-722-1GL1-C-K	0	1	17	220	1	1
acc	ENSP00000414287	507-719-2FWW-D-A	0	1	14	213	1	1
acc	ENSP00000414287	498-719-1LTO-A-D	0	1	11	222	1	1
acc	ENSP00000414287	498-719-2F9O-A-B	0	1	6	222	1	1
acc	ENSP00000414287	498-719-2F9N-C-D	0	1	6	222	1	1
acc	ENSP00000414287	503-722-1P2M-C-D	0	1	11	220	1	1
acc	ENSP00000414287	497-722-1CGJ-E-I	0	1	20	226	1	1
acc	ENSP00000414287	482-723-1DDJ-B-A	0	1	9	242	1	1
acc	ENSP00000414287	504-723-3T2N-B-I	0	1	9	220	1	1
acc	ENSP00000414287	507-719-2GDD-A-D	0	1	14	213	1	1
acc	ENSP00000414287	504-723-3T2N-A-H	0	1	9	220	1	1
acc	ENSP00000414287	507-719-2FS9-B-C	0	1	15	213	1	1
acc	ENSP00000414287	507-719-2FXR-A-D	0	1	14	213	1	1
acc	ENSP00000414287	498-719-2F9O-B-A	0	1	7	222	1	1
acc	ENSP00000414287	482-723-1QRZ-C-A	0	1	8	242	1	1
acc	ENSP00000414287	498-719-2F9P-A-E	0	1	13	222	1	1
acc	ENSP00000414287	496-722-2Y6T-A-F	0	1	9	227	1	1
acc	ENSP00000414287	496-722-2Y6T-D-G	0	1	10	227	1	1
acc	ENSP00000406229	3052-3526-1Q5B-C-B	0	2	6	475	1	1
acc	ENSP00000406229	3052-3222-1EDH-B-A	0	1	8	171	1	1
acc	ENSP00000406229	3052-3226-1FF5-A-B	0	1	19	175	1	1
acc	ENSP00000406229	3052-3526-1Q5C-D-C	1	2	37	475	0.149722	1
acc	ENSP00000406229	3052-3222-3Q2N-A-B	0	1	11	171	1	1
acc	ENSP00000406229	3052-3526-1Q5C-B-A	1	2	18	475	0.0743535	1
acc	ENSP00000406229	3052-3528-3Q2V-A-B	0	2	10	477	1	1
acc	ENSP00000406229	3052-3526-1Q5B-A-B	0	2	14	475	1	1
acc	ENSP00000406229	3052-3526-1Q5C-D-B	0	2	7	475	1	1
acc	ENSP00000406229	3052-3526-1Q55-A-B	1	2	14	475	0.0580787	1
acc	ENSP00000406229	3040-3222-3LNI-B-A	0	1	9	183	1	1
acc	ENSP00000406229	3052-3222-3LNH-A-B	0	1	8	171	1	1
acc	ENSP00000406229	3052-3526-1Q5A-B-A	1	2	9	475	0.0375357	1
acc	ENSP00000406229	3052-3526-1Q5C-B-C	0	2	8	475	1	1
acc	ENSP00000406229	3052-3222-3Q2N-B-A	0	1	11	171	1	1
acc	ENSP00000406229	3052-3526-1Q5C-C-D	0	2	23	475	1	1
acc	ENSP00000406229	3052-3526-1Q5C-C-B	0	2	8	475	1	1
acc	ENSP00000406229	3052-3222-3LNH-B-A	0	1	8	171	1	1
acc	ENSP00000406229	3052-3222-3LNG-A-B	0	1	9	171	1	1
acc	ENSP00000406229	3052-3526-1Q55-B-A	0	2	9	475	1	1
acc	ENSP00000406229	3052-3222-3Q2L-B-A	0	1	11	171	1	1
acc	ENSP00000406229	3111-3327-3UBG-B-A	0	1	17	217	1	1
acc	ENSP00000406229	3052-3222-3LNG-B-A	0	1	10	171	1	1
acc	ENSP00000406229	3052-3526-1Q5B-B-A	1	2	9	475	0.0375357	1
acc	ENSP00000406229	3052-3226-1FF5-B-A	0	1	17	175	1	1
acc	ENSP00000406229	3052-3526-1Q55-C-D	0	2	13	475	1	1
acc	ENSP00000406229	3052-3526-1Q5C-A-B	0	2	13	475	1	1
acc	ENSP00000406229	3052-3526-1Q5B-B-C	0	2	14	475	1	1
acc	ENSP00000406229	3052-3526-1Q5B-A-C	1	2	16	475	0.0662338	1
acc	ENSP00000406229	3052-3526-1Q5A-A-B	0	2	14	475	1	1
acc	ENSP00000406229	3052-3526-1Q5B-C-A	1	2	21	475	0.0864665	1
acc	ENSP00000406229	3052-3526-1Q55-D-C	0	2	12	475	1	1
acc	ENSP00000406229	3052-3222-1EDH-A-B	0	1	7	171	1	1
acc	ENSP00000406229	3052-3222-3Q2L-A-B	0	1	11	171	1	1
acc	ENSP00000406229	3052-3222-3LNI-A-B	0	1	7	171	1	1
acc	ENSP00000406229	3111-3323-3UBG-A-B	0	1	19	213	1	1
acc	ENSP00000406229	3052-3526-1Q5C-B-D	0	2	10	475	1	1
acc	ENSP00000319851	37-572-3NNE-G-F	0	6	11	536	1	1
acc	ENSP00000319851	37-572-2JBV-B-A	0	6	21	536	1	1
acc	ENSP00000319851	36-549-3RED-L-I	0	6	9	514	1	1
acc	ENSP00000319851	36-549-3RED-E-B	0	6	6	514	1	1
acc	ENSP00000319851	36-549-3RED-C-E	0	6	8	514	1	1
acc	ENSP00000319851	37-572-2JBV-A-B	0	6	21	536	1	1
acc	ENSP00000319851	36-549-3RED-I-F	0	6	7	514	1	1
acc	ENSP00000319851	36-549-3RED-F-G	0	6	11	514	1	1
acc	ENSP00000319851	37-572-3NNE-B-C	0	6	10	536	1	1
acc	ENSP00000319851	36-549-3RED-G-F	0	6	12	514	1	1
acc	ENSP00000319851	36-549-3RED-B-E	0	6	6	514	1	1
acc	ENSP00000319851	36-549-1JU2-B-A	0	6	7	514	1	1
acc	ENSP00000319851	37-572-3NNE-C-B	0	6	11	536	1	1
acc	ENSP00000319851	37-572-3LJP-B-A	0	6	20	536	1	1
acc	ENSP00000319851	36-549-3RED-B-H	0	6	9	514	1	1
acc	ENSP00000319851	36-549-3RED-J-I	0	6	11	514	1	1
acc	ENSP00000319851	36-549-3RED-G-K	0	6	9	514	1	1
acc	ENSP00000319851	36-549-3RED-D-E	0	6	10	514	1	1
acc	ENSP00000319851	36-549-3RED-K-F	0	6	9	514	1	1
acc	ENSP00000319851	36-549-3RED-L-J	0	6	9	514	1	1
acc	ENSP00000319851	37-572-3NNE-B-A	0	6	20	536	1	1
acc	ENSP00000319851	36-549-3GDN-A-B	0	6	11	514	1	1
acc	ENSP00000319851	36-549-3RED-D-C	0	6	11	514	1	1
acc	ENSP00000319851	36-549-3RED-A-B	0	6	10	514	1	1
acc	ENSP00000319851	36-549-3RED-F-D	0	6	6	514	1	1
acc	ENSP00000319851	37-572-3NNE-F-G	0	6	9	536	1	1
acc	ENSP00000319851	37-572-3NNE-C-D	0	6	22	536	1	1
acc	ENSP00000319851	36-549-1JU2-A-B	0	6	9	514	1	1
acc	ENSP00000319851	36-549-3RED-B-A	0	6	11	514	1	1
acc	ENSP00000319851	37-572-3NNE-G-H	0	6	20	536	1	1
acc	ENSP00000319851	36-549-3RED-J-G	0	6	6	514	1	1
acc	ENSP00000319851	36-549-3RED-G-J	0	6	6	514	1	1
acc	ENSP00000319851	36-549-3RED-H-C	0	6	6	514	1	1
acc	ENSP00000319851	36-549-3RED-H-A	0	6	10	514	1	1
acc	ENSP00000319851	36-549-3RED-I-L	0	6	9	514	1	1
acc	ENSP00000319851	36-549-3RED-C-D	0	6	10	514	1	1
acc	ENSP00000319851	36-549-3RED-E-C	0	6	10	514	1	1
acc	ENSP00000319851	37-572-3NNE-A-B	0	6	21	536	1	1
acc	ENSP00000319851	36-549-3RED-A-H	0	6	9	514	1	1
acc	ENSP00000319851	36-549-3RED-F-K	0	6	10	514	1	1
acc	ENSP00000319851	36-549-3RED-D-F	0	6	10	514	1	1
acc	ENSP00000319851	37-572-3LJP-A-B	0	6	21	536	1	1
acc	ENSP00000319851	37-572-3NNE-E-F	0	6	20	536	1	1
acc	ENSP00000319851	36-549-3RED-K-G	0	6	11	514	1	1
acc	ENSP00000319851	36-549-3RED-H-B	0	6	11	514	1	1
acc	ENSP00000319851	37-572-3NNE-F-E	0	6	19	536	1	1
acc	ENSP00000319851	36-549-3GDP-A-B	0	6	11	514	1	1
acc	ENSP00000319851	36-549-3GDP-B-A	0	6	8	514	1	1
acc	ENSP00000319851	36-549-3GDN-B-A	0	6	8	514	1	1
acc	ENSP00000319851	37-572-3NNE-D-C	0	6	18	536	1	1
acc	ENSP00000319851	36-549-3RED-F-I	0	6	6	514	1	1
acc	ENSP00000319851	36-549-3RED-J-L	0	6	11	514	1	1
acc	ENSP00000319851	37-572-3NNE-H-G	0	6	21	536	1	1
acc	ENSP00000319851	37-340-1KDG-B-A	0	6	9	304	1	1
acc	ENSP00000319851	36-549-3RED-I-J	0	6	11	514	1	1
acc	ENSP00000319851	36-549-3RED-E-D	0	6	9	514	1	1
acc	ENSP00000308219	210-362-4BQ7-D-A	0	1	25	153	1	1
acc	ENSP00000308219	210-362-4BQ6-D-A	0	1	29	153	1	1
acc	ENSP00000308219	210-362-4BQ7-F-B	0	1	26	153	1	1
acc	ENSP00000308219	210-362-4BQ6-D-C	0	1	29	153	1	1
acc	ENSP00000308219	210-375-4BQ8-C-B	0	1	33	166	1	1
acc	ENSP00000308219	210-362-4BQ6-F-E	0	1	29	153	1	1
acc	ENSP00000308219	210-362-4BQ7-D-C	0	1	29	153	1	1
acc	ENSP00000308219	210-362-4BQ7-F-E	0	1	29	153	1	1
acc	ENSP00000308219	210-375-4BQ8-C-A	0	1	28	166	1	1
acc	ENSP00000308219	210-362-4BQ6-F-B	0	1	30	153	1	1
acc	ENSP00000345491	241-444-2WD0-A-C	0	1	13	204	1	1
acc	ENSP00000345491	195-559-1Q5A-B-A	0	2	9	365	1	1
acc	ENSP00000345491	195-559-1Q5A-A-B	0	2	11	365	1	1
acc	ENSP00000345491	195-559-1Q5B-B-A	0	2	9	365	1	1
acc	ENSP00000345491	403-558-1FF5-A-B	0	1	20	156	1	1
acc	ENSP00000345491	241-444-2WD0-C-A	0	1	13	204	1	1
acc	ENSP00000345491	403-553-3LNI-B-A	0	1	9	151	1	1
acc	ENSP00000345491	252-443-4AQE-A-B	0	1	12	192	1	1
acc	ENSP00000345491	195-559-1Q5C-C-D	0	2	16	365	1	1
acc	ENSP00000345491	403-553-1EDH-B-A	0	1	9	151	1	1
acc	ENSP00000345491	195-559-1Q5C-D-B	0	2	7	365	1	1
acc	ENSP00000345491	403-553-3LNG-A-B	0	1	10	151	1	1
acc	ENSP00000345491	195-559-1Q55-C-D	0	2	6	365	1	1
acc	ENSP00000345491	195-559-1Q5B-A-B	0	2	11	365	1	1
acc	ENSP00000345491	403-553-3LNH-B-A	0	1	9	151	1	1
acc	ENSP00000345491	195-559-1Q5B-C-A	0	2	12	365	1	1
acc	ENSP00000345491	241-444-4AQ8-B-D	0	1	22	204	1	1
acc	ENSP00000345491	403-558-1FF5-B-A	0	1	18	156	1	1
acc	ENSP00000345491	403-553-3LNG-B-A	0	1	11	151	1	1
acc	ENSP00000345491	195-559-1Q5C-B-C	0	2	8	365	1	1
acc	ENSP00000345491	403-553-3Q2L-B-A	0	1	7	151	1	1
acc	ENSP00000345491	403-553-3LNI-A-B	0	1	8	151	1	1
acc	ENSP00000345491	195-559-1Q5C-B-A	0	2	11	365	1	1
acc	ENSP00000345491	407-538-3K5S-B-A	0	1	12	132	1	1
acc	ENSP00000345491	241-444-4AXW-A-B	0	1	15	204	1	1
acc	ENSP00000345491	403-553-3LNH-A-B	0	1	9	151	1	1
acc	ENSP00000345491	403-553-3Q2N-A-B	0	1	7	151	1	1
acc	ENSP00000345491	403-553-1EDH-A-B	0	1	8	151	1	1
acc	ENSP00000345491	195-559-1Q55-B-A	0	2	9	365	1	1
acc	ENSP00000345491	195-559-1Q5B-A-C	0	2	8	365	1	1
acc	ENSP00000345491	195-559-1Q5B-B-C	0	2	10	365	1	1
acc	ENSP00000345491	195-559-1Q55-A-B	0	2	12	365	1	1
acc	ENSP00000345491	403-553-3Q2L-A-B	0	1	8	151	1	1
acc	ENSP00000345491	195-559-1Q5C-B-D	0	2	8	365	1	1
acc	ENSP00000345491	195-559-1Q5C-D-C	0	2	23	365	1	1
acc	ENSP00000345491	241-444-4AQ8-A-C	0	1	18	204	1	1
acc	ENSP00000345491	407-538-3K5S-A-B	0	1	12	132	1	1
acc	ENSP00000345491	241-443-4AQA-A-B	0	1	17	203	1	1
acc	ENSP00000345491	241-444-4APX-A-B	0	1	15	204	1	1
acc	ENSP00000345491	403-553-3Q2N-B-A	0	1	8	151	1	1
acc	ENSP00000345491	195-559-1Q5C-A-B	0	2	10	365	1	1
acc	ENSP00000354554	4-379-3TGU-C-R	0	9	10	376	1	1
acc	ENSP00000354554	15-379-2YBB-c-g	3	9	29	365	0.0292601	1
acc	ENSP00000354554	2-379-2FYU-C-F	0	9	23	378	1	1
acc	ENSP00000354554	5-376-3CXH-N-C	1	9	21	372	0.407242	1
acc	ENSP00000354554	5-376-3CXH-C-G	0	9	25	372	1	1
acc	ENSP00000354554	4-379-3BCC-C-A	0	9	6	376	1	1
acc	ENSP00000354554	4-379-3TGU-P-R	1	9	13	376	0.271434	1
acc	ENSP00000354554	2-379-1SQP-C-G	0	9	25	378	1	1
acc	ENSP00000354554	4-379-3TGU-P-Q	1	9	31	376	0.539021	1
acc	ENSP00000354554	2-379-2FYU-C-E	1	9	24	378	0.445881	1
acc	ENSP00000354554	2-379-2FYU-C-A	0	9	10	378	1	1
acc	ENSP00000354554	4-379-3TGU-P-C	1	9	22	376	0.418782	1
acc	ENSP00000354554	4-379-3TGU-C-A	0	9	8	376	1	1
acc	ENSP00000354554	2-379-1SQP-C-A	0	9	11	378	1	1
acc	ENSP00000354554	5-376-3CXH-C-N	1	9	21	372	0.407242	1
acc	ENSP00000354554	15-379-2YBB-c-C	1	9	16	365	0.331974	1
acc	ENSP00000354554	5-376-3CXH-C-H	1	9	32	372	0.554935	1
acc	ENSP00000354554	15-379-2YBB-c-E	0	9	25	365	1	1
acc	ENSP00000354554	4-379-3TGU-C-P	1	9	22	376	0.418782	1
acc	ENSP00000354554	4-379-3TGU-C-G	2	9	26	376	0.124479	1
acc	ENSP00000354554	5-376-3CXH-N-P	2	9	16	372	0.0544521	1
acc	ENSP00000354554	4-379-3TGU-P-S	0	9	23	376	1	1
acc	ENSP00000354554	4-379-3TGU-P-N	0	9	7	376	1	1
acc	ENSP00000354554	15-379-2YBB-c-d	3	9	33	365	0.040956	1
acc	ENSP00000354554	4-379-3BCC-C-G	0	9	22	376	1	1
acc	ENSP00000354554	4-379-3TGU-C-D	1	9	28	376	0.501664	1
acc	ENSP00000354554	5-376-3CXH-C-E	2	9	15	372	0.0484659	1
acc	ENSP00000354554	4-379-3BCC-C-D	2	9	29	376	0.149158	1
acc	ENSP00000354554	5-376-3CXH-N-L	0	9	6	372	1	1
acc	ENSP00000354554	2-379-1SQP-C-F	0	9	21	378	1	1
acc	ENSP00000354554	2-379-1SQP-C-E	1	9	13	378	0.27019	1
acc	ENSP00000354554	5-376-3CXH-N-R	0	9	26	372	1	1
acc	ENSP00000354554	5-376-3CXH-C-D	1	9	34	372	0.57795	1
acc	ENSP00000354554	2-379-1SQP-C-D	1	9	34	378	0.571846	1
acc	ENSP00000354554	5-376-3CXH-C-P	1	9	22	372	0.422269	1
acc	ENSP00000354554	5-376-3CXH-N-O	1	9	33	372	0.566578	1
acc	ENSP00000354554	4-379-3TGU-P-T	0	9	22	376	1	1
acc	ENSP00000354554	15-379-2YBB-c-a	0	9	6	365	1	1
acc	ENSP00000354554	5-376-3CXH-N-E	1	9	22	372	0.422269	1
acc	ENSP00000354554	4-379-3BCC-C-F	0	9	23	376	1	1
acc	ENSP00000354554	4-379-3TGU-P-E	0	9	9	376	1	1
acc	ENSP00000354554	4-379-3TGU-C-F	0	9	22	376	1	1
acc	ENSP00000354554	15-379-2YBB-c-f	0	9	18	365	1	1
acc	ENSP00000354554	4-379-3BCC-C-E	0	9	11	376	1	1
acc	ENSP00000354554	2-379-2FYU-C-G	0	9	25	378	1	1
acc	ENSP00000354554	2-379-2FYU-C-D	1	9	31	378	0.537045	1
acc	ENSP00000354554	15-379-2YBB-c-e	0	9	13	365	1	1
acc	ENSP00000354554	4-379-3TGU-C-E	0	9	13	376	1	1
acc	ENSP00000354554	5-376-3CXH-N-S	1	9	32	372	0.554935	1
acc	ENSP00000354554	5-376-3CXH-C-A	0	9	6	372	1	1
acc	ENSP00000362328	36-261-3UKM-D-C	0	1	47	226	1	1
acc	ENSP00000362328	36-263-4I9W-A-B	0	1	93	228	1	1
acc	ENSP00000362328	36-261-3UKM-A-B	0	1	47	226	1	1
acc	ENSP00000362328	36-272-3UM7-B-A	0	1	43	237	1	1
acc	ENSP00000362328	36-272-3UM7-A-B	0	1	43	237	1	1
acc	ENSP00000362328	39-263-4BW5-C-D	0	1	91	225	1	1
acc	ENSP00000362328	36-263-4I9W-B-G	0	1	9	228	1	1
acc	ENSP00000362328	39-263-4BW5-A-B	0	1	89	225	1	1
acc	ENSP00000362328	39-263-4BW5-B-A	0	1	90	225	1	1
acc	ENSP00000362328	36-263-4I9W-A-E	0	1	9	228	1	1
acc	ENSP00000362328	36-261-3UKM-B-A	0	1	47	226	1	1
acc	ENSP00000362328	39-263-4BW5-D-C	0	1	86	225	1	1
acc	ENSP00000362328	36-261-3UKM-C-D	0	1	47	226	1	1
acc	ENSP00000362328	36-263-4I9W-B-A	0	1	90	228	1	1
acc	ENSP00000306397	1-57-1SQP-I-A	0	12	23	57	1	1
acc	ENSP00000306397	1-57-1SQP-I-B	12	12	31	57	0.000669641	0.374776
acc	ENSP00000306397	1-57-2FYU-I-A	0	12	23	57	1	1
acc	ENSP00000306397	1-57-2FYU-I-B	0	12	31	57	1	1
acc	ENSP00000397746	34-319-3MBW-A-B	0	4	26	286	1	1
acc	ENSP00000397746	33-531-4BKA-A-C	0	4	24	499	1	1
acc	ENSP00000397746	33-531-4BKF-B-A	0	4	17	499	1	1
acc	ENSP00000397746	33-531-4BK4-A-B	0	4	7	499	1	1
acc	ENSP00000397746	34-448-3MX0-A-B	0	4	23	415	1	1
acc	ENSP00000397746	34-448-3MX0-C-D	0	4	22	415	1	1
acc	ENSP00000397746	33-531-4BK5-A-C	0	4	21	499	1	1
acc	ENSP00000397746	34-448-3MX0-C-A	0	4	11	415	1	1
acc	ENSP00000397746	33-531-4BKF-B-C	0	4	27	499	1	1
acc	ENSP00000397746	34-544-2X11-A-B	0	4	24	511	1	1
acc	ENSP00000397746	33-531-4BKF-A-D	0	4	28	499	1	1
acc	ENSP00000397746	33-531-4BKF-A-B	0	4	17	499	1	1
acc	ENSP00000397746	34-448-3MX0-A-C	0	4	10	415	1	1
acc	ENSP00000397746	33-335-4BK4-B-A	0	4	11	303	1	1
acc	ENSP00000442736	1312-1921-3RYT-A-B	0	3	14	610	1	1
acc	ENSP00000442736	1351-1926-3HM6-X-C	0	3	8	576	1	1
acc	ENSP00000442736	1351-1926-3SUA-D-A	0	3	16	576	1	1
acc	ENSP00000442736	76-677-4GZA-C-F	0	3	8	602	1	1
acc	ENSP00000442736	1351-1926-3SUA-E-D	0	3	9	576	1	1
acc	ENSP00000442736	1312-1921-3RYT-A-C	0	3	13	610	1	1
acc	ENSP00000442736	1351-1926-3SUA-F-B	0	3	9	576	1	1
acc	ENSP00000442736	76-677-4GZA-E-F	0	3	15	602	1	1
acc	ENSP00000442736	1311-1921-3RYT-B-A	0	3	17	611	1	1
acc	ENSP00000442736	1351-1926-3SUA-E-A	0	3	9	576	1	1
acc	ENSP00000442736	76-677-4GZA-C-D	0	3	18	602	1	1
acc	ENSP00000442736	76-677-4GZA-A-C	0	3	9	602	1	1
acc	ENSP00000442736	76-677-4GZA-B-A	0	3	20	602	1	1
acc	ENSP00000442736	1351-1926-3SUA-E-B	0	3	16	576	1	1
acc	ENSP00000442736	1351-1926-3SUA-F-D	0	3	7	576	1	1
acc	ENSP00000442736	76-677-4GZA-A-B	0	3	18	602	1	1
acc	ENSP00000442736	76-677-4GZA-B-C	0	3	6	602	1	1
acc	ENSP00000442736	1351-1926-3SUA-D-F	0	3	6	576	1	1
acc	ENSP00000442736	1351-1926-3SUA-F-C	0	3	15	576	1	1
acc	ENSP00000442736	1351-1926-3SUA-D-C	0	3	7	576	1	1
acc	ENSP00000442736	76-645-3OKY-A-B	0	3	18	570	1	1
acc	ENSP00000442736	76-677-4GZA-D-B	0	3	9	602	1	1
acc	ENSP00000442736	76-677-4GZA-E-D	0	3	8	602	1	1
acc	ENSP00000442736	76-677-4GZA-D-C	0	3	14	602	1	1
acc	ENSP00000442736	76-677-4GZA-A-G	0	3	19	602	1	1
acc	ENSP00000442736	76-677-4GZA-F-E	0	3	13	602	1	1
acc	ENSP00000442736	1351-1926-3SUA-D-E	0	3	7	576	1	1
acc	ENSP00000442736	1348-1926-3SU8-X-A	0	3	17	579	1	1
acc	ENSP00000442736	76-677-4GZA-A-H	0	3	7	602	1	1
acc	ENSP00000442736	1351-1926-3SUA-E-F	0	3	6	576	1	1
acc	ENSP00000273739	26-433-4BSU-A-F	0	2	13	408	1	1
acc	ENSP00000273739	26-433-4BSU-F-H	0	2	24	408	1	1
acc	ENSP00000273739	32-226-3M19-B-A	0	2	9	195	1	1
acc	ENSP00000273739	561-863-2OMV-A-B	0	2	20	303	1	1
acc	ENSP00000273739	26-433-4BSU-E-H	0	2	6	408	1	1
acc	ENSP00000273739	26-433-4BSR-B-D	0	2	22	408	1	1
acc	ENSP00000273739	27-433-4BST-A-C	0	2	25	407	1	1
acc	ENSP00000273739	26-182-3ZYJ-C-D	0	2	14	157	1	1
acc	ENSP00000273739	27-230-4K79-A-B	0	2	11	204	1	1
acc	ENSP00000273739	27-158-3G3B-E-F	0	2	10	132	1	1
acc	ENSP00000273739	28-212-2Z66-C-D	0	2	8	185	1	1
acc	ENSP00000273739	28-200-2FT3-F-E	0	2	17	173	1	1
acc	ENSP00000273739	290-685-3V47-B-A	1	3	12	396	0.0881821	1
acc	ENSP00000273739	27-165-3G3A-A-B	0	2	9	139	1	1
acc	ENSP00000273739	812-874-3TWI-F-C	0	1	7	63	1	1
acc	ENSP00000273739	28-200-2FT3-E-F	0	2	17	173	1	1
acc	ENSP00000273739	561-863-2OMY-A-B	0	2	21	303	1	1
acc	ENSP00000273739	26-433-4BSU-E-G	0	2	25	408	1	1
acc	ENSP00000273739	23-433-4BSR-A-B	0	2	9	411	1	1
acc	ENSP00000273739	25-433-4KT1-A-E	0	2	16	409	1	1
acc	ENSP00000273739	731-892-2R9U-B-A	1	1	8	162	0.0493827	1
acc	ENSP00000273739	731-878-3TWI-E-B	0	1	11	148	1	1
acc	ENSP00000273739	28-212-2Z66-A-C	0	2	9	185	1	1
acc	ENSP00000273739	731-911-2WFH-A-B	0	1	28	181	1	1
acc	ENSP00000273739	276-482-2V9S-D-B	0	1	8	207	1	1
acc	ENSP00000273739	26-433-4BSU-A-E	1	2	11	408	0.0531947	1
acc	ENSP00000273739	27-230-4K79-B-C	0	2	8	204	1	1
acc	ENSP00000273739	27-211-3ZYN-B-A	0	2	6	185	1	1
acc	ENSP00000273739	27-427-4BSS-F-H	0	2	25	401	1	1
acc	ENSP00000273739	290-685-3V47-B-D	0	3	27	396	1	1
acc	ENSP00000273739	27-230-4K79-B-A	0	2	11	204	1	1
acc	ENSP00000273739	27-427-4BSS-A-B	0	2	10	401	1	1
acc	ENSP00000273739	509-718-2V70-B-A	0	1	10	210	1	1
acc	ENSP00000273739	26-433-4BSU-F-E	0	2	11	408	1	1
acc	ENSP00000273739	23-433-4BSR-A-C	0	2	24	411	1	1
acc	ENSP00000273739	27-165-3G3B-C-D	0	2	10	139	1	1
acc	ENSP00000273739	26-433-4BSU-E-A	0	2	6	408	1	1
acc	ENSP00000273739	27-433-4BSU-B-A	0	2	10	407	1	1
acc	ENSP00000273739	24-433-4KNG-B-E	0	2	8	410	1	1
acc	ENSP00000273739	26-433-4BSU-F-B	1	2	9	408	0.0436311	1
acc	ENSP00000273739	27-433-4BSU-B-D	0	2	23	407	1	1
acc	ENSP00000273739	23-427-4BSS-B-D	0	2	25	405	1	1
acc	ENSP00000273739	26-433-4BSU-F-A	0	2	11	408	1	1
acc	ENSP00000273739	26-182-3ZYJ-A-B	0	2	16	157	1	1
acc	ENSP00000273739	275-482-2V9T-B-A	0	1	17	208	1	1
acc	ENSP00000273739	23-427-4BSS-B-C	0	2	6	405	1	1
acc	ENSP00000273739	276-482-2V9S-B-C	0	1	18	207	1	1
acc	ENSP00000273739	26-433-4BSU-A-B	0	2	11	408	1	1
acc	ENSP00000273739	281-882-3CIY-B-A	0	4	6	602	1	1
acc	ENSP00000273739	27-165-3G3A-E-F	0	2	10	139	1	1
acc	ENSP00000273739	276-482-2V9S-D-A	0	1	12	207	1	1
acc	ENSP00000273739	509-718-2V70-A-B	0	1	11	210	1	1
acc	ENSP00000273739	27-190-1XEC-B-A	0	2	21	164	1	1
acc	ENSP00000273739	26-433-4BSU-E-F	0	2	10	408	1	1
acc	ENSP00000273739	27-433-4BSS-E-H	0	2	7	407	1	1
acc	ENSP00000273739	27-433-4BSS-E-G	0	2	25	407	1	1
acc	ENSP00000273739	27-230-4K79-C-D	0	2	12	204	1	1
acc	ENSP00000273739	509-718-2V70-A-D	0	1	6	210	1	1
acc	ENSP00000273739	24-433-4KNG-A-B	0	2	6	410	1	1
acc	ENSP00000273739	27-230-4K79-D-A	0	2	8	204	1	1
acc	ENSP00000273739	27-433-4BST-A-D	0	2	7	407	1	1
acc	ENSP00000273739	27-230-4K5U-C-B	0	2	11	204	1	1
acc	ENSP00000273739	32-226-3M19-A-B	0	2	9	195	1	1
acc	ENSP00000273739	27-165-3G3B-A-B	0	2	10	139	1	1
acc	ENSP00000273739	27-427-4BSS-F-E	0	2	9	401	1	1
acc	ENSP00000273739	27-230-4K79-D-C	0	2	12	204	1	1
acc	ENSP00000273739	276-482-2V9S-C-A	0	1	9	207	1	1
acc	ENSP00000273739	731-892-2R9U-D-C	1	1	8	162	0.0493827	1
acc	ENSP00000273739	561-863-2OMX-A-B	0	2	23	303	1	1
acc	ENSP00000273739	561-863-2OMU-A-B	0	2	28	303	1	1
acc	ENSP00000273739	27-230-4K79-A-D	0	2	8	204	1	1
acc	ENSP00000273739	27-230-4K5U-A-D	0	2	12	204	1	1
acc	ENSP00000273739	731-892-2R9U-A-B	1	1	10	162	0.0617284	1
acc	ENSP00000273739	23-427-4BSS-B-F	1	2	11	405	0.0535833	1
acc	ENSP00000273739	731-878-3TWI-D-A	0	1	11	148	1	1
acc	ENSP00000273739	27-433-4BSS-E-F	0	2	9	407	1	1
acc	ENSP00000273739	731-911-2WFH-B-A	0	1	29	181	1	1
acc	ENSP00000273739	27-230-4K5U-D-A	0	2	11	204	1	1
acc	ENSP00000273739	561-863-2OMW-A-B	0	2	18	303	1	1
acc	ENSP00000273739	290-685-3V47-A-B	1	3	13	396	0.0952871	1
acc	ENSP00000273739	24-433-4KNG-A-M	0	2	24	410	1	1
acc	ENSP00000273739	26-433-4BSU-A-D	0	2	6	408	1	1
acc	ENSP00000273739	27-433-4BST-B-D	0	2	25	407	1	1
acc	ENSP00000273739	28-200-2FT3-C-D	0	2	17	173	1	1
acc	ENSP00000273739	27-433-4BST-B-A	0	2	9	407	1	1
acc	ENSP00000273739	276-482-2V9S-C-B	0	1	11	207	1	1
acc	ENSP00000273739	27-427-4BSS-A-C	0	2	24	401	1	1
acc	ENSP00000273739	28-212-2Z66-B-A	0	2	8	185	1	1
acc	ENSP00000273739	24-433-4KNG-B-A	0	2	6	410	1	1
acc	ENSP00000273739	26-433-4BSU-A-C	0	2	23	408	1	1
acc	ENSP00000273739	27-433-4BST-A-B	0	2	9	407	1	1
acc	ENSP00000273739	290-685-3V47-A-C	0	3	26	396	1	1
acc	ENSP00000273739	731-892-2R9U-C-D	1	1	10	162	0.0617284	1
acc	ENSP00000273739	24-433-4KNG-B-P	0	2	22	410	1	1
acc	ENSP00000273739	561-863-2OMZ-A-B	1	2	20	303	0.127656	1
acc	ENSP00000273739	32-226-3M18-A-B	0	2	18	195	1	1
acc	ENSP00000273739	27-230-4K79-C-B	0	2	7	204	1	1
acc	ENSP00000273739	561-863-1O6S-A-B	1	2	21	303	0.13381	1
acc	ENSP00000273739	27-433-4BSS-E-A	0	2	8	407	1	1
acc	ENSP00000273739	276-482-2V9S-A-C	0	1	7	207	1	1
acc	ENSP00000273739	28-200-2FT3-A-B	0	2	16	173	1	1
acc	ENSP00000273739	27-427-4BSS-F-B	0	2	9	401	1	1
acc	ENSP00000273739	27-165-3G3A-C-D	0	2	9	139	1	1
acc	ENSP00000273739	28-212-2Z66-D-B	0	2	9	185	1	1
acc	ENSP00000273739	24-433-4KNG-A-F	0	2	8	410	1	1
acc	ENSP00000273739	26-433-4BSU-F-G	0	2	6	408	1	1
acc	ENSP00000273739	23-427-4BSS-B-A	0	2	10	405	1	1
acc	ENSP00000273739	28-200-2FT3-D-C	0	2	16	173	1	1
acc	ENSP00000273739	27-230-4K5U-B-C	0	2	12	204	1	1
acc	ENSP00000273739	26-433-4BSR-B-A	0	2	9	408	1	1
acc	ENSP00000273739	276-482-2V9S-A-D	0	1	18	207	1	1
acc	ENSP00000273739	27-190-1XEC-A-B	0	2	20	164	1	1
acc	ENSP00000273739	276-482-2V9S-B-D	0	1	7	207	1	1
acc	ENSP00000273739	28-200-2FT3-B-A	0	2	16	173	1	1
acc	ENSP00000273739	132-484-3ZYI-A-B	0	2	22	353	1	1
acc	ENSP00000384917	1805-2019-3O8E-B-D	0	1	15	215	1	1
acc	ENSP00000384917	1805-2019-3O8E-D-B	0	1	15	215	1	1
acc	ENSP00000384917	1805-2019-3O8E-B-A	0	1	13	215	1	1
acc	ENSP00000384917	1805-2019-3O8E-D-C	0	1	13	215	1	1
acc	ENSP00000455507	107-323-2YD7-B-A	0	1	10	217	1	1
acc	ENSP00000244360	226-390-2FBE-D-C	0	8	8	165	1	1
acc	ENSP00000244360	228-396-3ZO0-B-A	0	8	13	169	1	1
acc	ENSP00000354813	66-501-3RKO-B-C	1	9	34	436	0.518434	1
acc	ENSP00000354813	66-501-3RKO-L-M	1	9	34	436	0.518434	1
acc	ENSP00000354813	79-467-4HEA-L-M	1	9	28	389	0.489473	1
acc	ENSP00000354813	79-467-4HEA-T-U	1	9	28	389	0.489473	1
acc	ENSP00000388446	1952-2661-3A7Q-A-B	0	3	8	710	1	1
acc	ENSP00000239446	140-559-1Q5B-A-B	0	3	14	420	1	1
acc	ENSP00000239446	140-559-1Q5C-B-D	0	3	13	420	1	1
acc	ENSP00000239446	140-559-1Q5C-D-C	0	3	33	420	1	1
acc	ENSP00000239446	140-559-1Q55-A-B	0	3	15	420	1	1
acc	ENSP00000239446	240-444-4AQ8-B-D	0	1	22	205	1	1
acc	ENSP00000239446	177-559-3Q2V-B-A	0	3	6	383	1	1
acc	ENSP00000239446	140-559-1Q5B-C-B	0	3	6	420	1	1
acc	ENSP00000239446	140-559-1Q5B-C-A	0	3	19	420	1	1
acc	ENSP00000239446	240-444-4AQ8-A-C	0	1	18	205	1	1
acc	ENSP00000239446	140-559-1Q5C-D-B	0	3	7	420	1	1
acc	ENSP00000239446	240-443-4AQE-A-B	0	1	14	204	1	1
acc	ENSP00000239446	240-443-4AQA-A-B	0	1	17	204	1	1
acc	ENSP00000239446	140-559-1Q55-B-A	0	3	9	420	1	1
acc	ENSP00000239446	140-559-1Q5C-B-C	0	3	11	420	1	1
acc	ENSP00000239446	140-559-1Q5B-A-C	0	3	15	420	1	1
acc	ENSP00000239446	140-559-1Q5A-A-B	0	3	14	420	1	1
acc	ENSP00000239446	240-444-4AXW-A-B	0	1	15	205	1	1
acc	ENSP00000239446	140-559-1Q5C-A-B	0	3	14	420	1	1
acc	ENSP00000239446	140-559-1Q5A-B-A	0	3	9	420	1	1
acc	ENSP00000239446	240-444-4APX-A-B	0	1	15	205	1	1
acc	ENSP00000239446	177-560-3Q2V-A-B	0	3	6	384	1	1
acc	ENSP00000239446	140-559-1Q5C-B-A	0	3	18	420	1	1
acc	ENSP00000239446	140-559-1Q5B-B-A	0	3	9	420	1	1
acc	ENSP00000239446	240-444-2WD0-A-C	0	1	13	205	1	1
acc	ENSP00000239446	140-559-1Q5C-A-D	0	3	12	420	1	1
acc	ENSP00000239446	140-559-1Q5C-C-B	0	3	10	420	1	1
acc	ENSP00000239446	140-559-1Q55-C-D	0	3	15	420	1	1
acc	ENSP00000239446	140-559-1Q55-D-C	0	3	14	420	1	1
acc	ENSP00000239446	140-559-1Q5C-C-D	0	3	25	420	1	1
acc	ENSP00000239446	140-559-1Q5B-B-C	0	3	16	420	1	1
acc	ENSP00000239446	240-444-2WD0-C-A	0	1	13	205	1	1
acc	ENSP00000234389	291-855-3KG2-D-A	0	2	53	565	1	1
acc	ENSP00000234389	291-855-3KG2-D-C	0	2	35	565	1	1
acc	ENSP00000357130	1294-1493-3FB2-B-A	0	1	19	200	1	1
acc	ENSP00000357130	1715-1929-1CUN-B-C	0	1	7	215	1	1
acc	ENSP00000357130	19-158-3LBX-A-B	0	1	23	140	1	1
acc	ENSP00000357130	1927-2418-1SJJ-A-B	0	4	51	492	1	1
acc	ENSP00000357130	1609-1927-1U4Q-B-A	0	1	31	319	1	1
acc	ENSP00000357130	1715-1929-1CUN-C-A	0	1	8	215	1	1
acc	ENSP00000357130	1393-1498-2SPC-B-A	1	1	54	106	0.509434	1
acc	ENSP00000357130	1715-1929-1CUN-A-C	0	1	11	215	1	1
acc	ENSP00000357130	1393-1498-2SPC-A-B	1	1	53	106	0.5	1
acc	ENSP00000357130	1606-1926-1U4Q-A-B	0	1	30	321	1	1
acc	ENSP00000357130	1292-1454-3LBX-B-A	1	1	24	163	0.147239	1
acc	ENSP00000357130	1715-1929-1CUN-B-A	0	1	11	215	1	1
acc	ENSP00000357130	1927-2418-1SJJ-B-A	0	4	66	492	1	1
acc	ENSP00000357130	1715-1929-1CUN-C-B	0	1	12	215	1	1
acc	ENSP00000357130	1294-1489-3FB2-A-B	0	1	22	196	1	1
acc	ENSP00000357130	1715-1929-1CUN-A-B	0	1	7	215	1	1
acc	ENSP00000367064	932-1388-3KQ4-F-E	0	1	19	457	1	1
acc	ENSP00000367064	399-468-4D90-A-B	1	1	12	70	0.171429	1
acc	ENSP00000367064	1993-2212-3DEM-B-A	0	1	10	220	1	1
acc	ENSP00000367064	1993-2212-3DEM-A-B	0	1	10	220	1	1
acc	ENSP00000367064	399-468-4D90-B-A	1	1	10	70	0.142857	1
acc	ENSP00000367064	932-1388-3KQ4-B-A	0	1	19	457	1	1
acc	ENSP00000367064	932-1388-3KQ4-D-C	0	1	19	457	1	1
acc	ENSP00000371394	116-385-2R83-B-A	0	14	23	270	1	1
acc	ENSP00000354499	2-512-3ASO-A-B	2	10	81	511	0.486632	1
acc	ENSP00000354499	2-512-2Y69-A-F	0	10	20	511	1	1
acc	ENSP00000354499	2-512-2Y69-A-T	0	10	19	511	1	1
acc	ENSP00000354499	1-512-2YBB-L-R	0	10	7	512	1	1
acc	ENSP00000354499	1-512-2YBB-L-O	0	10	30	512	1	1
acc	ENSP00000354499	1-512-2YBB-L-U	0	10	6	512	1	1
acc	ENSP00000354499	2-512-3ASO-A-K	0	10	7	511	1	1
acc	ENSP00000354499	2-512-2Y69-A-C	0	10	59	511	1	1
acc	ENSP00000354499	1-512-2YBB-L-M	0	10	77	512	1	1
acc	ENSP00000354499	2-512-3ASO-N-O	2	10	80	511	0.479591	1
acc	ENSP00000354499	1-512-2YBB-L-V	0	10	7	512	1	1
acc	ENSP00000354499	2-512-3ASO-N-S	1	10	19	511	0.315392	1
acc	ENSP00000354499	2-512-2Y69-N-Q	0	10	29	511	1	1
acc	ENSP00000354499	2-512-2Y69-N-G	0	10	17	511	1	1
acc	ENSP00000354499	2-512-3ASO-A-L	1	10	44	511	0.593594	1
acc	ENSP00000354499	1-512-2YBB-L-Q	0	10	20	512	1	1
acc	ENSP00000354499	2-512-3ASO-A-D	1	10	34	511	0.497687	1
acc	ENSP00000354499	2-512-3ASO-A-M	0	10	26	511	1	1
acc	ENSP00000354499	2-512-3ASO-N-P	0	10	61	511	1	1
acc	ENSP00000354499	1-512-2YBB-L-W	0	10	39	512	1	1
acc	ENSP00000354499	2-512-3ASO-A-T	0	10	21	511	1	1
acc	ENSP00000354499	2-512-2Y69-N-T	0	10	6	511	1	1
acc	ENSP00000354499	2-512-3ASO-A-F	1	10	19	511	0.315392	1
acc	ENSP00000354499	2-512-2Y69-A-L	0	10	38	511	1	1
acc	ENSP00000354499	2-512-2Y69-N-Y	0	10	39	511	1	1
acc	ENSP00000354499	2-512-2Y69-A-G	0	10	7	511	1	1
acc	ENSP00000354499	2-512-3ASO-N-Z	0	10	26	511	1	1
acc	ENSP00000354499	2-512-3ASO-N-Q	1	10	34	511	0.497687	1
acc	ENSP00000354499	2-512-3ASO-A-C	0	10	61	511	1	1
acc	ENSP00000354499	2-512-2Y69-N-O	0	10	80	511	1	1
acc	ENSP00000354499	2-512-2Y69-N-X	0	10	8	511	1	1
acc	ENSP00000354499	2-512-3ASO-N-X	0	10	8	511	1	1
acc	ENSP00000354499	2-512-2Y69-A-M	0	10	25	511	1	1
acc	ENSP00000354499	2-512-2Y69-A-B	0	10	81	511	1	1
acc	ENSP00000354499	1-512-2YBB-L-X	0	10	25	512	1	1
acc	ENSP00000354499	2-512-2Y69-A-K	0	10	8	511	1	1
acc	ENSP00000354499	2-512-2Y69-N-Z	0	10	25	511	1	1
acc	ENSP00000354499	2-512-3ASO-N-G	0	10	22	511	1	1
acc	ENSP00000354499	2-512-3ASO-A-G	0	10	7	511	1	1
acc	ENSP00000354499	1-512-2YBB-L-N	0	10	61	512	1	1
acc	ENSP00000354499	2-512-3ASO-N-Y	1	10	40	511	0.557412	1
acc	ENSP00000354499	2-512-2Y69-N-S	0	10	20	511	1	1
acc	ENSP00000354499	2-512-3ASO-N-T	0	10	6	511	1	1
acc	ENSP00000354499	2-512-2Y69-N-P	0	10	61	511	1	1
acc	ENSP00000354499	2-512-2Y69-A-D	0	10	30	511	1	1
acc	ENSP00000261937	837-1180-3C4F-A-B	0	1	9	344	1	1
acc	ENSP00000261937	837-1173-2PVY-D-A	0	1	12	337	1	1
acc	ENSP00000261937	829-1169-3KXX-C-B	0	1	32	341	1	1
acc	ENSP00000261937	832-1173-2X2M-B-A	0	1	26	342	1	1
acc	ENSP00000261937	837-1180-3GQL-C-A	0	1	9	344	1	1
acc	ENSP00000261937	837-1173-3RI1-B-A	0	1	27	337	1	1
acc	ENSP00000261937	837-1173-2Q0B-B-A	0	1	26	337	1	1
acc	ENSP00000261937	837-1174-2B4S-D-C	0	1	9	338	1	1
acc	ENSP00000261937	837-1180-4F65-A-B	0	1	10	344	1	1
acc	ENSP00000261937	839-1167-4DCE-B-A	0	1	6	329	1	1
acc	ENSP00000261937	829-1180-3B8R-A-B	0	1	8	352	1	1
acc	ENSP00000261937	833-1175-3B8R-B-A	0	1	10	343	1	1
acc	ENSP00000261937	831-1175-2P2I-B-A	0	1	9	345	1	1
acc	ENSP00000261937	833-1174-2AUH-A-B	0	1	27	342	1	1
acc	ENSP00000261937	837-1174-2B4S-B-A	0	1	10	338	1	1
acc	ENSP00000261937	837-1173-2PVY-A-D	0	1	18	337	1	1
acc	ENSP00000261937	829-1180-3DTW-A-B	0	1	12	352	1	1
acc	ENSP00000261937	851-1175-4AOJ-B-C	0	1	13	325	1	1
acc	ENSP00000261937	837-1180-3GQI-A-B	0	1	13	344	1	1
acc	ENSP00000261937	829-1169-4F63-B-A	0	1	9	341	1	1
acc	ENSP00000261937	837-1173-2PY3-B-A	0	1	26	337	1	1
acc	ENSP00000261937	842-1174-3BPR-D-C	0	1	11	333	1	1
acc	ENSP00000261937	837-1169-1AGW-A-B	0	1	9	333	1	1
acc	ENSP00000261937	829-1173-2PVY-C-A	0	1	30	345	1	1
acc	ENSP00000261937	837-1173-2PVY-A-C	0	1	32	337	1	1
acc	ENSP00000261937	839-1167-4DCE-A-B	0	1	10	329	1	1
acc	ENSP00000261937	837-1173-2PZ5-A-B	0	1	23	337	1	1
acc	ENSP00000261937	829-1173-3B2T-A-B	0	1	33	345	1	1
acc	ENSP00000261937	837-1180-3C4F-B-A	0	1	9	344	1	1
acc	ENSP00000261937	837-1173-2Q0B-A-B	0	1	25	337	1	1
acc	ENSP00000261937	851-1175-4AOJ-B-A	0	1	8	325	1	1
acc	ENSP00000261937	837-1186-3GQL-A-B	0	1	20	350	1	1
acc	ENSP00000261937	829-1169-1FGK-B-A	0	1	9	341	1	1
acc	ENSP00000261937	829-1180-3TT0-A-B	0	1	6	352	1	1
acc	ENSP00000261937	837-1173-2PZP-B-A	0	1	26	337	1	1
acc	ENSP00000261937	837-1173-2PZR-B-A	0	1	26	337	1	1
acc	ENSP00000261937	829-1173-2PVY-B-D	0	1	28	345	1	1
acc	ENSP00000261937	842-1174-2P0C-B-A	0	1	17	333	1	1
acc	ENSP00000261937	837-1169-1FGK-A-B	0	1	9	333	1	1
acc	ENSP00000261937	829-1173-2PVY-B-C	0	1	20	345	1	1
acc	ENSP00000261937	829-1169-2FGI-B-A	0	1	9	341	1	1
acc	ENSP00000261937	833-1174-3EFL-B-A	0	1	10	342	1	1
acc	ENSP00000261937	829-1169-3KXX-B-A	0	1	10	341	1	1
acc	ENSP00000261937	833-1174-2QU6-B-A	0	1	10	342	1	1
acc	ENSP00000261937	831-1175-3DTW-B-A	0	1	11	345	1	1
acc	ENSP00000261937	851-1175-4AOJ-A-B	0	1	11	325	1	1
acc	ENSP00000261937	842-1174-3BPR-C-D	0	1	9	333	1	1
acc	ENSP00000261937	842-1174-2P0C-A-B	0	1	18	333	1	1
acc	ENSP00000261937	842-1174-3BRB-A-B	0	1	16	333	1	1
acc	ENSP00000261937	829-1180-3CP9-A-B	0	1	11	352	1	1
acc	ENSP00000261937	823-1176-2X2M-A-B	0	1	30	354	1	1
acc	ENSP00000261937	829-1180-2P2I-A-B	0	1	9	352	1	1
acc	ENSP00000261937	831-1174-3CP9-B-A	0	1	10	344	1	1
acc	ENSP00000261937	851-1175-4AOJ-C-B	0	1	8	325	1	1
acc	ENSP00000261937	829-1173-2PVY-C-B	0	1	14	345	1	1
acc	ENSP00000261937	831-1174-3CPB-B-A	0	1	11	344	1	1
acc	ENSP00000261937	839-1174-3ETA-A-B	0	1	15	336	1	1
acc	ENSP00000261937	839-1174-3ETA-B-A	0	1	15	336	1	1
acc	ENSP00000261937	829-1169-3RHX-B-A	0	1	9	341	1	1
acc	ENSP00000261937	837-1180-3JS2-A-B	0	1	6	344	1	1
acc	ENSP00000261937	837-1169-3RHX-A-B	0	1	9	333	1	1
acc	ENSP00000261937	837-1169-2FGI-A-B	0	1	10	333	1	1
acc	ENSP00000261937	837-1173-2PY3-A-B	0	1	26	337	1	1
acc	ENSP00000261937	832-1176-2IVS-B-A	0	1	27	345	1	1
acc	ENSP00000261937	837-1186-3GQL-A-C	0	1	13	350	1	1
acc	ENSP00000261937	842-1174-3BPR-B-A	0	1	18	333	1	1
acc	ENSP00000261937	837-1173-2PZP-A-B	0	1	25	337	1	1
acc	ENSP00000261937	829-1169-3KXX-B-C	0	1	32	341	1	1
acc	ENSP00000261937	842-1174-3BPR-A-B	0	1	18	333	1	1
acc	ENSP00000261937	831-1174-3CPC-B-A	0	1	10	344	1	1
acc	ENSP00000261937	829-1169-3TT0-B-A	0	1	7	341	1	1
acc	ENSP00000261937	837-1174-1RQQ-A-E	1	1	22	338	0.0650888	1
acc	ENSP00000261937	829-1180-3EFL-A-B	0	1	12	352	1	1
acc	ENSP00000261937	842-1174-3TCP-B-A	0	1	16	333	1	1
acc	ENSP00000261937	829-1169-1FGI-B-A	0	1	10	341	1	1
acc	ENSP00000261937	837-1173-2PWL-A-B	0	1	24	337	1	1
acc	ENSP00000261937	829-1180-2QU6-A-B	0	1	11	352	1	1
acc	ENSP00000261937	837-1174-1RQQ-B-F	1	1	22	338	0.0650888	1
acc	ENSP00000261937	837-1173-2PZ5-B-A	0	1	26	337	1	1
acc	ENSP00000261937	831-1180-3CPC-A-B	0	1	11	350	1	1
acc	ENSP00000261937	837-1180-3GQL-B-A	0	1	19	344	1	1
acc	ENSP00000261937	829-1169-1AGW-B-A	0	1	9	341	1	1
acc	ENSP00000261937	842-1174-3BPR-D-A	0	1	13	333	1	1
acc	ENSP00000261937	829-1169-3KY2-B-A	0	1	7	341	1	1
acc	ENSP00000261937	837-1174-2B4S-D-B	0	1	18	338	1	1
acc	ENSP00000261937	842-1175-3TCP-A-B	0	1	15	334	1	1
acc	ENSP00000261937	837-1169-4F64-A-B	0	1	10	333	1	1
acc	ENSP00000261937	837-1173-2PVY-D-B	0	1	30	337	1	1
acc	ENSP00000261937	829-1173-3B2T-B-A	0	1	34	345	1	1
acc	ENSP00000261937	837-1173-2PZR-A-B	0	1	25	337	1	1
acc	ENSP00000261937	829-1169-4F65-B-A	0	1	13	341	1	1
acc	ENSP00000261937	837-1169-1FGI-A-B	0	1	10	333	1	1
acc	ENSP00000261937	837-1176-2IVS-A-B	0	1	28	340	1	1
acc	ENSP00000261937	829-1169-4F64-B-A	0	1	9	341	1	1
acc	ENSP00000261937	829-1169-3JS2-B-A	0	1	9	341	1	1
acc	ENSP00000261937	831-1180-3CPB-A-B	0	1	12	350	1	1
acc	ENSP00000261937	837-1174-2B4S-B-D	0	1	18	338	1	1
acc	ENSP00000261937	837-1169-4F63-A-B	0	1	9	333	1	1
acc	ENSP00000261937	842-1174-3BRB-B-A	0	1	15	333	1	1
acc	ENSP00000261937	837-1173-2PWL-B-A	0	1	25	337	1	1
acc	ENSP00000261937	829-1180-3KXX-A-D	0	1	34	352	1	1
acc	ENSP00000261937	837-1173-3RI1-A-B	0	1	27	337	1	1
acc	ENSP00000261937	829-1180-3KXX-A-B	0	1	10	352	1	1
acc	ENSP00000261937	829-1169-3KXX-D-A	0	1	33	341	1	1
acc	ENSP00000261937	829-1180-3B8Q-A-B	0	1	11	352	1	1
acc	ENSP00000261937	831-1175-3B8Q-B-A	0	1	10	345	1	1
acc	ENSP00000261937	837-1173-2PSQ-B-A	0	1	28	337	1	1
acc	ENSP00000261937	837-1173-2PSQ-A-B	0	1	27	337	1	1
acc	ENSP00000349588	235-476-3UTM-A-C	0	1	13	242	1	1
acc	ENSP00000349588	235-476-3UTM-A-B	0	1	26	242	1	1
acc	ENSP00000349588	235-476-3UTM-B-C	0	1	18	242	1	1
acc	ENSP00000349588	532-702-2DWZ-A-C	0	1	9	171	1	1
acc	ENSP00000349588	532-702-3AJI-A-B	0	1	21	171	1	1
acc	ENSP00000349588	532-702-3AJI-C-D	0	1	21	171	1	1
acc	ENSP00000349588	532-702-2DWZ-C-D	0	1	23	171	1	1
acc	ENSP00000349588	570-714-1BI8-D-C	1	1	23	145	0.158621	1
acc	ENSP00000349588	532-702-3AJI-A-C	0	1	6	171	1	1
acc	ENSP00000349588	532-702-2DWZ-A-B	0	1	21	171	1	1
acc	ENSP00000349588	619-811-2FO1-E-A	0	1	27	193	1	1
acc	ENSP00000349588	570-714-1BI8-B-A	1	1	23	145	0.158621	1
acc	ENSP00000349588	532-702-2DWZ-C-A	0	1	8	171	1	1
acc	ENSP00000349588	619-811-2FO1-E-D	0	1	16	193	1	1
acc	ENSP00000349588	532-702-2DVW-A-B	0	1	22	171	1	1
acc	ENSP00000349588	235-476-3UTM-B-A	0	1	28	242	1	1
acc	ENSP00000366002	25-299-3MRR-A-P	0	7	28	275	1	1
acc	ENSP00000366002	25-299-3MRR-A-B	2	7	34	275	0.210942	1
acc	ENSP00000436337	2174-2417-1LM7-B-A	6	12	19	244	0.000136321	0.114442
acc	ENSP00000436337	2174-2417-1LM7-A-B	6	12	19	244	0.000136321	0.114442
acc	ENSP00000374309	789-948-1NPE-B-A	0	1	17	160	1	1
acc	ENSP00000224721	24-233-4AQA-A-B	0	1	20	210	1	1
acc	ENSP00000224721	420-848-1Q55-B-A	0	1	6	429	1	1
acc	ENSP00000224721	24-235-4AQ8-B-D	0	1	24	212	1	1
acc	ENSP00000224721	1990-2171-3Q2L-A-B	0	1	14	182	1	1
acc	ENSP00000224721	420-848-1Q5B-C-A	0	1	8	429	1	1
acc	ENSP00000224721	1990-2175-1FF5-B-A	1	1	19	186	0.102151	1
acc	ENSP00000224721	1990-2171-3LNG-B-A	1	1	12	182	0.0659341	1
acc	ENSP00000224721	24-235-4APX-A-B	0	1	18	212	1	1
acc	ENSP00000224721	1990-2171-3LNG-A-B	1	1	11	182	0.0604396	1
acc	ENSP00000224721	1990-2171-1EDH-B-A	0	1	10	182	1	1
acc	ENSP00000224721	420-848-1Q5C-B-D	0	1	7	429	1	1
acc	ENSP00000224721	24-235-2WD0-C-A	0	1	13	212	1	1
acc	ENSP00000224721	1990-2171-1EDH-A-B	1	1	9	182	0.0494505	1
acc	ENSP00000224721	420-848-1Q5C-B-C	0	1	7	429	1	1
acc	ENSP00000224721	420-848-1Q5B-A-C	0	1	7	429	1	1
acc	ENSP00000224721	420-848-1Q5C-C-D	0	1	12	429	1	1
acc	ENSP00000224721	24-233-4AQE-A-B	0	1	17	210	1	1
acc	ENSP00000224721	420-848-1Q5B-B-C	0	1	10	429	1	1
acc	ENSP00000224721	420-848-1Q5A-A-B	0	1	10	429	1	1
acc	ENSP00000224721	420-848-1Q5B-A-B	0	1	10	429	1	1
acc	ENSP00000224721	1990-2171-3Q2L-B-A	0	1	14	182	1	1
acc	ENSP00000224721	1990-2171-3LNH-A-B	0	1	10	182	1	1
acc	ENSP00000224721	2432-2608-3LND-D-C	0	1	9	177	1	1
acc	ENSP00000224721	1990-2171-3Q2N-B-A	0	1	15	182	1	1
acc	ENSP00000224721	1990-2171-3LNH-B-A	1	1	10	182	0.0549451	1
acc	ENSP00000224721	24-235-2WD0-A-C	0	1	13	212	1	1
acc	ENSP00000224721	420-848-1Q5C-B-A	0	1	7	429	1	1
acc	ENSP00000224721	24-235-4AQ8-A-C	0	1	20	212	1	1
acc	ENSP00000224721	420-848-1Q5C-D-C	0	1	19	429	1	1
acc	ENSP00000224721	420-848-1Q55-A-B	0	1	7	429	1	1
acc	ENSP00000224721	420-848-1Q5C-A-B	0	1	6	429	1	1
acc	ENSP00000224721	24-235-4AXW-A-B	0	1	18	212	1	1
acc	ENSP00000224721	2013-2171-3LNI-A-B	0	1	8	159	1	1
acc	ENSP00000224721	1990-2171-3Q2N-A-B	0	1	14	182	1	1
acc	ENSP00000224721	1990-2175-1FF5-A-B	1	1	21	186	0.112903	1
acc	ENSP00000318820	257-734-1MHL-C-A	0	21	145	478	1	1
acc	ENSP00000318820	257-734-4DL1-L-K	0	21	8	478	1	1
acc	ENSP00000318820	257-734-1DNW-D-B	0	21	146	478	1	1
acc	ENSP00000318820	257-734-4DL1-K-I	0	21	146	478	1	1
acc	ENSP00000318820	258-732-1MYP-D-C	0	21	7	475	1	1
acc	ENSP00000318820	151-732-2E9E-A-B	0	21	6	582	1	1
acc	ENSP00000318820	257-734-1CXP-C-D	0	21	9	478	1	1
acc	ENSP00000318820	258-732-1MYP-C-D	0	21	6	475	1	1
acc	ENSP00000318820	257-734-4DL1-D-B	0	21	144	478	1	1
acc	ENSP00000318820	257-734-4DL1-G-H	0	21	9	478	1	1
acc	ENSP00000318820	258-732-1MYP-D-A	0	21	25	475	1	1
acc	ENSP00000318820	151-732-2IKC-B-A	0	21	7	582	1	1
acc	ENSP00000318820	257-734-4DL1-P-N	0	21	145	478	1	1
acc	ENSP00000318820	151-732-4IG5-B-A	0	21	14	582	1	1
acc	ENSP00000318820	257-734-3F9P-C-A	0	21	150	478	1	1
acc	ENSP00000318820	257-734-3ZS0-D-B	0	21	134	478	1	1
acc	ENSP00000318820	257-734-4DL1-C-G	0	21	6	478	1	1
acc	ENSP00000318820	257-734-1DNU-C-A	0	21	134	478	1	1
acc	ENSP00000318820	257-734-4DL1-H-G	0	21	9	478	1	1
acc	ENSP00000318820	257-734-4DL1-G-E	0	21	141	478	1	1
acc	ENSP00000318820	257-734-1MHL-D-B	0	21	145	478	1	1
acc	ENSP00000318820	151-732-2EHA-B-A	0	21	8	582	1	1
acc	ENSP00000318820	257-734-4DL1-C-D	0	21	9	478	1	1
acc	ENSP00000318820	257-734-1D7W-C-A	0	21	146	478	1	1
acc	ENSP00000318820	257-734-1CXP-C-A	0	21	149	478	1	1
acc	ENSP00000318820	257-734-3F9P-C-D	0	21	9	478	1	1
acc	ENSP00000318820	257-734-1D7W-D-B	0	21	148	478	1	1
acc	ENSP00000318820	257-734-4EJX-D-B	0	21	137	478	1	1
acc	ENSP00000318820	257-734-1D2V-C-A	0	21	145	478	1	1
acc	ENSP00000318820	257-734-1D2V-D-B	0	21	144	478	1	1
acc	ENSP00000318820	257-734-1D7W-D-C	0	21	9	478	1	1
acc	ENSP00000318820	257-734-3F9P-D-C	0	21	9	478	1	1
acc	ENSP00000318820	257-734-3ZS0-D-C	0	21	8	478	1	1
acc	ENSP00000318820	257-734-1DNU-D-C	0	21	8	478	1	1
acc	ENSP00000318820	257-734-1D5L-D-C	0	21	9	478	1	1
acc	ENSP00000318820	257-734-4DL1-O-P	0	21	8	478	1	1
acc	ENSP00000318820	257-734-1DNW-C-A	0	21	137	478	1	1
acc	ENSP00000318820	257-734-4DL1-G-C	0	21	7	478	1	1
acc	ENSP00000318820	257-734-4DL1-C-E	0	21	6	478	1	1
acc	ENSP00000318820	257-734-1CXP-D-B	0	21	146	478	1	1
acc	ENSP00000318820	257-734-1D2V-C-D	0	21	9	478	1	1
acc	ENSP00000318820	257-734-3ZS0-C-D	0	21	8	478	1	1
acc	ENSP00000318820	257-734-4DL1-K-L	0	21	8	478	1	1
acc	ENSP00000318820	257-734-3ZS1-C-D	0	21	8	478	1	1
acc	ENSP00000318820	257-734-4DL1-O-K	0	21	6	478	1	1
acc	ENSP00000318820	257-734-3ZS1-C-A	0	21	145	478	1	1
acc	ENSP00000318820	257-734-4DL1-P-O	0	21	8	478	1	1
acc	ENSP00000318820	257-734-4DL1-L-J	0	21	145	478	1	1
acc	ENSP00000318820	151-732-2EHA-A-B	0	21	6	582	1	1
acc	ENSP00000318820	257-734-4DL1-K-O	0	21	7	478	1	1
acc	ENSP00000318820	258-732-1MYP-D-B	0	21	133	475	1	1
acc	ENSP00000318820	257-734-3ZS1-D-C	0	21	8	478	1	1
acc	ENSP00000318820	257-734-1D2V-D-C	0	21	9	478	1	1
acc	ENSP00000318820	257-734-1DNU-C-D	0	21	8	478	1	1
acc	ENSP00000318820	257-734-1D5L-C-D	0	21	9	478	1	1
acc	ENSP00000318820	257-734-3ZS1-D-B	0	21	147	478	1	1
acc	ENSP00000318820	257-734-4DL1-O-M	0	21	146	478	1	1
acc	ENSP00000318820	257-734-4DL1-H-F	0	21	147	478	1	1
acc	ENSP00000318820	257-734-1D5L-C-A	0	21	147	478	1	1
acc	ENSP00000318820	257-734-3F9P-D-B	0	21	148	478	1	1
acc	ENSP00000318820	258-732-1MYP-C-A	0	21	132	475	1	1
acc	ENSP00000318820	257-734-1DNW-D-C	0	21	9	478	1	1
acc	ENSP00000318820	151-732-2E9E-B-A	0	21	6	582	1	1
acc	ENSP00000318820	151-732-2IKC-A-B	0	21	8	582	1	1
acc	ENSP00000318820	257-734-4EJX-D-A	1	21	25	478	0.676349	1
acc	ENSP00000318820	257-734-4DL1-C-A	0	21	134	478	1	1
acc	ENSP00000318820	151-732-4IG5-A-B	0	21	12	582	1	1
acc	ENSP00000318820	257-734-1CXP-D-C	0	21	9	478	1	1
acc	ENSP00000318820	257-734-1D7W-C-D	0	21	9	478	1	1
acc	ENSP00000318820	257-734-3ZS0-C-A	0	21	133	478	1	1
acc	ENSP00000318820	257-734-1DNU-D-B	0	21	145	478	1	1
acc	ENSP00000318820	151-732-3N8F-B-A	0	21	8	582	1	1
acc	ENSP00000318820	257-734-4DL1-D-C	0	21	9	478	1	1
acc	ENSP00000318820	257-734-1MHL-C-D	0	21	7	478	1	1
acc	ENSP00000318820	257-734-1DNW-C-D	0	21	9	478	1	1
acc	ENSP00000318820	257-734-1D5L-D-B	0	21	146	478	1	1
acc	ENSP00000318820	257-734-1MHL-D-C	0	21	7	478	1	1
acc	ENSP00000269305	319-360-1OLH-D-B	1	1	20	42	0.47619	1
acc	ENSP00000269305	319-360-1SAF-C-D	0	1	7	42	1	1
acc	ENSP00000269305	319-360-1SAE-D-C	0	1	8	42	1	1
acc	ENSP00000269305	94-355-3TS8-D-C	0	7	6	262	1	1
acc	ENSP00000269305	96-289-4KVP-A-C	0	6	6	194	1	1
acc	ENSP00000269305	97-292-3VD0-L-C	0	6	6	196	1	1
acc	ENSP00000269305	319-360-1SAF-D-C	0	1	8	42	1	1
acc	ENSP00000269305	94-289-4AGQ-B-A	0	6	7	196	1	1
acc	ENSP00000269305	92-289-2H1L-P-D	2	6	18	198	0.0968417	1
acc	ENSP00000269305	94-291-2AC0-B-A	0	6	7	198	1	1
acc	ENSP00000269305	94-355-3TS8-C-A	1	7	31	262	0.585834	1
acc	ENSP00000269305	96-289-4LOE-C-A	0	6	6	194	1	1
acc	ENSP00000269305	96-290-2J1Z-A-B	0	6	6	195	1	1
acc	ENSP00000269305	319-360-3SAK-D-C	0	1	8	42	1	1
acc	ENSP00000269305	92-291-4HJE-B-A	0	6	9	200	1	1
acc	ENSP00000269305	94-355-3Q05-D-C	0	7	7	262	1	1
acc	ENSP00000269305	98-289-3QYM-H-E	0	6	7	192	1	1
acc	ENSP00000269305	97-292-3VD1-K-J	0	6	10	196	1	1
acc	ENSP00000269305	319-360-1SAE-C-A	1	1	19	42	0.452381	1
acc	ENSP00000269305	92-291-3KMD-B-A	0	6	7	200	1	1
acc	ENSP00000269305	92-291-3KMD-C-D	0	6	7	200	1	1
acc	ENSP00000269305	96-290-2BIM-A-B	0	6	6	195	1	1
acc	ENSP00000269305	96-354-3Q06-B-D	0	7	28	259	1	1
acc	ENSP00000269305	94-291-2AHI-B-A	0	6	7	198	1	1
acc	ENSP00000269305	96-292-4AGN-A-B	0	6	7	197	1	1
acc	ENSP00000269305	94-356-3Q01-A-B	1	7	21	263	0.441508	1
acc	ENSP00000269305	97-292-3VD1-I-L	0	6	7	196	1	1
acc	ENSP00000269305	97-292-3VD1-J-K	0	6	14	196	1	1
acc	ENSP00000269305	94-291-2ATA-D-C	0	6	6	198	1	1
acc	ENSP00000269305	96-289-4KVP-D-B	0	6	11	194	1	1
acc	ENSP00000269305	94-355-3TS8-A-B	0	7	8	262	1	1
acc	ENSP00000269305	97-292-3VD1-B-I	0	6	10	196	1	1
acc	ENSP00000269305	319-360-1SAE-D-B	1	1	18	42	0.428571	1
acc	ENSP00000269305	96-290-2J20-A-B	0	6	6	195	1	1
acc	ENSP00000269305	92-289-2H1L-R-F	2	6	20	198	0.116259	1
acc	ENSP00000269305	97-291-4A63-G-F	0	6	10	195	1	1
acc	ENSP00000269305	96-289-4KVP-B-D	0	6	10	194	1	1
acc	ENSP00000269305	96-354-3Q06-C-A	1	7	32	259	0.602733	1
acc	ENSP00000269305	319-360-1SAL-D-C	0	1	8	42	1	1
acc	ENSP00000269305	319-360-1OLG-A-C	1	1	20	42	0.47619	1
acc	ENSP00000269305	97-291-2WGX-B-A	0	6	8	195	1	1
acc	ENSP00000269305	94-291-2ADY-B-A	0	6	8	198	1	1
acc	ENSP00000269305	96-288-2YBG-A-B	0	6	9	193	1	1
acc	ENSP00000269305	115-289-3US2-B-C	0	6	10	175	1	1
acc	ENSP00000269305	92-291-3KMD-A-B	0	6	7	200	1	1
acc	ENSP00000269305	319-360-1SAE-A-C	1	1	18	42	0.428571	1
acc	ENSP00000269305	96-289-4LOE-D-B	0	6	13	194	1	1
acc	ENSP00000269305	94-355-3TS8-B-A	0	7	6	262	1	1
acc	ENSP00000269305	98-289-3QYM-D-F	0	6	8	192	1	1
acc	ENSP00000269305	96-290-2VUK-A-B	0	6	6	195	1	1
acc	ENSP00000269305	98-288-3US2-A-H	0	6	9	191	1	1
acc	ENSP00000269305	92-291-4HJE-D-C	0	6	9	200	1	1
acc	ENSP00000269305	95-289-1KZY-A-C	0	6	9	195	1	1
acc	ENSP00000269305	96-291-2AHI-D-C	0	6	7	196	1	1
acc	ENSP00000269305	92-289-2H1L-N-B	2	6	17	198	0.0875939	1
acc	ENSP00000269305	96-289-2J1Y-D-B	0	6	10	194	1	1
acc	ENSP00000269305	96-290-2AC0-C-B	0	6	7	195	1	1
acc	ENSP00000269305	97-291-4A63-I-J	0	6	13	195	1	1
acc	ENSP00000269305	97-292-3VD1-A-D	0	6	10	196	1	1
acc	ENSP00000269305	98-289-3QYM-D-A	0	6	8	192	1	1
acc	ENSP00000269305	97-292-3VD1-I-B	0	6	12	196	1	1
acc	ENSP00000269305	96-290-2X0W-A-B	0	6	6	195	1	1
acc	ENSP00000269305	92-289-2H1L-M-A	2	6	17	198	0.0875939	1
acc	ENSP00000269305	96-289-2J1Y-C-A	0	6	12	194	1	1
acc	ENSP00000269305	319-360-1SAL-B-D	1	1	20	42	0.47619	1
acc	ENSP00000269305	92-291-4HJE-D-A	0	6	11	200	1	1
acc	ENSP00000269305	94-355-3Q05-A-B	0	7	6	262	1	1
acc	ENSP00000269305	96-293-2AC0-D-C	0	6	8	198	1	1
acc	ENSP00000269305	98-288-3US2-C-B	0	6	10	191	1	1
acc	ENSP00000269305	319-360-1SAL-C-A	1	1	20	42	0.47619	1
acc	ENSP00000269305	92-289-2H1L-S-G	2	6	19	198	0.106403	1
acc	ENSP00000269305	319-360-1SAL-C-D	0	1	8	42	1	1
acc	ENSP00000269305	96-288-2J21-A-B	0	6	7	193	1	1
acc	ENSP00000269305	91-289-2XWR-A-B	0	6	6	199	1	1
acc	ENSP00000269305	319-360-1OLG-C-A	1	1	20	42	0.47619	1
acc	ENSP00000269305	319-360-1SAL-A-C	1	1	19	42	0.452381	1
acc	ENSP00000269305	98-290-3QYM-E-C	0	6	9	193	1	1
acc	ENSP00000269305	96-289-2J1Y-B-A	0	6	8	194	1	1
acc	ENSP00000269305	319-360-1SAF-D-B	1	1	20	42	0.47619	1
acc	ENSP00000269305	95-291-3D0A-B-A	0	6	7	197	1	1
acc	ENSP00000269305	94-355-3Q05-B-D	1	7	31	262	0.585834	1
acc	ENSP00000269305	97-291-4A63-K-A	0	6	7	195	1	1
acc	ENSP00000269305	319-360-1SAE-C-D	0	1	7	42	1	1
acc	ENSP00000269305	96-291-4AGO-A-B	0	6	7	196	1	1
acc	ENSP00000269305	92-291-3KMD-A-D	0	6	10	200	1	1
acc	ENSP00000269305	97-287-1YCS-A-B	0	6	12	191	1	1
acc	ENSP00000269305	102-287-1HU8-B-A	0	6	12	186	1	1
acc	ENSP00000269305	319-360-1SAK-A-B	0	1	7	42	1	1
acc	ENSP00000269305	98-289-3QYM-F-D	0	6	11	192	1	1
acc	ENSP00000269305	102-287-1HU8-C-A	0	6	9	186	1	1
acc	ENSP00000269305	97-292-3VD0-I-B	0	6	15	196	1	1
acc	ENSP00000269305	95-292-3KZ8-B-A	0	6	8	198	1	1
acc	ENSP00000269305	92-291-3KMD-D-C	0	6	7	200	1	1
acc	ENSP00000269305	96-290-2AC0-C-D	0	6	7	195	1	1
acc	ENSP00000269305	95-289-1TSR-C-B	0	6	11	195	1	1
acc	ENSP00000269305	319-360-1OLH-D-C	0	1	8	42	1	1
acc	ENSP00000269305	326-356-2J0Z-C-B	0	1	6	31	1	1
acc	ENSP00000269305	97-291-4A63-G-I	0	6	12	195	1	1
acc	ENSP00000269305	94-289-1TSR-A-B	0	6	12	196	1	1
acc	ENSP00000269305	94-355-3TS8-D-B	1	7	31	262	0.585834	1
acc	ENSP00000269305	102-287-1HU8-B-C	0	6	9	186	1	1
acc	ENSP00000269305	94-355-3TS8-C-D	0	7	6	262	1	1
acc	ENSP00000269305	97-291-4A63-I-G	0	6	11	195	1	1
acc	ENSP00000269305	92-289-2H1L-V-J	2	6	17	198	0.0875939	1
acc	ENSP00000269305	326-356-2J0Z-D-A	0	1	7	31	1	1
acc	ENSP00000269305	92-291-3KMD-D-A	0	6	11	200	1	1
acc	ENSP00000269305	97-292-3VD0-C-B	0	6	10	196	1	1
acc	ENSP00000269305	98-288-3US2-I-H	0	6	10	191	1	1
acc	ENSP00000269305	95-288-3D0A-D-C	0	6	7	194	1	1
acc	ENSP00000269305	96-290-4AGL-A-B	0	6	6	195	1	1
acc	ENSP00000269305	319-360-1OLH-A-B	0	1	7	42	1	1
acc	ENSP00000269305	319-360-1SAK-D-C	0	1	8	42	1	1
acc	ENSP00000269305	95-293-2AHI-A-B	0	6	6	199	1	1
acc	ENSP00000269305	97-292-3VD2-J-D	0	6	12	196	1	1
acc	ENSP00000269305	94-355-3Q05-D-B	1	7	34	262	0.62205	1
acc	ENSP00000269305	96-290-2X0V-A-B	0	6	6	195	1	1
acc	ENSP00000269305	97-291-2J1X-B-A	0	6	6	195	1	1
acc	ENSP00000269305	96-289-4LOE-A-C	0	6	7	194	1	1
acc	ENSP00000269305	98-289-3QYM-A-D	0	6	10	192	1	1
acc	ENSP00000269305	94-291-2AC0-B-C	0	6	6	198	1	1
acc	ENSP00000269305	92-289-2H1L-T-H	1	6	17	198	0.416447	1
acc	ENSP00000269305	319-360-1SAK-C-D	0	1	7	42	1	1
acc	ENSP00000269305	96-288-2AHI-C-B	0	6	7	193	1	1
acc	ENSP00000269305	319-360-1SAF-C-A	1	1	21	42	0.5	1
acc	ENSP00000269305	94-289-4AGO-B-A	0	6	7	196	1	1
acc	ENSP00000269305	96-288-3D0A-C-D	0	6	7	193	1	1
acc	ENSP00000269305	95-289-2J1Y-A-B	0	6	9	195	1	1
acc	ENSP00000269305	94-291-4AGM-B-A	0	6	9	198	1	1
acc	ENSP00000269305	102-287-1HU8-C-B	0	6	10	186	1	1
acc	ENSP00000269305	96-289-1TSR-B-C	0	6	7	194	1	1
acc	ENSP00000269305	96-289-1TUP-B-A	0	6	15	194	1	1
acc	ENSP00000269305	97-292-3VD1-C-B	0	6	11	196	1	1
acc	ENSP00000269305	319-360-1OLH-B-D	1	1	21	42	0.5	1
acc	ENSP00000269305	100-292-2GEQ-A-B	0	6	6	193	1	1
acc	ENSP00000269305	97-292-3VD1-D-A	0	6	11	196	1	1
acc	ENSP00000269305	97-291-4A63-C-B	0	6	11	195	1	1
acc	ENSP00000269305	92-289-2H1L-U-I	2	6	19	198	0.106403	1
acc	ENSP00000269305	97-291-4A63-E-H	0	6	11	195	1	1
acc	ENSP00000269305	94-290-4AGP-B-A	0	6	7	197	1	1
acc	ENSP00000269305	96-290-2J1W-A-B	0	6	6	195	1	1
acc	ENSP00000269305	92-291-4HJE-C-D	0	6	8	200	1	1
acc	ENSP00000269305	319-360-1SAF-A-B	0	1	7	42	1	1
acc	ENSP00000269305	102-287-1HU8-A-B	0	6	9	186	1	1
acc	ENSP00000269305	319-360-1OLH-C-D	0	1	8	42	1	1
acc	ENSP00000269305	319-360-1SAK-A-C	1	1	19	42	0.452381	1
acc	ENSP00000269305	96-292-4AGM-A-B	0	6	9	197	1	1
acc	ENSP00000269305	95-289-1TUP-C-B	0	6	11	195	1	1
acc	ENSP00000269305	97-291-4A63-E-F	0	6	11	195	1	1
acc	ENSP00000269305	92-291-4HJE-A-B	0	6	8	200	1	1
acc	ENSP00000269305	97-292-3VD1-B-C	0	6	11	196	1	1
acc	ENSP00000269305	319-360-1SAE-B-D	1	1	19	42	0.452381	1
acc	ENSP00000269305	319-360-3SAK-B-D	1	1	20	42	0.47619	1
acc	ENSP00000269305	94-355-3TS8-A-C	1	7	34	262	0.62205	1
acc	ENSP00000269305	97-292-3VD0-B-C	0	6	12	196	1	1
acc	ENSP00000269305	92-291-3KMD-C-B	0	6	8	200	1	1
acc	ENSP00000269305	96-288-2YBG-B-D	0	6	9	193	1	1
acc	ENSP00000269305	96-289-4LOE-B-D	0	6	8	194	1	1
acc	ENSP00000269305	92-291-4HJE-B-C	0	6	9	200	1	1
acc	ENSP00000269305	319-360-1SAE-A-B	0	1	7	42	1	1
acc	ENSP00000269305	92-289-2H1L-Q-E	2	6	20	198	0.116259	1
acc	ENSP00000269305	96-292-2ATA-A-B	0	6	6	197	1	1
acc	ENSP00000269305	96-291-2ATA-C-D	0	6	7	196	1	1
acc	ENSP00000269305	92-289-2H1L-X-L	2	6	18	198	0.0968417	1
acc	ENSP00000269305	96-290-3ZME-A-B	0	6	6	195	1	1
acc	ENSP00000269305	94-355-3TS8-B-D	1	7	27	262	0.532947	1
acc	ENSP00000269305	96-290-1UOL-A-B	0	6	6	195	1	1
acc	ENSP00000269305	319-360-1SAK-C-A	1	1	20	42	0.47619	1
acc	ENSP00000269305	95-292-1GZH-A-B	0	6	10	198	1	1
acc	ENSP00000269305	97-291-4A63-A-B	0	6	14	195	1	1
acc	ENSP00000269305	326-356-2J0Z-D-C	1	1	18	31	0.580645	1
acc	ENSP00000269305	319-360-3SAK-A-B	0	1	8	42	1	1
acc	ENSP00000269305	97-291-4A63-A-K	0	6	8	195	1	1
acc	ENSP00000269305	319-360-1SAL-D-B	1	1	19	42	0.452381	1
acc	ENSP00000269305	96-289-4LO9-A-C	0	6	7	194	1	1
acc	ENSP00000269305	92-289-2H1L-O-C	2	6	19	198	0.106403	1
acc	ENSP00000269305	96-289-4LO9-B-D	0	6	9	194	1	1
acc	ENSP00000269305	96-354-3Q06-A-B	0	7	6	259	1	1
acc	ENSP00000269305	97-291-4A63-C-D	0	6	13	195	1	1
acc	ENSP00000269305	96-289-2YBG-D-B	0	6	10	194	1	1
acc	ENSP00000269305	319-360-1OLG-B-A	0	1	7	42	1	1
acc	ENSP00000269305	97-290-2X0U-B-A	0	6	6	194	1	1
acc	ENSP00000269305	319-360-3SAK-C-A	1	1	20	42	0.47619	1
acc	ENSP00000269305	319-360-1SAK-B-A	0	1	8	42	1	1
acc	ENSP00000269305	319-360-1SAK-B-D	1	1	20	42	0.47619	1
acc	ENSP00000269305	96-290-2X0U-A-B	0	6	6	195	1	1
acc	ENSP00000269305	97-291-4A63-I-L	0	6	8	195	1	1
acc	ENSP00000269305	96-288-2AHI-C-D	0	6	6	193	1	1
acc	ENSP00000269305	92-291-3KMD-B-C	0	6	8	200	1	1
acc	ENSP00000269305	99-292-3EXJ-B-A	0	6	8	194	1	1
acc	ENSP00000269305	97-292-3VD0-J-K	0	6	13	196	1	1
acc	ENSP00000269305	319-360-1OLG-B-D	1	1	21	42	0.5	1
acc	ENSP00000269305	97-292-3VD2-J-A	0	6	6	196	1	1
acc	ENSP00000269305	95-290-1GZH-C-D	0	6	10	196	1	1
acc	ENSP00000269305	96-289-2J21-B-A	0	6	8	194	1	1
acc	ENSP00000269305	319-360-1OLG-D-B	1	1	20	42	0.47619	1
acc	ENSP00000269305	319-360-1SAK-D-B	1	1	19	42	0.452381	1
acc	ENSP00000269305	92-289-2H1L-W-K	2	6	20	198	0.116259	1
acc	ENSP00000269305	97-291-4A63-G-H	0	6	13	195	1	1
acc	ENSP00000269305	97-292-3VD1-L-I	0	6	6	196	1	1
acc	ENSP00000269305	97-291-4A63-A-D	0	6	8	195	1	1
acc	ENSP00000269305	95-289-1KZY-B-D	0	6	10	195	1	1
acc	ENSP00000269305	94-291-2AHI-B-C	0	6	6	198	1	1
acc	ENSP00000269305	319-360-3SAK-A-C	1	1	19	42	0.452381	1
acc	ENSP00000269305	94-292-2ATA-B-A	0	6	7	199	1	1
acc	ENSP00000269305	94-355-3Q05-C-A	1	7	32	262	0.598222	1
acc	ENSP00000269305	319-360-1OLG-C-D	0	1	7	42	1	1
acc	ENSP00000269305	101-292-3EXJ-A-B	0	6	8	192	1	1
acc	ENSP00000269305	98-289-3QYM-C-E	0	6	11	192	1	1
acc	ENSP00000269305	319-360-1OLH-B-A	0	1	7	42	1	1
acc	ENSP00000269305	96-288-2YBG-B-A	0	6	12	193	1	1
acc	ENSP00000269305	95-292-2ADY-A-B	0	6	7	198	1	1
acc	ENSP00000269305	319-360-3SAK-C-D	0	1	8	42	1	1
acc	ENSP00000269305	326-356-2J0Z-C-D	1	1	15	31	0.483871	1
acc	ENSP00000269305	96-289-4LO9-D-B	0	6	11	194	1	1
acc	ENSP00000269305	96-290-4AGQ-A-B	0	6	7	195	1	1
acc	ENSP00000269305	96-289-1TSR-B-A	0	6	15	194	1	1
acc	ENSP00000269305	319-360-3SAK-B-A	0	1	8	42	1	1
acc	ENSP00000269305	92-291-4HJE-C-B	0	6	10	200	1	1
acc	ENSP00000269305	319-360-1OLG-D-C	0	1	7	42	1	1
acc	ENSP00000269305	319-360-3SAK-D-B	1	1	19	42	0.452381	1
acc	ENSP00000269305	96-290-2J1X-A-B	0	6	6	195	1	1
acc	ENSP00000269305	97-292-3VD0-B-I	0	6	14	196	1	1
acc	ENSP00000269305	97-290-4G83-A-B	0	6	6	194	1	1
acc	ENSP00000269305	319-360-1SAE-B-A	0	1	8	42	1	1
acc	ENSP00000269305	98-290-3QYM-E-H	0	6	7	193	1	1
acc	ENSP00000269305	96-290-2J1Z-B-A	0	6	6	195	1	1
acc	ENSP00000269305	97-291-4A63-I-C	0	6	10	195	1	1
acc	ENSP00000269305	102-287-1HU8-A-C	0	6	10	186	1	1
acc	ENSP00000269305	94-356-3Q01-B-A	1	7	18	263	0.391203	1
acc	ENSP00000269305	95-289-2J1Y-A-C	0	6	9	195	1	1
acc	ENSP00000269305	97-292-3VD2-A-J	0	6	6	196	1	1
acc	ENSP00000269305	97-291-4A63-C-I	0	6	10	195	1	1
acc	ENSP00000269305	94-355-3Q05-A-C	1	7	35	262	0.633502	1
acc	ENSP00000269305	96-354-3Q06-A-C	1	7	29	259	0.564492	1
acc	ENSP00000269305	92-291-4HJE-A-D	0	6	10	200	1	1
acc	ENSP00000269305	97-292-3VD0-D-A	0	6	12	196	1	1
acc	ENSP00000269305	94-289-1TUP-A-B	0	6	12	196	1	1
acc	ENSP00000269305	96-354-3Q06-D-B	1	7	28	259	0.551063	1
acc	ENSP00000269305	97-290-2J20-B-A	0	6	6	194	1	1
acc	ENSP00000269305	97-290-3VD2-D-J	0	6	17	194	1	1
acc	ENSP00000269305	319-360-1SAF-B-D	1	1	21	42	0.5	1
acc	ENSP00000269305	97-292-3VD0-A-D	0	6	11	196	1	1
acc	ENSP00000269305	319-360-1SAL-A-B	0	1	8	42	1	1
acc	ENSP00000269305	96-289-2OCJ-B-D	0	6	9	194	1	1
acc	ENSP00000269305	319-360-1OLG-A-B	0	1	7	42	1	1
acc	ENSP00000269305	319-360-1OLH-A-C	1	1	20	42	0.47619	1
acc	ENSP00000269305	319-360-1SAF-A-C	1	1	20	42	0.47619	1
acc	ENSP00000269305	96-289-1TUP-B-C	0	6	7	194	1	1
acc	ENSP00000269305	96-289-2OCJ-D-B	0	6	13	194	1	1
acc	ENSP00000269305	96-291-2WGX-A-B	0	6	9	196	1	1
acc	ENSP00000269305	98-288-3US2-C-D	0	6	6	191	1	1
acc	ENSP00000269305	326-356-2J0Z-B-A	1	1	18	31	0.580645	1
acc	ENSP00000269305	97-292-3VD0-K-J	0	6	11	196	1	1
acc	ENSP00000269305	98-288-3US2-G-B	0	6	9	191	1	1
acc	ENSP00000269305	96-291-4AGP-A-B	0	6	7	196	1	1
acc	ENSP00000269305	319-360-1SAL-B-A	0	1	8	42	1	1
acc	ENSP00000269305	94-290-4AGN-B-A	0	6	7	197	1	1
acc	ENSP00000269305	95-292-3KZ8-A-B	0	6	8	198	1	1
acc	ENSP00000269305	96-289-2J1Y-B-D	0	6	10	194	1	1
acc	ENSP00000269305	319-360-1OLH-C-A	1	1	20	42	0.47619	1
acc	ENSP00000269305	319-360-1SAF-B-A	0	1	8	42	1	1
acc	ENSP00000269305	115-289-3US2-H-I	0	6	10	175	1	1
acc	ENSP00000269305	94-292-2AC0-A-B	0	6	6	199	1	1
acc	ENSP00000269305	96-291-2ATA-C-B	0	6	7	196	1	1
acc	ENSP00000271588	3985-4167-2VRA-A-D	0	2	7	183	1	1
acc	ENSP00000271588	3985-4167-2VRA-B-C	0	2	7	183	1	1
acc	ENSP00000271588	790-1167-3KLD-A-B	0	2	21	378	1	1
acc	ENSP00000271588	3976-4166-1NBQ-A-B	0	2	10	191	1	1
acc	ENSP00000271588	2890-3513-3DMK-B-A	0	1	45	624	1	1
acc	ENSP00000271588	3985-4167-2VRA-A-C	0	2	11	183	1	1
acc	ENSP00000271588	3641-4335-3DMK-A-B	0	2	42	695	1	1
acc	ENSP00000271588	790-1167-3JXA-A-B	0	2	12	378	1	1
acc	ENSP00000271588	3985-4167-2VRA-B-D	0	2	10	183	1	1
acc	ENSP00000271588	3980-4166-1NBQ-B-A	0	2	10	187	1	1
acc	ENSP00000271588	790-1167-3JXA-B-A	0	2	13	378	1	1
acc	ENSP00000262442	1373-3143-3VKG-A-B	0	1	7	1771	1	1
acc	ENSP00000262442	1488-3170-3VKG-B-A	0	1	7	1683	1	1
acc	ENSP00000262442	1421-4457-3VKH-A-B	0	5	21	3037	1	1
acc	ENSP00000262442	1380-3143-3VKH-B-A	0	1	8	1764	1	1
acc	ENSP00000298047	2740-3139-3Q2V-A-B	0	1	6	400	1	1
acc	ENSP00000298047	2740-3129-3Q2V-B-A	0	1	6	390	1	1
acc	ENSP00000465759	517-1245-1H38-A-B	0	5	9	729	1	1
acc	ENSP00000465759	233-1245-3SPA-A-B	0	5	8	1013	1	1
acc	ENSP00000465759	517-1245-1S0V-A-B	0	5	6	729	1	1
acc	ENSP00000465759	517-1245-1H38-B-A	0	5	10	729	1	1
acc	ENSP00000430733	2642-2858-3O8E-D-B	0	1	15	217	1	1
acc	ENSP00000430733	2687-2913-2WII-C-A	0	1	17	227	1	1
acc	ENSP00000430733	2739-2861-4FXG-I-C	0	1	7	123	1	1
acc	ENSP00000430733	2760-2855-1H03-Q-P	0	1	15	96	1	1
acc	ENSP00000430733	2739-2861-4FXG-G-H	0	1	6	123	1	1
acc	ENSP00000430733	2642-2858-3O8E-B-D	0	1	14	217	1	1
acc	ENSP00000430733	2642-2858-3O8E-B-A	0	1	13	217	1	1
acc	ENSP00000430733	2642-2858-3O8E-D-C	0	1	13	217	1	1
acc	ENSP00000430733	2739-2861-4FXG-G-F	0	1	7	123	1	1
acc	ENSP00000430733	2687-2913-2WII-C-B	0	1	25	227	1	1
acc	ENSP00000430733	2760-2855-1H03-P-Q	0	1	15	96	1	1
acc	ENSP00000430733	2739-2861-4FXG-I-J	0	1	6	123	1	1
acc	ENSP00000354950	300-719-1Q5B-B-A	0	1	11	420	1	1
acc	ENSP00000354950	27-243-4APX-B-A	0	1	17	217	1	1
acc	ENSP00000354950	300-719-1Q55-D-C	0	1	15	420	1	1
acc	ENSP00000354950	460-587-3LNG-B-A	0	1	7	128	1	1
acc	ENSP00000354950	300-719-1Q55-A-B	0	1	19	420	1	1
acc	ENSP00000354950	27-243-4AXW-B-A	0	1	19	217	1	1
acc	ENSP00000354950	300-719-1Q5C-D-B	0	1	10	420	1	1
acc	ENSP00000354950	300-719-1Q5B-A-B	0	1	15	420	1	1
acc	ENSP00000354950	300-719-1Q5C-A-B	0	1	16	420	1	1
acc	ENSP00000354950	27-243-4AQE-B-A	0	1	18	217	1	1
acc	ENSP00000354950	300-719-1Q5C-B-D	0	1	13	420	1	1
acc	ENSP00000354950	27-243-4AQA-B-A	0	1	17	217	1	1
acc	ENSP00000354950	300-719-1Q55-C-D	0	1	16	420	1	1
acc	ENSP00000354950	300-719-1Q5C-D-C	0	1	41	420	1	1
acc	ENSP00000354950	460-587-3Q2N-A-B	0	1	7	128	1	1
acc	ENSP00000354950	300-719-1Q5C-C-D	0	1	28	420	1	1
acc	ENSP00000354950	300-719-1Q5B-B-C	0	1	17	420	1	1
acc	ENSP00000354950	300-719-1Q5C-B-A	0	1	21	420	1	1
acc	ENSP00000354950	300-719-1Q5C-D-A	0	1	6	420	1	1
acc	ENSP00000354950	28-243-4AQ8-D-B	0	1	24	216	1	1
acc	ENSP00000354950	27-243-4AQ8-C-A	0	1	21	217	1	1
acc	ENSP00000354950	300-719-1Q55-B-A	0	1	13	420	1	1
acc	ENSP00000354950	300-719-1Q5C-B-C	0	1	12	420	1	1
acc	ENSP00000354950	300-719-1Q5A-A-B	0	1	15	420	1	1
acc	ENSP00000354950	460-587-3LNI-B-A	0	1	6	128	1	1
acc	ENSP00000354950	460-587-3LNG-A-B	0	1	6	128	1	1
acc	ENSP00000354950	300-719-1Q5A-B-A	0	1	11	420	1	1
acc	ENSP00000354950	300-719-1Q5B-A-C	0	1	19	420	1	1
acc	ENSP00000354950	460-587-3Q2L-A-B	0	1	8	128	1	1
acc	ENSP00000354950	460-587-3Q2N-B-A	0	1	8	128	1	1
acc	ENSP00000354950	300-719-1Q5B-C-A	0	1	21	420	1	1
acc	ENSP00000354950	460-587-3Q2L-B-A	0	1	7	128	1	1
acc	ENSP00000354950	300-719-1Q5C-C-B	0	1	10	420	1	1
acc	ENSP00000354950	300-719-1Q5B-C-B	0	1	9	420	1	1
acc	ENSP00000354950	460-587-3LNH-B-A	0	1	6	128	1	1
acc	ENSP00000354950	300-719-1Q5C-A-D	0	1	11	420	1	1
acc	ENSP00000198767	179-585-3TJ1-B-A	0	3	28	407	1	1
acc	ENSP00000377862	937-1091-4AQ8-C-A	0	1	14	155	1	1
acc	ENSP00000377862	1993-2233-3UBG-A-B	0	1	21	241	1	1
acc	ENSP00000377862	937-1091-4APX-B-A	0	1	10	155	1	1
acc	ENSP00000377862	937-1091-4AQA-B-A	0	1	10	155	1	1
acc	ENSP00000377862	937-1091-4AXW-B-A	0	1	12	155	1	1
acc	ENSP00000377862	1762-2152-3Q2V-B-A	0	2	11	391	1	1
acc	ENSP00000377862	937-1091-4AQ8-D-B	0	1	17	155	1	1
acc	ENSP00000377862	937-1091-4AQE-B-A	0	1	11	155	1	1
acc	ENSP00000377862	1762-2153-3Q2V-A-B	0	2	11	392	1	1
acc	ENSP00000320563	2465-2821-1MI1-B-A	0	1	17	357	1	1
acc	ENSP00000354961	105-454-3RKO-M-N	0	10	23	350	1	1
acc	ENSP00000354961	95-429-4HEA-U-T	0	7	47	335	1	1
acc	ENSP00000354961	95-429-4HEA-M-L	0	7	48	335	1	1
acc	ENSP00000354961	105-454-3RKO-C-N	0	10	6	350	1	1
acc	ENSP00000354961	105-454-3RKO-C-B	1	10	48	350	0.771235	1
acc	ENSP00000354961	95-429-4HEA-U-V	0	7	26	335	1	1
acc	ENSP00000354961	105-454-3RKO-M-L	1	10	48	350	0.771235	1
acc	ENSP00000354961	105-454-3RKO-C-D	0	10	23	350	1	1
acc	ENSP00000354961	95-429-4HEA-M-N	0	7	25	335	1	1
acc	ENSP00000386770	1334-3158-3VKG-A-B	0	3	11	1825	1	1
acc	ENSP00000386770	1342-3134-3VKH-B-A	0	3	12	1793	1	1
acc	ENSP00000386770	1380-4389-3VKH-A-B	0	5	21	3010	1	1
acc	ENSP00000386770	1457-3121-3VKG-B-A	0	3	11	1665	1	1
acc	ENSP00000312550	665-829-1OJV-A-B	0	1	17	165	1	1
acc	ENSP00000312550	665-829-1OK9-A-B	0	1	12	165	1	1
acc	ENSP00000312550	665-829-1OK9-B-A	0	1	17	165	1	1
acc	ENSP00000312550	665-829-1OK1-A-B	0	1	17	165	1	1
acc	ENSP00000312550	665-829-1OK3-B-A	0	1	19	165	1	1
acc	ENSP00000312550	665-829-1OK3-A-B	0	1	17	165	1	1
acc	ENSP00000312550	665-829-3IYP-F-C	0	1	23	165	1	1
acc	ENSP00000312550	665-829-1OJW-B-A	0	1	16	165	1	1
acc	ENSP00000312550	665-829-1OJY-A-C	0	1	17	165	1	1
acc	ENSP00000312550	665-829-1OJV-B-A	0	1	19	165	1	1
acc	ENSP00000312550	665-829-1OJY-B-D	0	1	18	165	1	1
acc	ENSP00000312550	665-829-1OJW-A-B	0	1	14	165	1	1
acc	ENSP00000312550	665-829-1OJY-D-B	0	1	17	165	1	1
acc	ENSP00000312550	665-829-1OK2-B-A	0	1	19	165	1	1
acc	ENSP00000312550	665-829-1OK1-B-A	0	1	19	165	1	1
acc	ENSP00000312550	665-829-1OJY-C-A	0	1	15	165	1	1
acc	ENSP00000312550	665-829-1OK2-A-B	0	1	17	165	1	1

## Sheet: Table E
Tissue	Protein	PFR	MutationsRegion	TotalMutations	LengthRegion	LengthProtein	p	q
blca	ENSP00000323194	1273-1890-3RYT-A-C	0	3	13	618	1	1
blca	ENSP00000323194	40-702-4GZA-E-D	0	1	8	663	1	1
blca	ENSP00000323194	1312-1886-3SUA-E-B	0	3	16	575	1	1
blca	ENSP00000323194	40-702-4GZA-A-B	0	1	21	663	1	1
blca	ENSP00000323194	40-702-4GZA-E-F	0	1	17	663	1	1
blca	ENSP00000323194	1312-1886-3SUA-D-F	0	3	6	575	1	1
blca	ENSP00000323194	40-702-4GZA-C-F	0	1	8	663	1	1
blca	ENSP00000323194	1312-1886-3SUA-F-C	0	3	15	575	1	1
blca	ENSP00000323194	1272-1891-3RYT-B-A	0	3	18	620	1	1
blca	ENSP00000323194	1312-1886-3SUA-E-F	0	3	6	575	1	1
blca	ENSP00000323194	1312-1886-3SUA-E-A	0	3	9	575	1	1
blca	ENSP00000323194	1312-1886-3SUA-F-D	0	3	7	575	1	1
blca	ENSP00000323194	40-657-3OKY-A-B	0	1	21	618	1	1
blca	ENSP00000323194	40-702-4GZA-A-G	0	1	24	663	1	1
blca	ENSP00000323194	40-702-4GZA-C-A	0	1	6	663	1	1
blca	ENSP00000323194	1312-1886-3SUA-F-B	0	3	9	575	1	1
blca	ENSP00000323194	40-702-4GZA-C-D	0	1	20	663	1	1
blca	ENSP00000323194	1312-1886-3SUA-D-E	0	3	7	575	1	1
blca	ENSP00000323194	40-702-4GZA-D-B	0	1	9	663	1	1
blca	ENSP00000323194	40-702-4GZA-F-E	0	1	15	663	1	1
blca	ENSP00000323194	40-702-4GZA-B-A	0	1	23	663	1	1
blca	ENSP00000323194	1312-1886-3SUA-D-C	0	3	7	575	1	1
blca	ENSP00000323194	1273-1890-3RYT-A-B	1	3	15	618	0.0710625	1
blca	ENSP00000323194	1312-1886-3SUA-E-D	0	3	9	575	1	1
blca	ENSP00000323194	40-702-4GZA-B-C	0	1	6	663	1	1
blca	ENSP00000323194	40-702-4GZA-D-E	0	1	6	663	1	1
blca	ENSP00000323194	1312-1886-3SUA-D-A	0	3	16	575	1	1
blca	ENSP00000323194	40-702-4GZA-D-C	0	1	18	663	1	1
blca	ENSP00000323194	40-702-4GZA-F-C	0	1	6	663	1	1
blca	ENSP00000323194	40-702-4GZA-A-H	0	1	9	663	1	1
blca	ENSP00000323194	1309-1886-3SU8-X-A	0	3	17	578	1	1
blca	ENSP00000323194	40-702-4GZA-B-D	0	1	6	663	1	1
blca	ENSP00000323194	40-702-4GZA-A-C	0	1	9	663	1	1
blca	ENSP00000228347	17-1126-1I3Q-B-C	1	7	36	1110	0.206094	1
blca	ENSP00000228347	17-1126-3GTM-B-I	0	7	21	1110	1	1
blca	ENSP00000228347	14-1126-2NVY-B-L	0	7	23	1113	1	1
blca	ENSP00000228347	22-1128-2PMZ-R-X	0	7	6	1107	1	1
blca	ENSP00000228347	22-1128-4B1O-B-D	1	7	32	1107	0.185622	1
blca	ENSP00000228347	733-1122-4G7H-C-D	0	1	118	390	1	1
blca	ENSP00000228347	17-1126-3S1M-B-J	0	7	42	1110	1	1
blca	ENSP00000228347	964-1122-4JKR-I-L	0	1	14	159	1	1
blca	ENSP00000228347	733-1122-3AOH-M-N	0	1	106	390	1	1
blca	ENSP00000228347	17-1126-3HOV-B-I	0	7	27	1110	1	1
blca	ENSP00000228347	17-1126-3FKI-B-C	1	7	35	1110	0.200905	1
blca	ENSP00000228347	733-1122-2BE5-C-F	0	1	23	390	1	1
blca	ENSP00000228347	14-1126-1TWG-B-C	1	7	36	1113	0.205592	1
blca	ENSP00000228347	17-1126-3J1N-B-A	0	7	96	1110	1	1
blca	ENSP00000228347	17-1126-2YU9-B-K	0	7	9	1110	1	1
blca	ENSP00000228347	17-1126-4A93-B-J	0	7	44	1110	1	1
blca	ENSP00000228347	17-1126-3GTL-B-L	0	7	20	1110	1	1
blca	ENSP00000228347	733-1122-2BE5-C-B	0	1	6	390	1	1
blca	ENSP00000228347	17-1126-3S1Q-B-L	0	7	21	1110	1	1
blca	ENSP00000228347	733-1122-2BE5-C-A	0	1	25	390	1	1
blca	ENSP00000228347	964-1122-3LU0-C-D	0	1	73	159	1	1
blca	ENSP00000228347	17-1126-3S1R-B-L	0	7	21	1110	1	1
blca	ENSP00000228347	14-1126-2NVY-B-A	1	7	154	1113	0.647415	1
blca	ENSP00000228347	14-1126-2JA8-B-L	0	7	20	1113	1	1
blca	ENSP00000228347	17-1126-3I4N-B-D	0	7	6	1110	1	1
blca	ENSP00000228347	17-1126-3K1F-B-L	0	7	22	1110	1	1
blca	ENSP00000228347	733-1122-3DXJ-C-F	0	1	25	390	1	1
blca	ENSP00000228347	17-1126-3HOV-B-L	0	7	24	1110	1	1
blca	ENSP00000228347	17-1126-3GTJ-B-K	0	7	8	1110	1	1
blca	ENSP00000228347	17-1126-3S2H-B-K	0	7	13	1110	1	1
blca	ENSP00000228347	17-1126-3GTG-B-I	0	7	25	1110	1	1
blca	ENSP00000228347	964-1122-4KMU-H-I	0	1	76	159	1	1
blca	ENSP00000228347	14-1126-1K83-B-L	0	7	21	1113	1	1
blca	ENSP00000228347	17-1126-3HOY-B-A	1	7	162	1110	0.668566	1
blca	ENSP00000228347	733-1122-2PPB-M-K	0	1	27	390	1	1
blca	ENSP00000228347	14-1126-2R93-B-I	0	7	26	1113	1	1
blca	ENSP00000228347	17-1126-4A3E-B-I	0	7	26	1110	1	1
blca	ENSP00000228347	17-1126-2NVX-B-K	0	7	10	1110	1	1
blca	ENSP00000228347	17-1126-1R5U-B-L	0	7	23	1110	1	1
blca	ENSP00000228347	17-1126-3HOY-B-K	0	7	12	1110	1	1
blca	ENSP00000228347	17-1126-3M4O-B-C	1	7	35	1110	0.200905	1
blca	ENSP00000228347	17-1126-3GTP-B-A	1	7	163	1110	0.671005	1
blca	ENSP00000228347	17-1126-3S16-B-J	0	7	43	1110	1	1
blca	ENSP00000228347	17-1126-2R7Z-B-K	0	7	11	1110	1	1
blca	ENSP00000228347	14-1126-2JA6-B-A	1	7	162	1113	0.667496	1
blca	ENSP00000228347	22-1128-3HKZ-J-I	1	7	152	1107	0.644377	1
blca	ENSP00000228347	17-1126-4A3G-B-K	0	7	11	1110	1	1
blca	ENSP00000228347	17-1126-1I6H-B-J	0	7	40	1110	1	1
blca	ENSP00000228347	733-1122-3AOH-C-B	0	1	6	390	1	1
blca	ENSP00000228347	17-1126-4BBS-B-K	0	7	10	1110	1	1
blca	ENSP00000228347	17-1126-3FKI-B-L	0	7	22	1110	1	1
blca	ENSP00000228347	22-1128-2WAQ-B-N	0	7	41	1107	1	1
blca	ENSP00000228347	17-1126-1R9S-B-C	1	7	35	1110	0.200905	1
blca	ENSP00000228347	17-1126-3HOY-B-I	0	7	26	1110	1	1
blca	ENSP00000228347	17-1126-2NVX-B-L	0	7	21	1110	1	1
blca	ENSP00000228347	17-1126-4A3M-B-I	0	7	27	1110	1	1
blca	ENSP00000228347	22-1128-2PMZ-R-Y	0	7	42	1107	1	1
blca	ENSP00000228347	17-1126-3K7A-B-I	0	7	24	1110	1	1
blca	ENSP00000228347	17-1126-3K7A-B-M	0	7	11	1110	1	1
blca	ENSP00000228347	17-1126-3S1Q-B-A	1	7	168	1110	0.682974	1
blca	ENSP00000228347	733-1122-2A69-C-A	0	1	24	390	1	1
blca	ENSP00000228347	17-1126-2NVZ-B-K	0	7	11	1110	1	1
blca	ENSP00000228347	17-1126-4A3D-B-A	1	7	166	1110	0.678232	1
blca	ENSP00000228347	14-1126-2JA7-N-U	0	7	26	1113	1	1
blca	ENSP00000228347	17-1126-3GTG-B-C	1	7	35	1110	0.200905	1
blca	ENSP00000228347	17-1126-3M4O-B-K	0	7	12	1110	1	1
blca	ENSP00000228347	17-1126-1R5U-B-C	1	7	35	1110	0.200905	1
blca	ENSP00000228347	733-1122-1ZYR-M-P	0	1	18	390	1	1
blca	ENSP00000228347	17-1126-1Y1W-B-C	1	7	34	1110	0.195687	1
blca	ENSP00000228347	17-1126-2B63-B-K	0	7	9	1110	1	1
blca	ENSP00000228347	14-1126-1TWA-B-L	0	7	25	1113	1	1
blca	ENSP00000228347	733-1122-1IW7-C-D	0	1	111	390	1	1
blca	ENSP00000228347	17-1126-2B63-B-I	0	7	25	1110	1	1
blca	ENSP00000228347	17-1126-3GTJ-B-A	1	7	163	1110	0.671005	1
blca	ENSP00000228347	17-1126-2B8K-B-C	1	7	37	1110	0.211254	1
blca	ENSP00000228347	14-1126-1TWH-B-K	0	7	12	1113	1	1
blca	ENSP00000228347	22-1126-3H0G-N-V	0	7	41	1105	1	1
blca	ENSP00000228347	17-1126-3S17-B-K	0	7	10	1110	1	1
blca	ENSP00000228347	22-1128-2Y0S-R-S	1	7	38	1107	0.216912	1
blca	ENSP00000228347	733-1122-2CW0-M-N	0	1	114	390	1	1
blca	ENSP00000228347	14-1126-1I50-B-J	0	7	38	1113	1	1
blca	ENSP00000228347	22-1128-2Y0S-B-P	0	7	21	1107	1	1
blca	ENSP00000228347	17-1126-3S17-B-A	1	7	165	1110	0.675838	1
blca	ENSP00000228347	733-1122-2BE5-M-N	0	1	112	390	1	1
blca	ENSP00000228347	17-1126-3S16-B-A	1	7	160	1110	0.66364	1
blca	ENSP00000228347	17-1126-4A3K-B-K	0	7	11	1110	1	1
blca	ENSP00000228347	17-1126-2R7Z-B-L	0	7	20	1110	1	1
blca	ENSP00000228347	733-1122-4G7O-M-N	0	1	116	390	1	1
blca	ENSP00000228347	14-1126-1TWF-B-I	0	7	24	1113	1	1
blca	ENSP00000228347	17-1126-4A93-B-A	1	7	161	1110	0.666111	1
blca	ENSP00000228347	14-1126-1TWF-B-A	1	7	145	1113	0.62359	1
blca	ENSP00000228347	733-1122-1YNJ-C-A	0	1	26	390	1	1
blca	ENSP00000228347	17-1126-3S1R-B-C	1	7	36	1110	0.206094	1
blca	ENSP00000228347	17-1126-3PO3-B-J	0	7	39	1110	1	1
blca	ENSP00000228347	14-1126-2JA7-N-M	1	7	161	1113	0.66504	1
blca	ENSP00000228347	17-1126-3GTO-B-C	1	7	36	1110	0.206094	1
blca	ENSP00000228347	17-1126-3J0K-B-I	0	7	23	1110	1	1
blca	ENSP00000228347	17-1126-3HOW-B-C	1	7	35	1110	0.200905	1
blca	ENSP00000228347	17-1126-3PO3-B-A	1	7	169	1110	0.685322	1
blca	ENSP00000228347	14-1126-1TWG-B-K	0	7	12	1113	1	1
blca	ENSP00000228347	22-1128-2WB1-R-S	1	7	36	1107	0.206599	1
blca	ENSP00000228347	17-1126-3CQZ-B-J	0	7	41	1110	1	1
blca	ENSP00000228347	733-1122-2O5J-M-N	0	1	108	390	1	1
blca	ENSP00000228347	17-1126-2B63-B-C	1	7	33	1110	0.19044	1
blca	ENSP00000228347	14-1126-1TWH-B-L	0	7	22	1113	1	1
blca	ENSP00000228347	17-1126-1WCM-B-A	1	7	159	1110	0.661154	1
blca	ENSP00000228347	22-1128-2WB1-B-N	0	7	41	1107	1	1
blca	ENSP00000228347	17-1126-3GTJ-B-I	0	7	26	1110	1	1
blca	ENSP00000228347	17-1126-3S1N-B-C	1	7	35	1110	0.200905	1
blca	ENSP00000228347	17-1126-4A3C-B-I	0	7	26	1110	1	1
blca	ENSP00000228347	17-1126-3J1N-B-I	0	7	15	1110	1	1
blca	ENSP00000228347	22-1128-2PMZ-B-A	1	7	153	1107	0.646975	1
blca	ENSP00000228347	22-1128-3HKZ-J-X	0	7	25	1107	1	1
blca	ENSP00000228347	17-1126-1WCM-B-K	0	7	11	1110	1	1
blca	ENSP00000228347	22-1128-2Y0S-R-X	0	7	21	1107	1	1
blca	ENSP00000228347	17-1126-3S1N-B-K	0	7	12	1110	1	1
blca	ENSP00000228347	22-1128-2WB1-B-D	1	7	35	1107	0.201398	1
blca	ENSP00000228347	17-1126-2E2I-B-C	1	7	36	1110	0.206094	1
blca	ENSP00000228347	733-1122-2CW0-M-P	0	1	19	390	1	1
blca	ENSP00000228347	17-1126-3S1M-B-A	1	7	163	1110	0.671005	1
blca	ENSP00000228347	17-1126-2YU9-B-J	0	7	40	1110	1	1
blca	ENSP00000228347	17-1126-3CQZ-B-L	0	7	23	1110	1	1
blca	ENSP00000228347	964-1122-4KN4-H-I	0	1	74	159	1	1
blca	ENSP00000228347	17-1126-2NVX-B-C	1	7	37	1110	0.211254	1
blca	ENSP00000228347	964-1122-4JK2-H-Y	0	1	13	159	1	1
blca	ENSP00000228347	22-1128-2PMZ-B-N	0	7	43	1107	1	1
blca	ENSP00000228347	17-1126-3HOU-N-O	1	7	34	1110	0.195687	1
blca	ENSP00000228347	17-1126-1Y1W-B-I	0	7	26	1110	1	1
blca	ENSP00000228347	17-1126-3GTL-B-K	0	7	10	1110	1	1
blca	ENSP00000228347	964-1122-4IGC-H-Y	0	1	11	159	1	1
blca	ENSP00000228347	17-1126-4A3G-B-J	0	7	41	1110	1	1
blca	ENSP00000228347	733-1122-3EQL-C-A	0	1	26	390	1	1
blca	ENSP00000228347	17-1126-3M3Y-B-L	0	7	22	1110	1	1
blca	ENSP00000228347	17-1126-4A3J-B-C	1	7	36	1110	0.206094	1
blca	ENSP00000228347	17-1126-3HOV-B-J	0	7	43	1110	1	1
blca	ENSP00000228347	17-1126-3RZO-B-A	1	7	163	1110	0.671005	1
blca	ENSP00000228347	17-1126-4A3B-B-A	1	7	167	1110	0.68061	1
blca	ENSP00000228347	17-1126-4BBS-B-A	1	7	165	1110	0.675838	1
blca	ENSP00000228347	14-1126-1TWF-B-C	1	7	35	1113	0.200414	1
blca	ENSP00000228347	22-1128-2WAQ-B-C	0	7	19	1107	1	1
blca	ENSP00000228347	17-1126-1R9T-B-I	0	7	23	1110	1	1
blca	ENSP00000228347	733-1122-4G7O-C-F	0	1	25	390	1	1
blca	ENSP00000228347	17-1126-3M3Y-B-A	1	7	167	1110	0.68061	1
blca	ENSP00000228347	17-1126-3S14-B-K	0	7	12	1110	1	1
blca	ENSP00000228347	17-1126-3K7A-B-J	0	7	39	1110	1	1
blca	ENSP00000228347	17-1126-2B63-B-J	0	7	42	1110	1	1
blca	ENSP00000228347	17-1126-3GTG-B-J	0	7	37	1110	1	1
blca	ENSP00000228347	964-1122-4JK1-H-I	0	1	75	159	1	1
blca	ENSP00000228347	17-1126-4A3E-B-K	0	7	12	1110	1	1
blca	ENSP00000228347	17-1126-2R7Z-B-A	1	7	164	1110	0.673429	1
blca	ENSP00000228347	713-1122-1L9Z-C-D	0	1	16	410	1	1
blca	ENSP00000228347	17-1126-3S16-B-I	0	7	27	1110	1	1
blca	ENSP00000228347	733-1122-1SMY-M-N	0	1	106	390	1	1
blca	ENSP00000228347	14-1126-2JA6-B-I	0	7	26	1113	1	1
blca	ENSP00000228347	22-1126-3H0G-N-O	1	7	37	1105	0.212115	1
blca	ENSP00000228347	14-1126-2JA5-B-L	0	7	20	1113	1	1
blca	ENSP00000228347	17-1126-4A3D-B-K	0	7	11	1110	1	1
blca	ENSP00000228347	17-1126-3GTO-B-L	0	7	20	1110	1	1
blca	ENSP00000228347	17-1126-3GTO-B-I	0	7	26	1110	1	1
blca	ENSP00000228347	17-1126-3RZD-B-A	1	7	165	1110	0.675838	1
blca	ENSP00000228347	733-1122-4G7Z-M-K	0	1	26	390	1	1
blca	ENSP00000228347	17-1126-3S15-B-A	1	7	162	1110	0.668566	1
blca	ENSP00000228347	733-1122-3AOI-M-L	0	1	6	390	1	1
blca	ENSP00000228347	17-1126-4A3I-B-A	1	7	165	1110	0.675838	1
blca	ENSP00000228347	14-1126-1TWH-B-J	0	7	38	1113	1	1
blca	ENSP00000228347	17-1126-3S17-B-C	1	7	36	1110	0.206094	1
blca	ENSP00000228347	17-1126-3GTQ-B-L	0	7	19	1110	1	1
blca	ENSP00000228347	17-1126-3FKI-B-K	0	7	9	1110	1	1
blca	ENSP00000228347	17-1126-3QT1-B-C	1	7	36	1110	0.206094	1
blca	ENSP00000228347	733-1122-1SMY-M-K	0	1	24	390	1	1
blca	ENSP00000228347	17-1126-3S1N-B-L	0	7	22	1110	1	1
blca	ENSP00000228347	22-1128-3HKZ-B-C	0	7	19	1107	1	1
blca	ENSP00000228347	17-1126-2B63-B-L	0	7	21	1110	1	1
blca	ENSP00000228347	17-1126-3S14-B-A	1	7	165	1110	0.675838	1
blca	ENSP00000228347	17-1126-3PO2-B-D	0	7	7	1110	1	1
blca	ENSP00000228347	17-1126-1R5U-B-M	0	7	7	1110	1	1
blca	ENSP00000228347	17-1126-4A3M-B-L	0	7	24	1110	1	1
blca	ENSP00000228347	17-1126-2R7Z-B-I	0	7	26	1110	1	1
blca	ENSP00000228347	17-1126-3S14-B-L	0	7	22	1110	1	1
blca	ENSP00000228347	17-1126-2B63-B-A	1	7	155	1110	0.65105	1
blca	ENSP00000228347	17-1126-1R9T-B-A	1	7	163	1110	0.671005	1
blca	ENSP00000228347	733-1122-2A6E-C-B	0	1	6	390	1	1
blca	ENSP00000228347	14-1126-1I50-B-I	0	7	25	1113	1	1
blca	ENSP00000228347	733-1122-2A68-M-N	0	1	113	390	1	1
blca	ENSP00000228347	964-1122-4JKR-C-F	0	1	13	159	1	1
blca	ENSP00000228347	17-1126-3S17-B-L	0	7	22	1110	1	1
blca	ENSP00000228347	17-1126-4A3K-B-J	0	7	43	1110	1	1
blca	ENSP00000228347	17-1126-4A3B-B-I	0	7	26	1110	1	1
blca	ENSP00000228347	17-1126-1NIK-B-I	0	7	23	1110	1	1
blca	ENSP00000228347	17-1126-1WCM-B-J	0	7	39	1110	1	1
blca	ENSP00000228347	733-1122-3AOI-M-N	0	1	101	390	1	1
blca	ENSP00000228347	17-1126-3S2H-B-J	0	7	39	1110	1	1
blca	ENSP00000228347	17-1126-3I4M-B-I	0	7	24	1110	1	1
blca	ENSP00000228347	22-1128-2Y0S-B-A	1	7	151	1107	0.641762	1
blca	ENSP00000228347	17-1126-4A3E-B-A	1	7	160	1110	0.66364	1
blca	ENSP00000228347	17-1126-3K1F-B-K	0	7	12	1110	1	1
blca	ENSP00000228347	733-1122-3AOI-C-D	0	1	101	390	1	1
blca	ENSP00000228347	733-1122-1IW7-M-L	0	1	6	390	1	1
blca	ENSP00000228347	17-1126-3PO2-B-K	0	7	10	1110	1	1
blca	ENSP00000228347	17-1126-3S1N-B-I	0	7	26	1110	1	1
blca	ENSP00000228347	964-1122-4JK1-H-Y	0	1	13	159	1	1
blca	ENSP00000228347	17-1126-3CQZ-B-K	0	7	10	1110	1	1
blca	ENSP00000228347	22-1128-2Y0S-R-Y	0	7	18	1107	1	1
blca	ENSP00000228347	17-1126-4A3F-B-A	1	7	167	1110	0.68061	1
blca	ENSP00000228347	17-1126-3K1F-B-M	0	7	23	1110	1	1
blca	ENSP00000228347	17-1126-3HOU-B-C	1	7	36	1110	0.206094	1
blca	ENSP00000228347	17-1126-2E2I-B-L	0	7	20	1110	1	1
blca	ENSP00000228347	17-1126-3S2D-B-J	0	7	42	1110	1	1
blca	ENSP00000228347	17-1126-4A3G-B-A	1	7	165	1110	0.675838	1
blca	ENSP00000228347	17-1126-3I4M-B-J	0	7	41	1110	1	1
blca	ENSP00000228347	17-1126-4A3J-B-L	0	7	23	1110	1	1
blca	ENSP00000228347	14-1126-1TWG-B-J	0	7	39	1113	1	1
blca	ENSP00000228347	17-1126-3RZD-B-L	0	7	22	1110	1	1
blca	ENSP00000228347	17-1126-4A3E-B-L	0	7	26	1110	1	1
blca	ENSP00000228347	17-1126-3S14-B-J	0	7	42	1110	1	1
blca	ENSP00000228347	17-1126-2NVZ-B-L	0	7	20	1110	1	1
blca	ENSP00000228347	17-1126-3S1M-B-L	0	7	21	1110	1	1
blca	ENSP00000228347	17-1126-4A3G-B-I	0	7	25	1110	1	1
blca	ENSP00000228347	22-1128-3HKZ-B-L	0	7	6	1107	1	1
blca	ENSP00000228347	17-1126-2E2H-B-I	0	7	26	1110	1	1
blca	ENSP00000228347	22-1126-3H0G-N-W	0	7	13	1105	1	1
blca	ENSP00000228347	17-1126-3RZO-B-L	0	7	22	1110	1	1
blca	ENSP00000228347	17-1126-4A3M-B-C	1	7	35	1110	0.200905	1
blca	ENSP00000228347	17-1126-1Y1V-B-J	0	7	40	1110	1	1
blca	ENSP00000228347	17-1126-2YU9-B-A	1	7	158	1110	0.658652	1
blca	ENSP00000228347	22-1128-2PMZ-B-P	0	7	23	1107	1	1
blca	ENSP00000228347	17-1126-3S14-B-C	1	7	37	1110	0.211254	1
blca	ENSP00000228347	17-1126-2E2I-B-A	1	7	169	1110	0.685322	1
blca	ENSP00000228347	17-1126-1WCM-B-C	1	7	37	1110	0.211254	1
blca	ENSP00000228347	17-1126-4BBS-B-C	1	7	37	1110	0.211254	1
blca	ENSP00000228347	17-1126-3GTO-B-A	1	7	165	1110	0.675838	1
blca	ENSP00000228347	14-1126-2JA6-B-K	0	7	10	1113	1	1
blca	ENSP00000228347	17-1126-3HOU-B-L	0	7	22	1110	1	1
blca	ENSP00000228347	17-1126-4A3J-B-A	1	7	165	1110	0.675838	1
blca	ENSP00000228347	17-1126-1I3Q-B-A	1	7	147	1110	0.630067	1
blca	ENSP00000228347	22-1128-3HKZ-J-W	0	7	45	1107	1	1
blca	ENSP00000228347	733-1122-2PPB-C-B	0	1	6	390	1	1
blca	ENSP00000228347	733-1122-3AOH-C-D	0	1	104	390	1	1
blca	ENSP00000228347	733-1122-4GZY-C-D	0	1	108	390	1	1
blca	ENSP00000228347	17-1126-3K1F-B-C	1	7	35	1110	0.200905	1
blca	ENSP00000228347	17-1126-2YU9-B-C	1	7	36	1110	0.206094	1
blca	ENSP00000228347	17-1126-1Y1W-B-L	0	7	23	1110	1	1
blca	ENSP00000228347	14-1126-1I50-B-L	0	7	23	1113	1	1
blca	ENSP00000228347	17-1126-3M3Y-B-C	1	7	36	1110	0.206094	1
blca	ENSP00000228347	17-1126-4A3B-B-J	0	7	42	1110	1	1
blca	ENSP00000228347	17-1126-3J0K-B-L	0	7	21	1110	1	1
blca	ENSP00000228347	733-1122-1ZYR-C-F	0	1	23	390	1	1
blca	ENSP00000228347	14-1126-1TWG-B-L	0	7	26	1113	1	1
blca	ENSP00000228347	14-1126-2JA7-B-C	1	7	36	1113	0.205592	1
blca	ENSP00000228347	733-1122-1I6V-C-B	0	1	6	390	1	1
blca	ENSP00000228347	733-1122-1SMY-C-A	0	1	26	390	1	1
blca	ENSP00000228347	17-1126-3GTL-B-A	1	7	167	1110	0.68061	1
blca	ENSP00000228347	17-1126-3I4N-B-I	0	7	26	1110	1	1
blca	ENSP00000228347	22-1128-2PMZ-R-Q	1	7	152	1107	0.644377	1
blca	ENSP00000228347	22-1128-4B1P-R-S	0	7	27	1107	1	1
blca	ENSP00000228347	733-1122-4G7H-C-F	0	1	26	390	1	1
blca	ENSP00000228347	17-1126-3GTL-B-J	0	7	38	1110	1	1
blca	ENSP00000228347	22-1128-4AYB-B-N	0	7	40	1107	1	1
blca	ENSP00000228347	17-1126-1Y1Y-B-A	0	7	26	1110	1	1
blca	ENSP00000228347	17-1126-3HOU-N-U	0	7	27	1110	1	1
blca	ENSP00000228347	733-1122-4G7O-M-K	0	1	26	390	1	1
blca	ENSP00000228347	17-1126-3I4N-B-K	0	7	12	1110	1	1
blca	ENSP00000228347	964-1122-4JKR-I-J	0	1	82	159	1	1
blca	ENSP00000228347	22-1128-4AYB-B-P	0	7	20	1107	1	1
blca	ENSP00000228347	22-1128-3HKZ-B-N	0	7	45	1107	1	1
blca	ENSP00000228347	17-1126-4A3L-B-C	1	7	35	1110	0.200905	1
blca	ENSP00000228347	17-1126-2NVZ-B-J	0	7	36	1110	1	1
blca	ENSP00000228347	14-1126-2JA6-B-C	1	7	37	1113	0.210741	1
blca	ENSP00000228347	17-1126-2E2J-B-J	0	7	40	1110	1	1
blca	ENSP00000228347	17-1126-2E2H-B-C	1	7	34	1110	0.195687	1
blca	ENSP00000228347	17-1126-3HOW-B-I	0	7	25	1110	1	1
blca	ENSP00000228347	17-1126-3PO2-B-L	0	7	25	1110	1	1
blca	ENSP00000228347	17-1126-1NIK-B-L	0	7	23	1110	1	1
blca	ENSP00000228347	733-1122-4G7Z-C-D	0	1	114	390	1	1
blca	ENSP00000228347	733-1122-4G7H-M-N	0	1	119	390	1	1
blca	ENSP00000228347	22-1128-2Y0S-R-W	1	7	149	1107	0.636483	1
blca	ENSP00000228347	17-1126-2VUM-B-J	0	7	39	1110	1	1
blca	ENSP00000228347	22-1128-2WB1-B-A	1	7	147	1107	0.631137	1
blca	ENSP00000228347	14-1126-2JA8-B-J	0	7	42	1113	1	1
blca	ENSP00000228347	17-1126-3PO3-B-L	0	7	25	1110	1	1
blca	ENSP00000228347	22-1128-2PMZ-R-G	0	7	18	1107	1	1
blca	ENSP00000228347	733-1122-3DXJ-M-K	0	1	24	390	1	1
blca	ENSP00000228347	17-1126-3PO2-B-J	0	7	43	1110	1	1
blca	ENSP00000228347	964-1122-4IGC-H-I	0	1	76	159	1	1
blca	ENSP00000228347	22-1128-2WAQ-B-P	0	7	22	1107	1	1
blca	ENSP00000228347	17-1126-3QT1-B-K	0	7	10	1110	1	1
blca	ENSP00000228347	964-1122-4KN7-H-Y	0	1	13	159	1	1
blca	ENSP00000228347	733-1122-2A6H-C-F	0	1	19	390	1	1
blca	ENSP00000228347	17-1126-3PO3-B-C	1	7	35	1110	0.200905	1
blca	ENSP00000228347	17-1126-1SFO-B-A	1	7	164	1110	0.673429	1
blca	ENSP00000228347	733-1122-1SMY-C-F	0	1	22	390	1	1
blca	ENSP00000228347	733-1122-2GHO-C-D	0	1	17	390	1	1
blca	ENSP00000228347	17-1126-3S2H-B-I	0	7	25	1110	1	1
blca	ENSP00000228347	17-1126-3S2D-B-I	0	7	27	1110	1	1
blca	ENSP00000228347	17-1126-3I4M-B-C	1	7	37	1110	0.211254	1
blca	ENSP00000228347	733-1122-3AOH-H-I	0	1	103	390	1	1
blca	ENSP00000228347	17-1126-3GTQ-B-K	0	7	10	1110	1	1
blca	ENSP00000228347	17-1126-4BBR-B-L	0	7	24	1110	1	1
blca	ENSP00000228347	14-1126-2JA7-B-K	0	7	11	1113	1	1
blca	ENSP00000228347	22-1128-2Y0S-R-M	0	7	7	1107	1	1
blca	ENSP00000228347	733-1122-1ZYR-C-D	0	1	110	390	1	1
blca	ENSP00000228347	17-1126-3S16-B-L	0	7	18	1110	1	1
blca	ENSP00000228347	17-1126-2E2J-B-L	0	7	20	1110	1	1
blca	ENSP00000228347	732-1122-3IYD-C-A	0	1	21	391	1	1
blca	ENSP00000228347	17-1126-4A3M-B-K	0	7	11	1110	1	1
blca	ENSP00000228347	733-1122-1IW7-C-F	0	1	26	390	1	1
blca	ENSP00000228347	733-1122-4G7H-M-K	0	1	26	390	1	1
blca	ENSP00000228347	17-1126-3S14-B-I	0	7	25	1110	1	1
blca	ENSP00000228347	17-1126-2NVQ-B-C	1	7	35	1110	0.200905	1
blca	ENSP00000228347	17-1126-2E2H-B-K	0	7	10	1110	1	1
blca	ENSP00000228347	17-1126-4A3M-B-A	1	7	164	1110	0.673429	1
blca	ENSP00000228347	17-1126-3S1Q-B-I	0	7	27	1110	1	1
blca	ENSP00000228347	22-1128-4B1O-B-C	0	7	14	1107	1	1
blca	ENSP00000228347	964-1122-4JK2-H-I	0	1	76	159	1	1
blca	ENSP00000228347	17-1126-3J0K-B-A	1	7	163	1110	0.671005	1
blca	ENSP00000228347	17-1126-3M4O-B-I	0	7	27	1110	1	1
blca	ENSP00000228347	17-1126-3QT1-B-I	0	7	11	1110	1	1
blca	ENSP00000228347	17-1126-3HOX-B-K	0	7	12	1110	1	1
blca	ENSP00000228347	17-1126-1I6H-B-K	0	7	10	1110	1	1
blca	ENSP00000228347	17-1126-4A3I-B-L	0	7	26	1110	1	1
blca	ENSP00000228347	17-1126-3H3V-C-B	1	7	164	1110	0.673429	1
blca	ENSP00000228347	17-1126-1I3Q-B-J	0	7	42	1110	1	1
blca	ENSP00000228347	17-1126-3J1N-B-G	0	7	14	1110	1	1
blca	ENSP00000228347	733-1122-2BE5-C-D	0	1	111	390	1	1
blca	ENSP00000228347	17-1126-1Y1V-B-I	0	7	23	1110	1	1
blca	ENSP00000228347	17-1126-3I4N-B-J	0	7	42	1110	1	1
blca	ENSP00000228347	733-1122-2BE5-M-L	0	1	6	390	1	1
blca	ENSP00000228347	964-1122-4IGC-C-D	0	1	74	159	1	1
blca	ENSP00000228347	17-1126-1WCM-B-I	0	7	26	1110	1	1
blca	ENSP00000228347	14-1126-2JA7-B-L	0	7	20	1113	1	1
blca	ENSP00000228347	17-1126-3HOW-B-J	0	7	43	1110	1	1
blca	ENSP00000228347	14-1126-2R92-B-J	0	7	42	1113	1	1
blca	ENSP00000228347	14-1126-1I50-B-C	1	7	35	1113	0.200414	1
blca	ENSP00000228347	17-1126-3GTQ-B-C	1	7	38	1110	0.216385	1
blca	ENSP00000228347	964-1122-4KMU-H-Y	0	1	13	159	1	1
blca	ENSP00000228347	17-1126-4A3J-B-K	0	7	10	1110	1	1
blca	ENSP00000228347	17-1126-2E2H-B-A	1	7	168	1110	0.682974	1
blca	ENSP00000228347	14-1126-1TWF-B-K	0	7	11	1113	1	1
blca	ENSP00000228347	17-1126-2E2J-B-C	1	7	35	1110	0.200905	1
blca	ENSP00000228347	22-1128-2Y0S-B-C	0	7	19	1107	1	1
blca	ENSP00000228347	733-1122-3EQL-M-L	0	1	6	390	1	1
blca	ENSP00000228347	733-1122-2PPB-C-A	0	1	24	390	1	1
blca	ENSP00000228347	733-1122-2O5J-M-K	0	1	27	390	1	1
blca	ENSP00000228347	14-1126-2R93-B-J	0	7	42	1113	1	1
blca	ENSP00000228347	17-1126-2R7Z-B-C	1	7	35	1110	0.200905	1
blca	ENSP00000228347	17-1126-3GTG-B-A	1	7	166	1110	0.678232	1
blca	ENSP00000228347	17-1126-3QT1-B-L	0	7	23	1110	1	1
blca	ENSP00000228347	17-1126-1R9T-B-C	1	7	35	1110	0.200905	1
blca	ENSP00000228347	733-1122-2O5I-C-D	0	1	120	390	1	1
blca	ENSP00000228347	22-1128-2PMZ-R-C	0	7	6	1107	1	1
blca	ENSP00000228347	733-1122-2CW0-C-A	0	1	27	390	1	1
blca	ENSP00000228347	17-1126-1Y1W-B-K	0	7	10	1110	1	1
blca	ENSP00000228347	14-1126-1TWC-B-A	1	7	140	1113	0.609767	1
blca	ENSP00000228347	17-1126-1WCM-B-L	0	7	22	1110	1	1
blca	ENSP00000228347	17-1126-4A3B-B-K	0	7	10	1110	1	1
blca	ENSP00000228347	17-1126-3K7A-B-K	0	7	11	1110	1	1
blca	ENSP00000228347	17-1126-3M3Y-B-J	0	7	39	1110	1	1
blca	ENSP00000228347	14-1126-1TWF-B-L	0	7	20	1113	1	1
blca	ENSP00000228347	14-1126-1I50-B-K	0	7	11	1113	1	1
blca	ENSP00000228347	17-1126-3I4N-B-L	0	7	24	1110	1	1
blca	ENSP00000228347	17-1126-3HOU-N-M	1	7	162	1110	0.668566	1
blca	ENSP00000228347	22-1128-3HKZ-B-A	1	7	151	1107	0.641762	1
blca	ENSP00000228347	22-1128-4AYB-B-D	1	7	38	1107	0.216912	1
blca	ENSP00000228347	17-1126-3S1M-B-K	0	7	11	1110	1	1
blca	ENSP00000228347	733-1122-2O5I-M-K	0	1	26	390	1	1
blca	ENSP00000228347	733-1122-2A6H-M-K	0	1	24	390	1	1
blca	ENSP00000228347	733-1122-4GZZ-C-A	0	1	29	390	1	1
blca	ENSP00000228347	17-1126-4A3F-B-K	0	7	11	1110	1	1
blca	ENSP00000228347	17-1126-3GTM-B-C	1	7	35	1110	0.200905	1
blca	ENSP00000228347	14-1126-2JA5-B-I	0	7	26	1113	1	1
blca	ENSP00000228347	17-1126-2NVZ-B-C	1	7	35	1110	0.200905	1
blca	ENSP00000228347	17-1126-3GTM-B-J	0	7	43	1110	1	1
blca	ENSP00000228347	964-1122-4KMU-C-D	0	1	74	159	1	1
blca	ENSP00000228347	17-1126-3S16-B-C	1	7	36	1110	0.206094	1
blca	ENSP00000228347	17-1126-4A3L-B-L	0	7	24	1110	1	1
blca	ENSP00000228347	17-1126-4A3E-B-C	1	7	36	1110	0.206094	1
blca	ENSP00000228347	17-1126-3HOV-B-C	1	7	36	1110	0.206094	1
blca	ENSP00000228347	17-1126-3HOV-B-A	1	7	163	1110	0.671005	1
blca	ENSP00000228347	17-1126-3S1N-B-J	0	7	42	1110	1	1
blca	ENSP00000228347	22-1128-3HKZ-J-V	0	7	7	1107	1	1
blca	ENSP00000228347	14-1126-1TWA-B-J	0	7	38	1113	1	1
blca	ENSP00000228347	733-1122-3DXJ-M-P	0	1	19	390	1	1
blca	ENSP00000228347	22-1128-3HKZ-B-D	1	7	35	1107	0.201398	1
blca	ENSP00000228347	17-1126-3I4N-B-C	1	7	35	1110	0.200905	1
blca	ENSP00000228347	17-1126-3S2H-B-L	0	7	22	1110	1	1
blca	ENSP00000228347	17-1126-3HOU-N-V	0	7	44	1110	1	1
blca	ENSP00000228347	17-1126-3HOY-B-L	0	7	22	1110	1	1
blca	ENSP00000228347	17-1126-1Y77-B-C	1	7	37	1110	0.211254	1
blca	ENSP00000228347	17-1126-3K1F-B-J	0	7	42	1110	1	1
blca	ENSP00000228347	17-1126-4A3F-B-C	1	7	36	1110	0.206094	1
blca	ENSP00000228347	17-1126-3K1F-B-I	0	7	26	1110	1	1
blca	ENSP00000228347	733-1122-3AOH-H-G	0	1	6	390	1	1
blca	ENSP00000228347	17-1126-3S1N-B-A	1	7	167	1110	0.68061	1
blca	ENSP00000228347	964-1122-4KN4-C-D	0	1	74	159	1	1
blca	ENSP00000228347	733-1122-2CW0-C-F	0	1	23	390	1	1
blca	ENSP00000228347	17-1126-3M4O-B-L	0	7	21	1110	1	1
blca	ENSP00000228347	17-1126-1I6H-B-L	0	7	23	1110	1	1
blca	ENSP00000228347	733-1122-1IW7-M-N	0	1	110	390	1	1
blca	ENSP00000228347	17-1126-1I3Q-B-K	0	7	12	1110	1	1
blca	ENSP00000228347	733-1122-3DXJ-C-A	0	1	20	390	1	1
blca	ENSP00000228347	17-1126-4BBR-B-M	0	7	26	1110	1	1
blca	ENSP00000228347	733-1122-2A69-C-D	0	1	112	390	1	1
blca	ENSP00000228347	22-1128-2WB1-R-M	0	7	7	1107	1	1
blca	ENSP00000228347	14-1126-2JA6-B-J	0	7	42	1113	1	1
blca	ENSP00000228347	17-1126-2YU9-B-L	0	7	22	1110	1	1
blca	ENSP00000228347	733-1122-2A6E-C-D	0	1	112	390	1	1
blca	ENSP00000228347	964-1122-4JK2-C-D	0	1	74	159	1	1
blca	ENSP00000228347	17-1126-3QT1-B-J	0	7	42	1110	1	1
blca	ENSP00000228347	17-1126-4A3C-B-A	1	7	166	1110	0.678232	1
blca	ENSP00000228347	17-1126-1I6H-B-A	1	7	156	1110	0.6536	1
blca	ENSP00000228347	17-1126-3H3V-C-K	0	7	38	1110	1	1
blca	ENSP00000228347	964-1122-4JKR-C-D	0	1	81	159	1	1
blca	ENSP00000228347	17-1126-3CQZ-B-C	1	7	36	1110	0.206094	1
blca	ENSP00000228347	17-1126-3S2H-B-A	1	7	168	1110	0.682974	1
blca	ENSP00000228347	17-1126-3HOU-B-A	1	7	163	1110	0.671005	1
blca	ENSP00000228347	17-1126-3GTO-B-K	0	7	10	1110	1	1
blca	ENSP00000228347	22-1128-2WB1-R-W	1	7	149	1107	0.636483	1
blca	ENSP00000228347	733-1122-2A68-C-D	0	1	112	390	1	1
blca	ENSP00000228347	17-1126-3RZO-B-C	1	7	37	1110	0.211254	1
blca	ENSP00000228347	733-1122-2A68-M-P	0	1	22	390	1	1
blca	ENSP00000228347	17-1126-3PO3-B-I	0	7	23	1110	1	1
blca	ENSP00000228347	733-1122-3EQL-M-K	0	1	27	390	1	1
blca	ENSP00000228347	17-1126-4A3J-B-J	0	7	44	1110	1	1
blca	ENSP00000228347	17-1126-3HOV-B-K	0	7	12	1110	1	1
blca	ENSP00000228347	17-1126-4A3J-B-I	0	7	29	1110	1	1
blca	ENSP00000228347	14-1126-2JA7-B-J	0	7	42	1113	1	1
blca	ENSP00000228347	733-1122-1I6V-C-A	0	1	25	390	1	1
blca	ENSP00000228347	17-1126-3CQZ-B-I	0	7	24	1110	1	1
blca	ENSP00000228347	733-1122-3EQL-C-B	0	1	6	390	1	1
blca	ENSP00000228347	733-1122-1HQM-C-A	0	1	28	390	1	1
blca	ENSP00000228347	17-1126-3S16-B-K	0	7	11	1110	1	1
blca	ENSP00000228347	22-1128-4B1P-R-O	0	7	32	1107	1	1
blca	ENSP00000228347	17-1126-3GTJ-B-C	1	7	35	1110	0.200905	1
blca	ENSP00000228347	17-1126-2NVQ-B-A	1	7	160	1110	0.66364	1
blca	ENSP00000228347	22-1126-3H0G-N-U	0	7	19	1105	1	1
blca	ENSP00000228347	22-1128-2WAQ-B-A	1	7	147	1107	0.631137	1
blca	ENSP00000228347	17-1126-2NVX-B-A	1	7	171	1110	0.689974	1
blca	ENSP00000228347	733-1122-4G7O-M-P	0	1	25	390	1	1
blca	ENSP00000228347	17-1126-3GTQ-B-J	0	7	41	1110	1	1
blca	ENSP00000228347	17-1126-3S2D-B-C	1	7	36	1110	0.206094	1
blca	ENSP00000228347	17-1126-4A3I-B-K	0	7	11	1110	1	1
blca	ENSP00000228347	733-1122-2A69-M-N	0	1	118	390	1	1
blca	ENSP00000228347	17-1126-3GTL-B-I	0	7	26	1110	1	1
blca	ENSP00000228347	14-1126-2R93-B-K	0	7	11	1113	1	1
blca	ENSP00000228347	17-1126-3HOW-B-A	1	7	163	1110	0.671005	1
blca	ENSP00000228347	17-1126-3HOX-B-I	0	7	25	1110	1	1
blca	ENSP00000228347	17-1126-2B8K-B-L	0	7	22	1110	1	1
blca	ENSP00000228347	17-1126-3HOW-B-K	0	7	12	1110	1	1
blca	ENSP00000228347	17-1126-3RZD-B-I	0	7	26	1110	1	1
blca	ENSP00000228347	17-1126-3K7A-B-L	0	7	23	1110	1	1
blca	ENSP00000228347	14-1126-1TWC-B-C	1	7	34	1113	0.195207	1
blca	ENSP00000228347	17-1126-1SFO-B-C	1	7	37	1110	0.211254	1
blca	ENSP00000228347	733-1122-2A68-C-F	0	1	21	390	1	1
blca	ENSP00000228347	17-1126-3K1F-B-A	1	7	169	1110	0.685322	1
blca	ENSP00000228347	22-1128-2WAQ-B-D	1	7	38	1107	0.216912	1
blca	ENSP00000228347	17-1126-4BBR-B-J	0	7	43	1110	1	1
blca	ENSP00000228347	17-1126-2VUM-B-C	1	7	37	1110	0.211254	1
blca	ENSP00000228347	17-1126-3HOZ-B-A	1	7	162	1110	0.668566	1
blca	ENSP00000228347	17-1126-3HOU-N-X	0	7	23	1110	1	1
blca	ENSP00000228347	17-1126-3GTL-B-C	0	7	35	1110	1	1
blca	ENSP00000228347	733-1122-1YNN-C-J	0	1	14	390	1	1
blca	ENSP00000228347	733-1122-4G7Z-M-N	0	1	112	390	1	1
blca	ENSP00000228347	17-1126-3GTK-B-L	0	7	18	1110	1	1
blca	ENSP00000228347	17-1126-3GTQ-B-A	1	7	165	1110	0.675838	1
blca	ENSP00000228347	733-1122-2A6E-M-N	0	1	114	390	1	1
blca	ENSP00000228347	14-1126-2R92-B-I	0	7	26	1113	1	1
blca	ENSP00000228347	17-1126-3GTP-B-L	0	7	18	1110	1	1
blca	ENSP00000228347	733-1122-2O5I-M-N	0	1	114	390	1	1
blca	ENSP00000228347	17-1126-4A3G-B-C	1	7	37	1110	0.211254	1
blca	ENSP00000228347	17-1126-4A3F-B-L	0	7	23	1110	1	1
blca	ENSP00000228347	14-1126-2JA7-N-X	0	7	20	1113	1	1
blca	ENSP00000228347	22-1128-2WB1-B-C	0	7	18	1107	1	1
blca	ENSP00000228347	17-1126-4A3L-B-K	0	7	10	1110	1	1
[truncated: 13,134 more rows]

## Sheet: Table F
Tissue	Protein	PFR	MutationsRegion	TotalMutations	LengthRegion	LengthProtein	p	q
[truncated: 56,611 more rows]

[truncated: 30 more sheets: Table G, Table H, Table I, Table J, Table K, Table L, Table M, Table N, Table O, Table P, Table Q, Table R, Table S, Table T, Table U, Table V, Table W, Table X, Table Y, Table Z …]
